# Supplementary material for: Single-cell analysis of age-related changes in leukocytes of diabetic mouse hindpaws
Source: Cell Mol Life Sci. 2024 Mar 19;81(1):146. doi: 10.1007/s00018-024-05128-z (PMC10951029; doi:10.1007/s00018-024-05128-z)
Supplement: Supplementary file 2 — Supplementary file2 (XLSX 422 KB) [file 18_2024_5128_MOESM2_ESM.xlsx]

## Sheet: Supplementary Table 1
Single-Cell Analysis of Age-Related Changes in Leukocytes of Diabetic Mouse Hindpaws
Cellular and Molecular Life Sciences
James M. Nichols, Hoang Vu Pham, Eric Lee, Rajasekaran Mahalingam, Andrew J. Shepherd
The MD Anderson Pain Research Consortium and the Laboratories of Neuroimmunology, Department of Symptom Research, Division of Internal Medicine, The University of Texas MD Anderson Cancer Center, Houston, TX 77030.
Supplementary Table 1. Background Gene List
	Gene
1	Rp1
2	Sox17
3	Mrpl15
4	Lypla1
5	Tcea1
6	Rgs20
7	Atp6v1h
8	Rb1cc1
9	4732440D04Rik
10	St18
11	Pcmtd1
12	Gm26901
13	Sntg1
14	Rrs1
15	2610203C22Rik
16	Vxn
17	Mybl1
18	Vcpip1
19	1700034P13Rik
20	Sgk3
21	Mcmdc2
22	Snhg6
23	Tcf24
24	Ppp1r42
25	Cops5
26	Cspp1
27	Arfgef1
28	Cpa6
29	Prex2
30	Sulf1
31	Slco5a1
32	Prdm14
33	Ncoa2
34	Tram1
35	Lactb2
36	Eya1
37	Msc
38	Terf1
39	Rpl7
40	Rdh10
41	Stau2
42	Ube2w
43	Eloc
44	D030040B21Rik
45	Tmem70
46	Ly96
47	Jph1
48	Pi15
49	Crispld1
50	Tfap2b
51	Il17a
52	Il17f
53	Mcm3
54	Paqr8
55	Efhc1
56	Tram2
57	Tmem14a
58	Gsta3
59	Gm28836
60	Khdc1a
61	Khdc1b
62	Kcnq5
63	Gm29107
64	Ogfrl1
65	B3gat2
66	Smap1
67	Sdhaf4
68	Fam135a
69	Lmbrd1
70	Phf3
71	Ptp4a1
72	Ptp4a1.1
73	Prim2
74	Rab23
75	Bag2
76	Zfp451
77	Bend6
78	Dst
79	Gm26788
80	Gm37233
81	Ccdc115
82	Imp4
83	Ptpn18
84	Gm28417
85	4930568A12Rik
86	Arhgef4
87	Gm38336
88	Fam168b
89	Plekhb2
90	Hs6st1
91	Gm37335
92	Gm33280
93	Uggt1
94	Neurl3
95	Arid5a
96	4930403P22Rik
97	Kansl3
98	Lman2l
99	Cnnm4
100	Cnnm3
101	Gm38033
102	Ankrd23
103	Ankrd39
104	Sema4c
105	D430040D24Rik
106	Fam178b
107	Cox5b
108	Actr1b
109	4933424G06Rik
110	Zap70
111	Tmem131
112	Gm38115
113	Vwa3b
114	Cnga3
115	Inpp4a
116	Coa5
117	Unc50
118	Mgat4a
119	2010300C02Rik
120	Tsga10
121	Gm26805
122	Lipt1
123	Mitd1
124	Mrpl30
125	Txndc9
126	Eif5b
127	Rev1
128	Aff3
129	Gm16152
130	Lonrf2
131	Chst10
132	Pdcl3
133	Npas2
134	Rpl31
135	Tbc1d8
136	Cnot11
137	Gm15832
138	Rnf149
139	Creg2
140	1700066B17Rik
141	Map4k4
142	Il1r2
143	Gm16894
144	Il1r1
145	Il1rl2
146	Il1rl1
147	Il18r1
148	Il18rap
149	Slc9a4
150	Slc9a2
151	Mfsd9
152	Mrps9
153	Gpr45
154	Tgfbrap1
155	8430432A02Rik
156	AI597479
157	Fhl2
158	Nck2
159	Ecrg4
160	Gm29155
161	Gm29156
162	Uxs1
163	Tpp2
164	Mettl21c
165	Gm8251
166	Tex30
167	Poglut2
168	Bivm
169	Ercc5
170	Mettl21e
171	Gulp1
172	Col3a1
173	Col5a2
174	Wdr75
175	Slc40a1
176	Slc39a10
177	Gm28151
178	Gm28826
179	4933411E06Rik
180	Tmeff2
181	Gm29325
182	Cavin2
183	1700072G22Rik
184	Nabp1
185	Gm17767
186	Myo1b
187	Stat4
188	Stat1
189	Gls
190	Nab1
191	Nemp2
192	Mfsd6
193	Gm29670
194	Inpp1
195	Hibch
196	1700019D03Rik
197	Pms1
198	Ormdl1
199	Osgepl1
200	Asnsd1
201	Dnah7a
202	Stk17b
203	Hecw2
204	Ccdc150
205	Gtf3c3
206	Pgap1
207	Ankrd44
208	4930444A19Rik
209	Sf3b1
210	Coq10b
211	Hspd1
212	Hspe1
213	Mob4
214	Rftn2
215	Gm10561
216	Mars2
217	Boll
218	Plcl1
219	Satb2
220	9130024F11Rik
221	4930558J18Rik
222	1700066M21Rik
223	Tyw5
224	Maip1
225	Spats2l
226	Kctd18
227	Sgo2a
228	Aox1
229	Aox2
230	Bzw1
231	Clk1
232	Ppil3
233	Nif3l1
234	Orc2
235	Gm15834
236	Fam126b
237	Ndufb3
238	Flacc1
239	Cflar
240	Casp8
241	Trak2
242	Stradb
243	Tmem237
244	G730003C15Rik
245	Mpp4
246	Als2
247	Cdk15
248	Fzd7
249	Gm973
250	Sumo1
251	Nop58
252	Bmpr2
253	Fam117b
254	Ica1l
255	Wdr12
256	Carf
257	Nbeal1
258	Cyp20a1
259	Abi2
260	Raph1
261	Cd28
262	Gm11579
263	Ctla4
264	Icos
265	Pard3b
266	Pard3bos1
267	Nrp2
268	Ino80d
269	Ino80dos
270	Gm20342
271	Ndufs1
272	Eef1b2
273	Zdbf2
274	Adam23
275	Fastkd2
276	Klf7
277	Creb1
278	Mettl21a
279	2810408I11Rik
280	Ccnyl1
281	Fzd5
282	Plekhm3
283	D630023F18Rik
284	Idh1
285	Pikfyve
286	Map2
287	Rpe
288	Kansl1l
289	Acadl
290	Myl1
291	Lancl1
292	Gm29113
293	Gm29114
294	Ikzf2
295	Gm29112
296	Gm28112
297	Bard1
298	Atic
299	Fn1
300	Apol7d
301	4933417E11Rik
302	Gm4319
303	Mreg
304	Pecr
305	Xrcc5
306	2023-03-04
307	Smarcal1
308	Ankar
309	Rpl37a
310	Igfbp2
311	Igfbp5
312	Tns1
313	Rufy4
314	Cxcr2
315	Cxcr1
316	Arpc2
317	Aamp
318	Pnkd
319	Tmbim1
320	Gm29358
321	Catip
322	Slc11a1
323	Ctdsp1
324	Vil1
325	Usp37
326	Cnot9
327	Plcd4
328	Zfp142
329	Bcs1l
330	Rnf25
331	Stk36
332	Ttll4
333	Cyp27a1
334	Prkag3
335	Wnt6
336	Wnt10a
337	Nhej1
338	Slc23a3
339	Cnppd1
340	Retreg2
341	Zfand2b
342	Abcb6
343	Atg9a
344	Ankzf1
345	Glb1l
346	Stk16
347	Tuba4a
348	A630095N17Rik
349	Dnajb2
350	Ptprn
351	Dnpep
352	Des
353	Speg
354	Gmppa
355	Chpf
356	Obsl1
357	Tmem198
358	Inha
359	Stk11ip
360	Slc4a3
361	Epha4
362	Farsb
363	Mogat1
364	Acsl3
365	Utp14b
366	Kcne4
367	Ap1s3
368	Wdfy1
369	Mrpl44
370	Serpine2
371	Fam124b
372	Cul3
373	Gm29125
374	Dock10
375	Nyap2
376	Irs1
377	Rhbdd1
378	Gm28940
379	Col4a4
380	Col4a3
381	C430014B12Rik
382	Mff
383	Gm28941
384	Agfg1
385	A030005L19Rik
386	Ccl20
387	Pid1
388	Dner
389	Trip12
390	Fbxo36
391	Slc16a14
392	C130026I21Rik
393	A530032D15Rik
394	Gm10553
395	A530040E14Rik
396	Gm16028
397	G530012D18Rik
398	Sp110
399	Gm16094
400	Sp140
401	Sp100
402	A630001G21Rik
403	Cab39
404	Itm2c
405	4933407L21Rik
406	Gm28884
407	Gpr55
408	2810459M11Rik
409	Psmd1
410	Htr2b
411	Armc9
412	Gm16341
413	B3gnt7
414	Gm28626
415	Ncl
416	C130036L24Rik
417	Nmur1
418	Ptma
419	Pde6d
420	Cops7b
421	Nppc
422	Dis3l2
423	Gm29055
424	Chrng
425	Eif4e2
426	Efhd1
427	Gigyf2
428	Kcnj13
429	Snorc
430	Ngef
431	Inpp5d
432	Atg16l1
433	Sag
434	Dgkd
435	Gm19582
436	Usp40
437	Gm20528
438	Ugt1a7c
439	Ugt1a6b
440	Ugt1a6a
441	Ugt1a5
442	Ugt1a2
443	Dnajb3
444	Mroh2a
445	Hjurp
446	Glrp1
447	Gm29336
448	Arl4c
449	Sh3bp4
450	Agap1
451	Gm28499
452	D130058E05Rik
453	Ackr3
454	Cops8
455	Col6a3
456	Mlph
457	Lrrfip1
458	Rbm44
459	Ramp1
460	Ube2f
461	Scly
462	Espnl
463	Ilkap
464	Hes6
465	Per2
466	Traf3ip1
467	Asb1
468	Twist2
469	Hdac4
470	Ndufa10
471	Cops9
472	Otos
473	Gpc1
474	Gm29480
475	Ankmy1
476	Dusp28
477	5033417F24Rik
478	Rnpepl1
479	9430060I03Rik
480	Capn10
481	Gpr35
482	Kif1a
483	Sned1
484	Mterf4
485	Gm28535
486	Pask
487	Ppp1r7
488	Ano7
489	Hdlbp
490	2023-09-02
491	Farp2
492	Stk25
493	Bok
494	Thap4
495	Gm10550
496	Atg4b
497	Dtymk
498	Ing5
499	D2hgdh
500	Gal3st2c
501	Pdcd1
502	Fam174a
503	St8sia4
504	4930598F16Rik
505	Slco4c1
506	Panct2
507	D1Ertd622e
508	Ppip5k2
509	Gin1
510	Pam
511	B230216N24Rik
512	1810006J02Rik
513	Gm7967
514	Gm28187
515	Rnf152
516	Gm17634
517	Pign
518	Gm28404
519	Relch
520	Tnfrsf11a
521	Gm7160
522	Zcchc2
523	Gm20753
524	Phlpp1
525	A530053M12Rik
526	Bcl2
527	D630008O14Rik
528	Kdsr
529	Vps4b
530	Serpinb5
531	Serpinb12
532	Serpinb7
533	Serpinb2
534	Serpinb8
535	Dsel
536	Tsn
537	Nifk
538	Clasp1
539	2900060B14Rik
540	Tfcp2l1
541	Gli2
542	Gm29455
543	Inhbb
544	Ralb
545	Gm27184
546	Tmem185b
547	Epb41l5
548	Ptpn4
549	Tmem177
550	Sctr
551	Tmem37
552	Dbi
553	3110009E18Rik
554	Steap3
555	Marco
556	En1
557	Insig2
558	Ccdc93
559	Ddx18
560	Dpp10
561	Actr3
562	Slc35f5
563	Lypd1
564	Mgat5
565	Tmem163
566	2900009J06Rik
567	Ccnt2
568	Map3k19
569	Rab3gap1
570	Zranb3
571	R3hdm1
572	Ubxn4
573	Lct
574	Mcm6
575	Dars
576	Cxcr4
577	Thsd7b
578	Gm15674
579	Gm15675
580	Cd55
581	Pfkfb2
582	Yod1
583	AA986860
584	Gm15848
585	Pigr
586	Fcmr
587	Il19
588	Il10
589	Mapkapk2
590	Dyrk3
591	Eif2d
592	Rassf5
593	Ikbke
594	Srgap2
595	Gm29488
596	Fam72a
597	Ctse
598	Rab7b
599	Slc26a9
600	Slc41a1
601	Rab29
602	Nucks1
603	Slc45a3
604	Elk4
605	Mfsd4a
606	Cdk18
607	Klhdc8a
608	Nuak2
609	F730311O21Rik
610	Tmcc2
611	Dstyk
612	6030442K20Rik
613	Rbbp5
614	Tmem81
615	Cntn2
616	Lrrn2
617	Mdm4
618	Pik3c2b
619	Ppp1r15b
620	Plekha6
621	Etnk2
622	Sox13
623	Snrpe
624	Zc3h11a
625	Gm38394
626	Lax1
627	Atp2b4
628	Prelp
629	Fmod
630	Btg2
631	Chit1
632	Chil1
633	Adora1
634	Ppfia4
635	Tmem183a
636	Cyb5r1
637	Adipor1
638	Platr1
639	Klhl12
640	Rabif
641	Kdm5b
642	Ppp1r12b
643	Ube2t
644	Lgr6
645	Ptpn7
646	Arl8a
647	Gm15445
648	Gm26642
649	Elf3
650	Rnpep
651	Timm17a
652	Lmod1
653	Shisa4
654	Ipo9
655	Gm28277
656	Nav1
657	Gm4793
658	Csrp1
659	Phlda3
660	Tnni1
661	Lad1
662	Pkp1
663	Tmem9
664	Cacna1s
665	Gm37759
666	Gm15850
667	Kif21b
668	Inava
669	Gm26781
670	Camsap2
671	9230116N13Rik
672	Ddx59
673	Kif14
674	Platr23
675	Zfp281
676	Gm19705
677	Gm4258
678	Gm26930
679	A430106G13Rik
680	Ptprc
681	Gm28556
682	Nek7
683	2310009B15Rik
684	Dennd1b
685	4930596I21Rik
686	Zbtb41
687	Aspm
688	Gm4788
689	Cfhr2
690	Cfh
691	Kcnt2
692	Cdc73
693	B3galt2
694	Glrx2
695	Ro60
696	Uchl5
697	Gm29170
698	Rgs2
699	Rgs13
700	Rgs1
701	Rgs18
702	A230059L01Rik
703	Pla2g4a
704	Ptgs2os
705	Ptgs2
706	Ptgs2os2
707	Pdc
708	Odr4
709	Tpr
710	Prg4
711	Hmcn1
712	Gm10138
713	Ivns1abp
714	Swt1
715	Trmt1l
716	Rnf2
717	Fam129a
718	2810414N06Rik
719	Edem3
720	1700025G04Rik
721	Tsen15
722	Colgalt2
723	Rgl1
724	Gm28792
725	Arpc5
726	Ncf2
727	Smg7
728	Gm28791
729	Nmnat2
730	Lamc2
731	Lamc1
732	E330020D12Rik
733	Shcbp1l
734	Dhx9
735	Npl
736	Rgs8
737	C230024C17Rik
738	Rgs16
739	Gm28513
740	Rnasel
741	Gm28512
742	Rgsl1
743	Teddm2
744	Glul
745	Gm29290
746	Gm29291
747	A830008E24Rik
748	Cacna1e
749	Gm9530
750	Ier5
751	Mr1
752	Stx6
753	BC034090
754	Xpr1
755	Acbd6
756	Qsox1
757	Cep350
758	Tor1aip1
759	Tor1aip2
760	Tdrd5
761	Nphs2
762	Axdnd1
763	Gm2000
764	Soat1
765	Abl2
766	Tor3a
767	Fam20b
768	Ralgps2
769	Angptl1
770	Rasal2
771	Cryzl2
772	Sec16b
773	Pappa2
774	Cop1
775	Tnr
776	Gm37294
777	4930523C07Rik
778	4930562F07Rik
779	Mrps14
780	Cacybp
781	Rabgap1l
782	Gm37529
783	Gpr52
784	Gm37328
785	Rc3h1
786	Serpinc1
787	Zbtb37
788	Gm37362
789	Gas5
790	Dars2
791	Gm37634
792	Cenpl
793	Klhl20
794	Prdx6
795	Tnfsf4
796	Tnfsf18
797	Fasl
798	Suco
799	4930558K02Rik
800	Pigc
801	Dnm3
802	2810442N19Rik
803	Dnm3os
804	Eef1aknmt
805	Vamp4
806	Myoc
807	Prrc2c
808	Fmo1
809	Fmo2
810	Prrx1
811	Gorab
812	Kifap3
813	Scyl3
814	BC055324
815	Mettl18
816	Sele
817	Sell
818	Selp
819	Gm16587
820	Gm16548
821	F5
822	Slc19a2
823	Ccdc181
824	Blzf1
825	Nme7
826	Atp1b1
827	Dpt
828	Xcl1
829	Sft2d2
830	Tiprl
831	Gm38190
832	Dcaf6
833	Gm37864
834	Mpc2
835	Mpzl1
836	Rcsd1
837	Gm37073
838	Creg1
839	Gm16565
840	Cd247
841	Gm37469
842	Pou2f1
843	Ildr2
844	Gm15853
845	Tada1
846	Pogk
847	Gm16701.1
848	Fam78b
849	Uck2
850	Tmco1
851	Aldh9a1
852	Mgst3
853	Rxrg
854	Pbx1
855	Nuf2
856	Rgs5
857	Rgs4
858	Hsd17b7
859	3110045C21Rik
860	Ddr2
861	Uap1
862	Gm37748
863	Gm37502
864	Uhmk1
865	4930500M09Rik
866	Sh2d1b1
867	Gm7694
868	Nos1ap
869	Olfml2b
870	Atf6
871	Gm9929
872	Dusp12
873	Gm26620
874	Fcrlb
875	Fcrla
876	Fcgr2b
877	Gm10522
878	Fcgr4
879	Fcgr3
880	Cfap126
881	Sdhc
882	Mpz
883	Pcp4l1
884	Nr1i3
885	Tomm40l
886	Apoa2
887	Fcer1g
888	Ndufs2
889	Adamts4
890	B4galt3
891	Ppox
892	Usp21
893	Ufc1
894	Gm20045
895	Dedd
896	Nit1
897	Pfdn2
898	Klhdc9
899	Nectin4
900	Arhgap30
901	Usf1
902	Tstd1
903	F11r
904	B930036N10Rik
905	Alyref2
906	Cd244a
907	Ly9
908	Slamf7
909	Gm37787
910	A630035G10Rik
911	Cd48
912	Slamf1
913	Cd84
914	Gm10521
915	Gm37065
916	Slamf6
917	Vangl2
918	Nhlh1
919	Ncstn
920	Copa
921	Gm37756
922	Pex19
923	Dcaf8
924	Pea15a
925	Casq1
926	Igsf8
927	Atp1a2
928	Kcnj9
929	Kcnj10
930	Pigm
931	Slamf9
932	Igsf9
933	Tagln2
934	Cfap45
935	4933439K11Rik
936	Vsig8
937	Slamf8
938	Dusp23
939	Fcer1a
940	Ackr1
941	Cadm3
942	Aim2
943	Ifi206
944	Ifi214
945	Ifi213
946	Ifi209
947	Ifi208
948	Ifi207
949	Ifi204
950	Mndal
951	Ifi211
952	Ifi203
953	Ifi202b
954	Ifi205
955	Olfr433
956	Olfr432
957	Grem2
958	Fh1
959	Kmo
960	Opn3
961	Chml
962	Exo1
963	Rbm8a2
964	Cep170
965	Sdccag8
966	Akt3
967	Gm26801
968	Zbtb18
969	Gm37306
970	2310043L19Rik
971	Adss
972	Catspere2
973	Desi2
974	B230369F24Rik
975	Cox20
976	Hnrnpu
977	Efcab2
978	Kif26b
979	Smyd3
980	Tfb2m
981	Cnst
982	Sccpdh
983	Ahctf1
984	Cdc42bpa
985	Coq8a
986	Gm37336
987	Psen2
988	Gm31728
989	Itpkb
990	Stum
991	Parp1
992	Lin9
993	Acbd3
994	Gm37768
995	Gm38293
996	H3f3a
997	H3f3aos
998	Sde2
999	Pycr2
1000	Lefty1
1001	Tmem63a
1002	Ephx1
1003	Nvl
1004	Cnih4
1005	Wdr26
1006	A430110L20Rik
1007	Dnah14
1008	Lbr
1009	Gm5533
1010	Enah
1011	Srp9
1012	Degs1
1013	1700047M11Rik
1014	Fbxo28
1015	Trp53bp2
1016	Capn2
1017	Gm37885
1018	Susd4
1019	Tlr5
1020	Gm38079
1021	Disp1
1022	Brox
1023	Aida
1024	Mia3
1025	Taf1a
1026	Gm37986
1027	Gm37214
1028	Gm33973
1029	Dusp10
1030	1700056E22Rik
1031	Gm37800
1032	Hlx
1033	Gm34342
1034	2023-03-01
1035	2023-03-02
1036	C130074G19Rik
1037	Mark1
1038	Rab3gap2
1039	Iars2
1040	2010103J01Rik
1041	Bpnt1
1042	4930532G15Rik
1043	Eprs
1044	Lyplal1
1045	Tgfb2
1046	Rrp15
1047	A430105J06Rik
1048	Spata17
1049	Gpatch2
1050	Kctd3
1051	Kcnk2
1052	Cenpf
1053	Ptpn14
1054	Gm37422
1055	Smyd2
1056	Prox1
1057	Rps6kc1
1058	Angel2
1059	Vash2
1060	Flvcr1
1061	A230020J21Rik
1062	Tatdn3
1063	Nsl1
1064	Batf3
1065	Fam71a
1066	Atf3
1067	D730003I15Rik
1068	Gm37168
1069	Nenf
1070	Pacc1
1071	Ppp2r5a
1072	Dtl
1073	Ints7
1074	Lpgat1
1075	Gm38037
1076	Nek2
1077	1700034H15Rik
1078	Slc30a1
1079	Rd3
1080	Gm26670
1081	Traf5
1082	Gm26879
1083	Rcor3
1084	Gm10516
1085	Hhat
1086	Sertad4
1087	Syt14
1088	Utp25
1089	Irf6
1090	A130010J15Rik
1091	Traf3ip3
1092	Gm15872
1093	4930570N18Rik
1094	Lamb3
1095	Hsd11b1
1096	G0s2
1097	Mir205hg
1098	Plxna2
1099	Cd34
1100	A330023F24Rik
1101	Gm32250
1102	Cd46
1103	Cr1l
1104	Cr2
1105	Fam171a1
1106	Nmt2
1107	Rpp38
1108	Acbd7
1109	Meig1
1110	Dclre1c
1111	Suv39h2
1112	Gm13184
1113	Hspa14
1114	Gm45902
1115	Cdnf
1116	Fam107b
1117	Gm13185
1118	Frmd4a
1119	Gm36988
1120	Gm13179
1121	Prpf18
1122	Bend7
1123	Sephs1
1124	Phyh
1125	Ucma
1126	Mcm10
1127	Optn
1128	4930551O13Rik
1129	Ccdc3
1130	Camk1d
1131	Cdc123
1132	Nudt5
1133	Gm13199
1134	Sec61a2
1135	Gm13267
1136	Dhtkd1
1137	Upf2
1138	Proser2
1139	Echdc3
1140	Gm13383
1141	AL845275.1
1142	Usp6nl
1143	Gm13391
1144	Celf2
1145	Gm10115
1146	Gm13219
1147	Gm13218
1148	Gata3
1149	Gm13256
1150	4930412O13Rik
1151	9230102O04Rik
1152	Taf3
1153	Atp5c1
1154	Kin
1155	Itih5
1156	Gm13261
1157	Sfmbt2
1158	Prkcq
1159	Pfkfb3
1160	Gm10851
1161	Rbm17
1162	Il2ra
1163	Il15ra
1164	Fbh1
1165	Ankrd16
1166	Itga8
1167	Mindy3
1168	Pter
1169	Rsu1
1170	Gm13270
1171	Cubn
1172	Trdmt1
1173	Vim
1174	St8sia6
1175	Hacd1
1176	Stamos
1177	Stam
1178	Tmem236
1179	Mrc1
1180	Slc39a12
1181	Cacnb2
1182	Gm10848
1183	Nsun6
1184	Arl5b
1185	Plxdc2
1186	Nebl
1187	A930004D18Rik
1188	Skida1
1189	Mllt10
1190	Dnajc1
1191	Commd3
1192	Bmi1
1193	Carlr
1194	Pip4k2a
1195	4930426L09Rik
1196	Armc3
1197	4930447M23Rik
1198	Msrb2
1199	Otud1
1200	Etl4
1201	Arhgap21
1202	Gm13380
1203	Gm13375
1204	Enkur
1205	Thnsl1
1206	Gad2
1207	Apbb1ip
1208	Pdss1
1209	Abi1
1210	Acbd5
1211	Mastl
1212	Yme1l1
1213	4931423N10Rik
1214	Spopl
1215	Hnmt
1216	Il1f9
1217	Il1rn
1218	Psd4
1219	Pax8
1220	Gm13415
1221	Cacna1b
1222	Ehmt1
1223	Arrdc1
1224	Zmynd19
1225	Dph7
1226	Mrpl41
1227	Pnpla7
1228	Nsmf
1229	Nrarp
1230	Gm38287
1231	Tor4a
1232	Nelfb
1233	Fam166a
1234	Tubb4b
1235	Slc34a3
1236	Rnf224
1237	Cysrt1
1238	Rnf208
1239	Ndor1
1240	Tmem203
1241	Tprn
1242	Ssna1
1243	Anapc2
1244	Grin1
1245	Man1b1
1246	Dpp7
1247	Uap1l1
1248	Sapcd2
1249	Entpd2
1250	Npdc1
1251	Fut7
1252	Abca2
1253	Paxx
1254	Clic3
1255	C8g
1256	Fbxw5
1257	Traf2
1258	Edf1
1259	Mamdc4
1260	Phpt1
1261	Ajm1
1262	Rabl6
1263	Tmem141
1264	Fcna
1265	A230005M16Rik
1266	Bmyc
1267	Camsap1
1268	Ubac1
1269	Nacc2
1270	Tmem250-ps
1271	1810012K08Rik
1272	Qsox2
1273	Gpsm1
1274	Dnlz
1275	Card9
1276	Snapc4
1277	Gm13563
1278	Entr1
1279	Pmpca
1280	Inpp5e
1281	Sec16a
1282	0610009E02Rik
1283	Notch1
1284	Egfl7
1285	Agpat2
1286	Dipk1b
1287	Snhg7os
1288	Lcn4
1289	Surf6
1290	Med22
1291	Rpl7a
1292	Surf1
1293	Surf2
1294	Surf4
1295	Stkld1
1296	Rexo4
1297	Adamts13
1298	Cacfd1
1299	Slc2a6
1300	Mymk
1301	Adamtsl2
1302	Sardh
1303	Vav2
1304	AA645442
1305	Brd3os
1306	Brd3
1307	Wdr5
1308	Gm13421
1309	Rxra
1310	Col5a1
1311	Fcnb
1312	F730016J06Rik
1313	Olfm1
1314	Gm13373
1315	1700007K13Rik
1316	Mrps2
1317	Gbgt1
1318	Gm10134
1319	Ralgds
1320	Cel
1321	Gm13381
1322	Gtf3c5
1323	Gfi1b
1324	Tsc1
1325	Spaca9
1326	Ak8
1327	Gtf3c4
1328	Ddx31
1329	Cfap77
1330	Ttf1
1331	Setx
1332	Ntng2
1333	6530402F18Rik
1334	Med27
1335	Rapgef1
1336	Gm13547
1337	Trub2
1338	Coq4
1339	Slc27a4
1340	Urm1
1341	2600006K01Rik
1342	Cercam
1343	Odf2
1344	Gle1
1345	Sptan1
1346	Wdr34
1347	Set
1348	Pkn3
1349	Zdhhc12
1350	Zer1
1351	Tbc1d13
1352	Endog
1353	Spout1
1354	Kyat1
1355	1700084E18Rik
1356	Lrrc8a
1357	Phyhd1
1358	Dolk
1359	Nup188
1360	Sh3glb2
1361	Miga2
1362	Dolpp1
1363	Crat
1364	Ptpa
1365	Ier5l
1366	Gm14487
1367	Cstad
1368	9330198N18Rik
1369	Gm14486
1370	Gm14488
1371	1700001O22Rik
1372	Ntmt1
1373	Asb6
1374	Prrx2
1375	Ptges
1376	Tor1b
1377	Tor1a
1378	BC005624
1379	Usp20
1380	Fnbp1
1381	D330023K18Rik
1382	Gpr107
1383	Ncs1
1384	Hmcn2
1385	Ass1
1386	Fubp3
1387	Exosc2
1388	Abl1
1389	Qrfp
1390	Fibcd1
1391	Lamc3
1392	Aif1l
1393	Nup214
1394	Fam78a
1395	Gm16534
1396	Plpp7
1397	Prrc2b
1398	Gm13610
1399	Pomt1
1400	Uck1
1401	Swi5
1402	Golga2
1403	Dnm1
1404	Ciz1
1405	1110008P14Rik
1406	Lcn2
1407	Ptges2
1408	Slc25a25
1409	Naif1
1410	Fam102a
1411	Dpm2
1412	Pip5kl1
1413	St6galnac4
1414	St6galnac6
1415	Ak1
1416	Eng
1417	Fpgs
1418	Cdk9
1419	Sh2d3c
1420	Ttc16
1421	Tor2a
1422	Ptrh1
1423	Cfap157
1424	Stxbp1
1425	Gm13524
1426	Gm13523
1427	Fam129b
1428	Lrsam1
1429	Rpl12
1430	Slc2a8
1431	Garnl3
1432	Ralgps1
1433	Angptl2
1434	Zbtb34
1435	Zbtb43
1436	Mvb12b
1437	Nron
1438	Pbx3
1439	Mapkap1
1440	Gapvd1
1441	Hspa5
1442	Rabepk
1443	Fbxw2
1444	Gm34653
1445	Psmd5
1446	Phf19
1447	Gm13448
1448	Traf1
1449	Hc
1450	AI182371
1451	Cntrl
1452	Rab14
1453	Gsn
1454	Stom
1455	Ggta1
1456	Dab2ip
1457	Ttll11
1458	Ndufa8
1459	Morn5
1460	Rbm18
1461	Mrrf
1462	Ptgs1
1463	Olfr338
1464	Olfr366
1465	Pdcl
1466	Rc3h2
1467	Zbtb6
1468	Zbtb26
1469	Rabgap1
1470	Strbp
1471	Gpr21
1472	Dennd1a
1473	Gm13556
1474	Lhx2
1475	Nek6
1476	Psmb7
1477	Nr6a1
1478	Nr6a1os
1479	Olfml2a
1480	Wdr38
1481	Rpl35
1482	Arpc5l
1483	Golga1
1484	Scai
1485	Ppp6c
1486	Kynu
1487	Arhgap15
1488	Arhgap15os
1489	Gtdc1
1490	Zeb2
1491	Zeb2os
1492	Gm13479
1493	Gm13465
1494	Gm13470
1495	Acvr2a
1496	Orc4
1497	Mbd5
1498	Epc2
1499	Kif5c
1500	Lypd6b
1501	Lypd6
1502	Mmadhc
1503	Gm13483
1504	Gm48908
1505	Rnd3
1506	Rbm43
1507	Nmi
1508	Tnfaip6
1509	Rif1
1510	Neb
1511	Arl5a
1512	A430018G15Rik
1513	Cacnb4
1514	Stam2
1515	Fmnl2
1516	Prpf40a
1517	Arl6ip6
1518	Rprm
1519	Gm14033
1520	Nr4a2
1521	A930012O16Rik
1522	Gpd2
1523	Cytip
1524	Gm13546
1525	Acvr1c
1526	Acvr1
1527	Upp2
1528	Ccdc148
1529	Pkp4
1530	Dapl1
1531	Tanc1
1532	Wdsub1
1533	Baz2b
1534	Gm13572
1535	Gm13620
1536	2023-03-07
1537	Cd302
1538	Ly75
1539	Gm13571
1540	Pla2r1
1541	Itgb6
1542	Rbms1
1543	Tank
1544	Psmd14
1545	Tbr1
1546	Dpp4
1547	Gm13565
1548	Fap
1549	Ifih1
1550	Gca
1551	Kcnh7
1552	Fign
1553	Grb14
1554	Cobll1
1555	Gm13594
1556	Scn3a
1557	Galnt3
1558	Ttc21b
1559	Scn7a
1560	Xirp2
1561	Stk39
1562	Cers6
1563	Nostrin
1564	Spc25
1565	Abcb11
1566	Gm13613
1567	Dhrs9
1568	Bbs5
1569	Klhl41
1570	Fastkd1
1571	Ppig
1572	Ccdc173
1573	Phospho2
1574	Klhl23
1575	Ssb
1576	Mettl5
1577	Gm13625
1578	Mettl5os
1579	Ubr3
1580	Myo3b
1581	Erich2
1582	Gad1
1583	Gm26558
1584	Gorasp2
1585	Tlk1
1586	Mettl8
1587	Dcaf17
1588	Cybrd1
1589	Dync1i2
1590	Slc25a12
1591	Hat1
1592	Metap1d
1593	Dlx2
1594	Itga6
1595	Pdk1
1596	Rapgef4
1597	Map3k20
1598	Cdca7
1599	Sp3
1600	Sp3os
1601	Ola1
1602	Sp9
1603	Cir1
1604	Scrn3
1605	Gpr155
1606	Gm13709
1607	D230022J07Rik
1608	Wipf1
1609	Chrna1
1610	Chrna1os
1611	Chn1
1612	Atf2
1613	Atp5g3
1614	Lnpk
1615	Hoxd13
1616	Hoxd11
1617	Hoxd10
1618	Hoxd3os1
1619	Hoxd3
1620	Hoxd4
1621	Haglr
1622	Mtx2
1623	2600014E21Rik
1624	Hnrnpa3
1625	Nfe2l2
1626	E030042O20Rik
1627	Gm13657
1628	Agps
1629	Ttc30b
1630	Ttc30a2
1631	Ttc30a1
1632	Pde11a
1633	Rbm45
1634	Osbpl6
1635	Prkra
1636	Pjvk
1637	Fkbp7
1638	Plekha3
1639	Ttn
1640	Ccdc141
1641	Sestd1
1642	Cwc22
1643	4930440I19Rik
1644	Gm14461
1645	Ube2e3
1646	Itga4
1647	Cerkl
1648	Itprid2
1649	Pde1a
1650	Dnajc10
1651	Nckap1
1652	Dusp19
1653	Nup35
1654	Zc3h15
1655	Itgav
1656	Gm13684
1657	Fam171b
1658	Calcrl
1659	Tfpi
1660	Gm13710
1661	Ctnnd1
1662	Btbd18
1663	Selenoh
1664	Tmx2
1665	Med19
1666	Zdhhc5
1667	Clp1
1668	Ypel4
1669	Serping1
1670	Ube2l6
1671	Timm10
1672	Slc43a1
1673	Slc43a3
1674	P2rx3
1675	Ssrp1
1676	Tnks1bp1
1677	4930443O20Rik
1678	Aplnr
1679	Olfr1033
1680	Olfr52
1681	Olfr259
1682	Olfr1124
1683	Pramel7
1684	Olfr1152
1685	Olfr1160
1686	Olfr1167
1687	Olfr1175-ps
1688	Olfr1247
1689	Olfr1250
1690	Olfr1253
1691	Olfr1254
1692	Olfr1256
1693	Olfr48
1694	Olfr1258
1695	Olfr1259
1696	Olfr1260
1697	Olfr32
1698	Ptprj
1699	4933423P22Rik
1700	Nup160
1701	Fnbp4
1702	Agbl2
1703	Mtch2
1704	C1qtnf4
1705	Ndufs3
1706	Kbtbd4
1707	Ptpmt1
1708	Celf1
1709	Rapsn
1710	Gm13778
1711	Psmc3
1712	Slc39a13
1713	Spi1
1714	Mybpc3
1715	Madd
1716	Nr1h3
1717	Gm13783
1718	Acp2
1719	Ddb2
1720	Pacsin3
1721	Arfgap2
1722	1110051M20Rik
1723	Lrp4
1724	Ckap5
1725	F2
1726	Zfp408
1727	Arhgap1
1728	Atg13
1729	Harbi1
1730	Ambra1
1731	Mdk
1732	Dgkz
1733	Gm9821
1734	Creb3l1
1735	Phf21a
1736	Large2
1737	Pex16
1738	1700029I15Rik
1739	Mapk8ip1
1740	Cry2
1741	Slc35c1
1742	Gm13814
1743	Chst1
1744	Prdm11
1745	4631405J19Rik
1746	Trp53i11
1747	Tspan18
1748	Cd82
1749	Gm10804
1750	Alx4
1751	Ext2
1752	Accs
1753	Gm13889
1754	Alkbh3
1755	Hsd17b12
1756	Ttc17
1757	2810002D19Rik
1758	Api5
1759	Gm10801
1760	Gm10800
1761	B230118H07Rik
1762	Rag2
1763	Rag1
1764	Traf6
1765	Prr5l
1766	Commd9
1767	Ldlrad3
1768	Gm13919
1769	Trim44
1770	Fjx1
1771	Pamr1
1772	Slc1a2
1773	Cd44
1774	Pdhx
1775	Apip
1776	Ehf
1777	A930006I01Rik
1778	Elf5
1779	Cat
1780	Abtb2
1781	Nat10
1782	Caprin1
1783	Lmo2
1784	4931422A03Rik
1785	Fbxo3
1786	Cd59b
1787	Cd59a
1788	Hipk3
1789	Cstf3
1790	Tcp11l1
1791	Depdc7
1792	Qser1
1793	Prrg4
1794	Ccdc73
1795	Eif3m
1796	Rcn1
1797	Pax6
1798	Elp4
1799	Immp1l
1800	Dnajc24
1801	Mpped2
1802	Arl14ep
1803	Kcna4
1804	Mettl15
1805	Kif18a
1806	Lin7c
1807	Lgr4
1808	Ccdc34
1809	Gm13936
1810	Bbox1
1811	Fibin
1812	Olfr1307
1813	Lpcat4
1814	Nop10
1815	Slc12a6
1816	Emc4
1817	Katnbl1
1818	Emc7
1819	Aven
1820	Ryr3
1821	Fmn1
1822	Grem1
1823	Scg5
1824	Arhgap11a
1825	Aqr
1826	Zfp770
1827	Dph6
1828	BC052040
1829	Meis2
1830	2700033N17Rik
1831	D330050G23Rik
1832	Gm29340
1833	Spred1
1834	Fam98b
1835	Rasgrp1
1836	Gm13986
1837	Thbs1
1838	Fsip1
1839	Gpr176
1840	Eif2ak4
1841	Srp14
1842	Bmf
1843	Bub1b
1844	Pak6
1845	Ankrd63
1846	Plcb2
1847	Inafm2
1848	Ccdc9b
1849	Knstrn
1850	Gm14091
1851	Ivd
1852	Bahd1
1853	Chst14
1854	Ccdc32
1855	Rpusd2
1856	Knl1
1857	Rad51
1858	Rmdn3
1859	Gchfr
1860	Dnajc17
1861	Gm14137
1862	Zfyve19
1863	Spint1
1864	Rhov
1865	Vps18
1866	Gm14207
1867	Dll4
1868	Chac1
1869	Ino80
1870	Exd1
1871	Chp1
1872	Oip5os1
1873	Oip5
1874	Nusap1
1875	Ndufaf1
1876	Rtf1
1877	Itpka
1878	Ltk
1879	Rpap1
1880	Tyro3
1881	Mga
1882	Mapkbp1
1883	Gm13999
1884	Jmjd7
1885	Pla2g4b
1886	Sptbn5
1887	Ehd4
1888	Pla2g4f
1889	Vps39
1890	Tmem87a
1891	Ganc
1892	Capn3
1893	Zfp106
1894	Snap23
1895	Lrrc57
1896	Haus2
1897	Stard9
1898	Cdan1
1899	Ttbk2
1900	AV039307
1901	Ubr1
1902	Tmem62
1903	Ccndbp1
1904	Tgm5
1905	Lcmt2
1906	Adal
1907	Zscan29
1908	Tubgcp4
1909	Trp53bp1
1910	Map1a
1911	Ppip5k1
1912	Ckmt1
1913	Catsper2
1914	Pdia3
1915	Ell3
1916	Serinc4
1917	Serf2
1918	Hypk
1919	Mfap1b
1920	Mfap1a
1921	Wdr76
1922	Frmd5
1923	Casc4
1924	Mageb3
1925	Ctdspl2
1926	Eif3j1
1927	Spg11
1928	Patl2
1929	B2m
1930	Trim69
1931	Terb2
1932	Sord
1933	Duoxa1
1934	Shf
1935	Slc28a2
1936	Gm14085
1937	Gatm
1938	Spata5l1
1939	AA467197
1940	Slc30a4
1941	4930417H01Rik
1942	Bloc1s6os
1943	Bloc1s6
1944	Sqor
1945	Sema6d
1946	Slc24a5
1947	Myef2
1948	Dut
1949	Fbn1
1950	Cep152
1951	Shc4
1952	Eid1
1953	Secisbp2l
1954	Cops2
1955	Galk2
1956	Fgf7
1957	Dtwd1
1958	Atp8b4
1959	Hdc
1960	Gabpb1
1961	Gm27003
1962	Usp8
1963	Usp50
1964	Trpm7
1965	Sppl2a
1966	Ap4e1
1967	Blvra
1968	Ncaph
1969	Itpripl1
1970	1810024B03Rik
1971	Snrnp200
1972	Ciao1
1973	Tmem127
1974	Stard7
1975	Dusp2
1976	Astl
1977	Adra2b
1978	Fahd2a
1979	Kcnip3
1980	Prom2
1981	Zfp661
1982	Mrps5
1983	Mall
1984	Nphp1
1985	Mtln
1986	Bub1
1987	Acoxl
1988	Bcl2l11
1989	Morrbid
1990	Gm14009
1991	Gm14010
1992	Gm29010
1993	Gm39929
1994	Anapc1
[truncated: 18,462 more rows]
