# Supplementary material for: Single-cell analysis of age-related changes in leukocytes of diabetic mouse hindpaws
Source: Cell Mol Life Sci. 2024 Mar 19;81(1):146. doi: 10.1007/s00018-024-05128-z (PMC10951029; doi:10.1007/s00018-024-05128-z)
Supplement: Supplementary file 3 — Supplementary file3 (XLSX 774 KB) [file 18_2024_5128_MOESM3_ESM.xlsx]

## Sheet: Supplementary Table 2_Integrate
Single-Cell Analysis of Age-Related Changes in Leukocytes of Diabetic Mouse Hindpaws
Cellular and Molecular Life Sciences
James M. Nichols, Hoang Vu Pham, Eric Lee, Rajasekaran Mahalingam, Andrew J. Shepherd
The MD Anderson Pain Research Consortium and the Laboratories of Neuroimmunology, Department of Symptom Research, Division of Internal Medicine, The University of Texas MD Anderson Cancer Center, Houston, TX 77030.
Supplementary Table 2. Integrated cell type DEGs
	p_val	avg_log2FC	pct.1	pct.2	p_val_adj	cluster	gene
Pf4	0	4.63337	0.84	0.053	0	Macro	Pf4
C1qa	0	4.36839	0.828	0.046	0	Macro	C1qa
C1qc	0	4.22008	0.821	0.038	0	Macro	C1qc
Apoe	0	4.20303	0.765	0.185	0	Macro	Apoe
C1qb	0	4.03694	0.855	0.044	0	Macro	C1qb
Fxyd2	0	3.9653	0.842	0.088	0	Macro	Fxyd2
Mafb	0	3.62067	0.908	0.061	0	Macro	Mafb
Selenop	0	3.40031	0.901	0.329	0	Macro	Selenop
Lyve1	0	3.38092	0.51	0.016	0	Macro	Lyve1
F13a1	0	3.29295	0.718	0.045	0	Macro	F13a1
Lgmn	0	3.26303	0.933	0.112	0	Macro	Lgmn
Fn1	0	3.01018	0.68	0.097	0	Macro	Fn1
Cd36	0	2.91974	0.713	0.033	0	Macro	Cd36
Ecm1	0	2.91373	0.891	0.132	0	Macro	Ecm1
Lyz2	0	2.88494	0.991	0.212	0	Macro	Lyz2
Lyz1	0	2.84494	0.611	0.067	0	Macro	Lyz1
Timp2	0	2.83236	0.877	0.283	0	Macro	Timp2
Ctsb	0	2.79972	0.986	0.43	0	Macro	Ctsb
Aqp1	0	2.78458	0.637	0.039	0	Macro	Aqp1
Tgfbi	0	2.71734	0.978	0.19	0	Macro	Tgfbi
Dab2	0	2.71637	0.798	0.077	0	Macro	Dab2
Csf1r	0	2.62843	0.939	0.141	0	Macro	Csf1r
Ctss	0	2.60668	0.99	0.218	0	Macro	Ctss
Mrc1	0	2.55073	0.847	0.123	0	Macro	Mrc1
Rnase4	0	2.49611	0.815	0.143	0	Macro	Rnase4
Grn	0	2.49205	0.968	0.31	0	Macro	Grn
Pltp	0	2.45975	0.861	0.1	0	Macro	Pltp
C3ar1	0	2.35553	0.833	0.045	0	Macro	C3ar1
Tppp3	0	2.28135	0.825	0.234	0	Macro	Tppp3
Cd163	0	2.22001	0.53	0.09	0	Macro	Cd163
Lpl	0	2.20194	0.459	0.037	0	Macro	Lpl
Cfh	0	2.12633	0.568	0.068	0	Macro	Cfh
Lrp1	0	2.10454	0.922	0.145	0	Macro	Lrp1
Lamp1	0	2.08987	0.979	0.505	0	Macro	Lamp1
Slc7a2	0	2.07505	0.294	0.013	0	Macro	Slc7a2
Trem2	0	2.05188	0.744	0.046	0	Macro	Trem2
Gas6	0	2.00229	0.544	0.013	0	Macro	Gas6
Emp1	0	1.97326	0.972	0.561	0	Macro	Emp1
Ccl6	0	1.8993	0.714	0.143	0	Macro	Ccl6
Ccl9	0	1.86942	0.806	0.148	0	Macro	Ccl9
Hmox1	0	1.77588	0.659	0.082	0	Macro	Hmox1
Adam15	0	1.76479	0.842	0.13	0	Macro	Adam15
Rin2	0	1.75922	0.727	0.056	0	Macro	Rin2
Sulf2	0	1.75209	0.772	0.115	0	Macro	Sulf2
Gas7	0	1.71463	0.845	0.172	0	Macro	Gas7
App	0	1.7087	0.908	0.182	0	Macro	App
Folr2	0	1.70706	0.456	0.007	0	Macro	Folr2
Igf1	0	1.681	0.461	0.005	0	Macro	Igf1
Cbr2	0	1.67597	0.457	0.013	0	Macro	Cbr2
Cd68	0	1.6753	0.808	0.148	0	Macro	Cd68
Gda	0	1.67503	0.83	0.126	0	Macro	Gda
Cd9	0	1.65404	0.746	0.253	0	Macro	Cd9
Zeb2	0	1.64885	0.98	0.31	0	Macro	Zeb2
Itgam	0	1.64379	0.812	0.138	0	Macro	Itgam
Pid1	0	1.61418	0.895	0.176	0	Macro	Pid1
Mef2a	0	1.5986	0.931	0.433	0	Macro	Mef2a
Ninj1	0	1.58826	0.737	0.188	0	Macro	Ninj1
Gpx1	0	1.58697	0.973	0.681	0	Macro	Gpx1
Ctsl	0	1.57884	0.764	0.175	0	Macro	Ctsl
Emp3	0	1.57879	0.974	0.754	0	Macro	Emp3
Cybb	0	1.5744	0.884	0.168	0	Macro	Cybb
Wfdc17	0	1.57439	0.721	0.158	0	Macro	Wfdc17
Alox5ap	0	1.57302	0.958	0.218	0	Macro	Alox5ap
Cyb5r3	0	1.55057	0.798	0.222	0	Macro	Cyb5r3
Stab1	0	1.5372	0.46	0.02	0	Macro	Stab1
Ctsc	0	1.53382	0.843	0.354	0	Macro	Ctsc
Dstn	0	1.53326	0.921	0.366	0	Macro	Dstn
Cavin1	0	1.52183	0.578	0.029	0	Macro	Cavin1
C5ar1	0	1.50646	0.638	0.028	0	Macro	C5ar1
Tns1	0	1.49859	0.799	0.178	0	Macro	Tns1
Ftl1	0	1.48505	0.993	0.929	0	Macro	Ftl1
Ehd4	0	1.47786	0.838	0.252	0	Macro	Ehd4
Sdc3	0	1.47429	0.729	0.12	0	Macro	Sdc3
Gpr34	0	1.46675	0.513	0.099	0	Macro	Gpr34
Lair1	0	1.46262	0.602	0.029	0	Macro	Lair1
Rab31	0	1.45395	0.801	0.136	0	Macro	Rab31
Anxa2	0	1.4475	0.938	0.61	0	Macro	Anxa2
Psap	0	1.42486	0.996	0.684	0	Macro	Psap
Ifitm2	0	1.42019	0.939	0.336	0	Macro	Ifitm2
Lgals3	0	1.41783	0.972	0.705	0	Macro	Lgals3
Clec4a1	0	1.41751	0.748	0.134	0	Macro	Clec4a1
Ncf1	0	1.40575	0.795	0.158	0	Macro	Ncf1
Dusp3	0	1.40193	0.82	0.198	0	Macro	Dusp3
Nupr1	0	1.40107	0.543	0.035	0	Macro	Nupr1
Metrnl	0	1.39878	0.808	0.191	0	Macro	Metrnl
Sh3bp5	0	1.39649	0.729	0.149	0	Macro	Sh3bp5
Ltc4s	0	1.39621	0.428	0.016	0	Macro	Ltc4s
Pmepa1	0	1.38865	0.435	0.157	0	Macro	Pmepa1
Lamp2	0	1.38296	0.94	0.433	0	Macro	Lamp2
Fcgr3	0	1.38215	0.828	0.147	0	Macro	Fcgr3
Adgre1	0	1.36863	0.736	0.116	0	Macro	Adgre1
Cx3cr1	0	1.36682	0.295	0.099	0	Macro	Cx3cr1
Npc2	0	1.36475	0.978	0.597	0	Macro	Npc2
Wwp1	0	1.33339	0.577	0.151	0	Macro	Wwp1
Stard8	0	1.32795	0.58	0.051	0	Macro	Stard8
Cyba	0	1.327	0.959	0.643	0	Macro	Cyba
Idh1	0	1.32263	0.758	0.139	0	Macro	Idh1
Myof	0	1.30573	0.701	0.084	0	Macro	Myof
Cd63	0	1.29866	0.769	0.137	0	Macro	Cd63
Ctsz	0	1.28186	0.907	0.342	0	Macro	Ctsz
Sirpa	0	1.28029	0.858	0.183	0	Macro	Sirpa
Msr1	0	1.27293	0.564	0.022	0	Macro	Msr1
Clec4a2	0	1.27175	0.667	0.137	0	Macro	Clec4a2
Anxa5	0	1.27147	0.948	0.479	0	Macro	Anxa5
Ifi207	0	1.26876	0.566	0.071	0	Macro	Ifi207
Ctsa	0	1.26421	0.824	0.273	0	Macro	Ctsa
Tmem37	0	1.25477	0.539	0.007	0	Macro	Tmem37
Glul	0	1.23997	0.873	0.399	0	Macro	Glul
Rgl1	0	1.23641	0.542	0.072	0	Macro	Rgl1
Spi1	0	1.23495	0.913	0.224	0	Macro	Spi1
Anxa4	0	1.22923	0.727	0.131	0	Macro	Anxa4
Fgfr1	0	1.22588	0.697	0.173	0	Macro	Fgfr1
Alox5	0	1.22572	0.654	0.07	0	Macro	Alox5
Pon2	0	1.2148	0.748	0.28	0	Macro	Pon2
Fcgr2b	0	1.21375	0.79	0.206	0	Macro	Fcgr2b
Pepd	0	1.21258	0.71	0.154	0	Macro	Pepd
Ms4a6d	0	1.20635	0.652	0.091	0	Macro	Ms4a6d
Cebpa	0	1.2038	0.696	0.102	0	Macro	Cebpa
Slc6a6	0	1.20273	0.952	0.612	0	Macro	Slc6a6
Rassf4	0	1.19744	0.805	0.179	0	Macro	Rassf4
Unc93b1	0	1.18882	0.845	0.245	0	Macro	Unc93b1
Fcgrt	0	1.18399	0.598	0.138	0	Macro	Fcgrt
Eps8	0	1.179	0.732	0.182	0	Macro	Eps8
Rab11fip5	0	1.16831	0.632	0.075	0	Macro	Rab11fip5
Ap2a2	0	1.1664	0.835	0.355	0	Macro	Ap2a2
Aplp2	0	1.16592	0.906	0.447	0	Macro	Aplp2
Tcf4	0	1.14993	0.805	0.225	0	Macro	Tcf4
Nrp2	0	1.14634	0.61	0.051	0	Macro	Nrp2
Mef2c	0	1.1462	0.783	0.157	0	Macro	Mef2c
Ms4a7	0	1.14561	0.372	0.005	0	Macro	Ms4a7
Cyfip1	0	1.14238	0.812	0.27	0	Macro	Cyfip1
Cd302	0	1.13817	0.68	0.107	0	Macro	Cd302
Cd14	0	1.13644	0.752	0.108	0	Macro	Cd14
Zcchc24	0	1.13001	0.641	0.109	0	Macro	Zcchc24
Asah1	0	1.12646	0.797	0.24	0	Macro	Asah1
Ly86	0	1.11128	0.711	0.165	0	Macro	Ly86
Nfic	0	1.10961	0.768	0.316	0	Macro	Nfic
Lifr	0	1.10041	0.481	0.071	0	Macro	Lifr
Dhrs3	0	1.09816	0.576	0.043	0	Macro	Dhrs3
Snx2	0	1.09158	0.78	0.325	0	Macro	Snx2
Man2b1	0	1.08603	0.819	0.353	0	Macro	Man2b1
Rtn4	0	1.08444	0.937	0.544	0	Macro	Rtn4
Maf	0	1.08077	0.742	0.481	0	Macro	Maf
Pla2g7	0	1.08016	0.586	0.108	0	Macro	Pla2g7
Camk1	0	1.07907	0.594	0.052	0	Macro	Camk1
P2ry6	0	1.07512	0.589	0.074	0	Macro	P2ry6
Mamdc2	0	1.07384	0.474	0.039	0	Macro	Mamdc2
Myo5a	0	1.07153	0.729	0.2	0	Macro	Myo5a
Itm2b	0	1.06209	0.988	0.904	0	Macro	Itm2b
Ptpro	0	1.05517	0.696	0.132	0	Macro	Ptpro
Crip1	0	1.05314	1	0.94	0	Macro	Crip1
Stom	0	1.05308	0.661	0.099	0	Macro	Stom
Ifi27l2a	0	1.05156	0.544	0.172	0	Macro	Ifi27l2a
Ccr1	0	1.04889	0.618	0.067	0	Macro	Ccr1
Tyrobp	0	1.04327	0.955	0.31	0	Macro	Tyrobp
S100a6	0	1.04234	0.999	0.92	0	Macro	S100a6
Ccl24	0	1.04045	0.302	0.005	0	Macro	Ccl24
Rab7b	0	1.03658	0.577	0.065	0	Macro	Rab7b
Abca1	0	1.03159	0.603	0.165	0	Macro	Abca1
Qpct	0	1.03059	0.554	0.119	0	Macro	Qpct
Sh3bgrl	0	1.02732	0.905	0.413	0	Macro	Sh3bgrl
Plxnb2	0	1.026	0.672	0.106	0	Macro	Plxnb2
Dse	0	1.02394	0.656	0.166	0	Macro	Dse
Mtss1	0	1.02209	0.82	0.388	0	Macro	Mtss1
S100a1	0	1.01842	0.668	0.142	0	Macro	S100a1
Gprc5b	0	1.01661	0.469	0.013	0	Macro	Gprc5b
Ctsd	0	1.01391	0.862	0.567	0	Macro	Ctsd
Qk	0	1.01323	0.926	0.561	0	Macro	Qk
Pmp22	0	1.01241	0.681	0.116	0	Macro	Pmp22
Gltp	0	1.01102	0.872	0.367	0	Macro	Gltp
Abhd12	0	1.00574	0.66	0.161	0	Macro	Abhd12
Clec4a3	0	1.00538	0.621	0.109	0	Macro	Clec4a3
Snx5	0	1.00366	0.832	0.375	0	Macro	Snx5
Serpinb8	0	0.999974	0.529	0.042	0	Macro	Serpinb8
Igfbp4	0	0.998528	0.413	0.052	0	Macro	Igfbp4
Sash1	0	0.997279	0.466	0.017	0	Macro	Sash1
Gns	0	0.995296	0.742	0.197	0	Macro	Gns
P2ry12	0	0.991407	0.428	0.019	0	Macro	P2ry12
Itgb2	0	0.990184	0.778	0.34	0	Macro	Itgb2
Plxnd1	0	0.988408	0.816	0.308	0	Macro	Plxnd1
Tlr7	0	0.986323	0.485	0.034	0	Macro	Tlr7
Hopx	0	0.984446	0.675	0.289	0	Macro	Hopx
Cd33	0	0.984166	0.611	0.116	0	Macro	Cd33
Anxa1	0	0.984085	0.874	0.549	0	Macro	Anxa1
Fcer1g	0	0.982463	0.978	0.438	0	Macro	Fcer1g
S100a10	0	0.977627	0.975	0.823	0	Macro	S100a10
Blvrb	0	0.970472	0.624	0.114	0	Macro	Blvrb
Spred1	0	0.96885	0.752	0.202	0	Macro	Spred1
Ptprj	0	0.965746	0.764	0.214	0	Macro	Ptprj
Vsir	0	0.959725	0.763	0.275	0	Macro	Vsir
Vat1	0	0.958613	0.738	0.243	0	Macro	Vat1
S100a4	0	0.955202	0.995	0.785	0	Macro	S100a4
Laptm4a	0	0.950943	0.862	0.406	0	Macro	Laptm4a
Ms4a6c	0	0.939452	0.698	0.169	0	Macro	Ms4a6c
Colec12	0	0.938632	0.341	0.005	0	Macro	Colec12
Rhoc	0	0.937402	0.433	0.04	0	Macro	Rhoc
Tnfsf12	0	0.93507	0.598	0.08	0	Macro	Tnfsf12
Capg	0	0.933201	0.904	0.591	0	Macro	Capg
Tnfrsf11a	0	0.926477	0.558	0.079	0	Macro	Tnfrsf11a
Bri3	0	0.923125	0.896	0.49	0	Macro	Bri3
Hexa	0	0.919922	0.717	0.207	0	Macro	Hexa
5031439G07Rik	0	0.918384	0.735	0.2	0	Macro	5031439G07Rik
Dbi	0	0.915755	0.855	0.434	0	Macro	Dbi
Trim47	0	0.914279	0.525	0.045	0	Macro	Trim47
Akr1a1	0	0.913324	0.906	0.542	0	Macro	Akr1a1
F11r	0	0.912741	0.432	0.051	0	Macro	F11r
Tlr2	0	0.908981	0.447	0.098	0	Macro	Tlr2
Atp6v0c	0	0.908416	0.955	0.672	0	Macro	Atp6v0c
Rbpj	0	0.903831	0.932	0.543	0	Macro	Rbpj
Fth1	0	0.903767	0.998	0.988	0	Macro	Fth1
Mpp1	0	0.903685	0.595	0.102	0	Macro	Mpp1
Prdx1	0	0.901725	0.926	0.648	0	Macro	Prdx1
Tmem106a	0	0.901091	0.513	0.047	0	Macro	Tmem106a
Ahnak	0	0.89973	0.997	0.91	0	Macro	Ahnak
Mcub	0	0.899711	0.703	0.199	0	Macro	Mcub
Mfsd1	0	0.899356	0.732	0.243	0	Macro	Mfsd1
Mpeg1	0	0.896172	0.705	0.179	0	Macro	Mpeg1
Mt1	0	0.895394	0.786	0.356	0	Macro	Mt1
Slc43a2	0	0.893752	0.642	0.194	0	Macro	Slc43a2
Apobec1	0	0.892803	0.49	0.05	0	Macro	Apobec1
Ms4a6b	0	0.892734	0.48	0.131	0	Macro	Ms4a6b
Ifi204	0	0.88973	0.455	0.047	0	Macro	Ifi204
Txn1	0	0.887667	0.883	0.653	0	Macro	Txn1
Rnd3	0	0.885226	0.576	0.14	0	Macro	Rnd3
Cstb	0	0.885028	0.882	0.485	0	Macro	Cstb
Vim	0	0.880175	0.994	0.891	0	Macro	Vim
Scamp2	0	0.879869	0.741	0.296	0	Macro	Scamp2
Rab3il1	0	0.875683	0.472	0.058	0	Macro	Rab3il1
Clec5a	0	0.875	0.488	0.033	0	Macro	Clec5a
Pitpna	0	0.870778	0.9	0.528	0	Macro	Pitpna
Dusp22	0	0.869142	0.638	0.144	0	Macro	Dusp22
Hexb	0	0.866218	0.611	0.227	0	Macro	Hexb
Cxcl16	0	0.864752	0.638	0.132	0	Macro	Cxcl16
Selenom	0	0.863739	0.489	0.058	0	Macro	Selenom
Vamp8	0	0.8625	0.905	0.502	0	Macro	Vamp8
Lilrb4a	0	0.858559	0.828	0.287	0	Macro	Lilrb4a
Camkk2	0	0.854483	0.74	0.262	0	Macro	Camkk2
Tmbim1	0	0.851391	0.666	0.187	0	Macro	Tmbim1
Bin1	0	0.850345	0.603	0.219	0	Macro	Bin1
Coro1c	0	0.846606	0.77	0.325	0	Macro	Coro1c
Pld4	0	0.844426	0.591	0.164	0	Macro	Pld4
Gsn	0	0.842253	0.784	0.262	0	Macro	Gsn
Cndp2	0	0.840481	0.658	0.193	0	Macro	Cndp2
Fkbp1a	0	0.839203	0.809	0.418	0	Macro	Fkbp1a
Abca9	0	0.838704	0.476	0.073	0	Macro	Abca9
Cd109	0	0.837307	0.412	0.01	0	Macro	Cd109
Ehd1	0	0.836121	0.639	0.191	0	Macro	Ehd1
Frmd4b	0	0.831773	0.61	0.207	0	Macro	Frmd4b
Ctnnd1	0	0.830449	0.555	0.079	0	Macro	Ctnnd1
Clec12a	0	0.829817	0.444	0.081	0	Macro	Clec12a
Rnh1	0	0.826937	0.76	0.321	0	Macro	Rnh1
Kctd12	0	0.824166	0.85	0.424	0	Macro	Kctd12
Atp6v0b	0	0.820846	0.909	0.525	0	Macro	Atp6v0b
Ctsh	0	0.81654	0.71	0.215	0	Macro	Ctsh
Gusb	0	0.816389	0.71	0.216	0	Macro	Gusb
Gatm	0	0.815791	0.376	0.047	0	Macro	Gatm
Sgpp1	0	0.810227	0.709	0.28	0	Macro	Sgpp1
Gdi2	0	0.8089	0.932	0.57	0	Macro	Gdi2
Atp6v1a	0	0.8041	0.736	0.288	0	Macro	Atp6v1a
Rhoa	0	0.803388	0.976	0.82	0	Macro	Rhoa
Ifitm3	0	0.799308	0.666	0.132	0	Macro	Ifitm3
P2rx7	0	0.799143	0.379	0.036	0	Macro	P2rx7
Marveld1	0	0.799031	0.662	0.274	0	Macro	Marveld1
Anxa3	0	0.794989	0.445	0.028	0	Macro	Anxa3
Myadm	0	0.793215	0.828	0.456	0	Macro	Myadm
Rrbp1	0	0.79049	0.903	0.538	0	Macro	Rrbp1
Sdcbp	0	0.79021	0.94	0.592	0	Macro	Sdcbp
Stxbp6	0	0.78665	0.496	0.084	0	Macro	Stxbp6
Cenpb	0	0.786546	0.681	0.249	0	Macro	Cenpb
Cd93	0	0.785833	0.444	0.104	0	Macro	Cd93
Mgst1	0	0.785214	0.413	0.036	0	Macro	Mgst1
Atp6v0a1	0	0.78401	0.547	0.105	0	Macro	Atp6v0a1
Lipa	0	0.780835	0.613	0.194	0	Macro	Lipa
Plin2	0	0.77705	0.654	0.223	0	Macro	Plin2
Elk3	0	0.773408	0.674	0.265	0	Macro	Elk3
Nptn	0	0.77281	0.871	0.511	0	Macro	Nptn
Tmem43	0	0.7718	0.614	0.209	0	Macro	Tmem43
Mtdh	0	0.771382	0.84	0.59	0	Macro	Mtdh
Stxbp3	0	0.768688	0.654	0.242	0	Macro	Stxbp3
Hebp1	0	0.766969	0.443	0.063	0	Macro	Hebp1
Cltc	0	0.7658	0.934	0.636	0	Macro	Cltc
Tnfaip2	0	0.7639	0.547	0.091	0	Macro	Tnfaip2
Tuba1b	0	0.76325	0.825	0.465	0	Macro	Tuba1b
Cav2	0	0.75953	0.467	0.058	0	Macro	Cav2
Slc44a1	0	0.759322	0.599	0.17	0	Macro	Slc44a1
Cd81	0	0.757662	0.686	0.305	0	Macro	Cd81
Tpcn1	0	0.755406	0.522	0.092	0	Macro	Tpcn1
Fndc3b	0	0.753556	0.543	0.107	0	Macro	Fndc3b
Rab11a	0	0.753362	0.753	0.37	0	Macro	Rab11a
Clic4	0	0.751803	0.754	0.34	0	Macro	Clic4
Itgb1	0	0.747412	0.912	0.535	0	Macro	Itgb1
Sgpl1	0	0.745332	0.796	0.347	0	Macro	Sgpl1
Adam9	0	0.74365	0.57	0.139	0	Macro	Adam9
Sgk3	0	0.74274	0.61	0.151	0	Macro	Sgk3
Capza2	0	0.741212	0.956	0.686	0	Macro	Capza2
Ncf2	0	0.740942	0.795	0.216	0	Macro	Ncf2
Zfhx3	0	0.739332	0.653	0.175	0	Macro	Zfhx3
Cst3	0	0.736619	0.99	0.567	0	Macro	Cst3
Fuca1	0	0.736513	0.77	0.352	0	Macro	Fuca1
B4galt6	0	0.73528	0.441	0.077	0	Macro	B4galt6
Sec14l1	0	0.735192	0.601	0.173	0	Macro	Sec14l1
Ccr5	0	0.733964	0.445	0.138	0	Macro	Ccr5
Hacd4	0	0.7326	0.481	0.077	0	Macro	Hacd4
Parvb	0	0.732299	0.55	0.105	0	Macro	Parvb
Prune2	0	0.731846	0.377	0.025	0	Macro	Prune2
Arf2	0	0.726872	0.656	0.205	0	Macro	Arf2
Tns3	0	0.726728	0.477	0.078	0	Macro	Tns3
Pgd	0	0.726669	0.656	0.221	0	Macro	Pgd
Rgs10	0	0.72469	0.742	0.321	0	Macro	Rgs10
Cln8	0	0.724612	0.45	0.053	0	Macro	Cln8
Pira2	0	0.72297	0.525	0.122	0	Macro	Pira2
Ccl3	0	0.722242	0.347	0.115	0	Macro	Ccl3
Atp6v1b2	0	0.721291	0.677	0.267	0	Macro	Atp6v1b2
Plekho1	0	0.720937	0.635	0.164	0	Macro	Plekho1
Rbm47	0	0.718489	0.467	0.08	0	Macro	Rbm47
Etv1	0	0.718342	0.384	0.03	0	Macro	Etv1
Psd3	0	0.717609	0.512	0.063	0	Macro	Psd3
Gm10134	0	0.713385	0.452	0.05	0	Macro	Gm10134
Tmed10	0	0.713277	0.907	0.594	0	Macro	Tmed10
Nfix	0	0.712485	0.533	0.118	0	Macro	Nfix
Atp6ap1	0	0.71217	0.793	0.368	0	Macro	Atp6ap1
Aif1	0	0.711648	0.453	0.146	0	Macro	Aif1
Esd	0	0.710832	0.707	0.369	0	Macro	Esd
Xdh	0	0.709527	0.519	0.099	0	Macro	Xdh
Cfp	0	0.708798	0.473	0.129	0	Macro	Cfp
Mapk3	0	0.708494	0.71	0.29	0	Macro	Mapk3
Clec4e	0	0.707866	0.398	0.082	0	Macro	Clec4e
Marcks	0	0.707666	0.75	0.212	0	Macro	Marcks
Add3	0	0.706075	0.716	0.328	0	Macro	Add3
Gpr137b	0	0.705744	0.588	0.15	0	Macro	Gpr137b
Cmklr1	0	0.703648	0.386	0.011	0	Macro	Cmklr1
Slco2b1	0	0.701577	0.333	0.014	0	Macro	Slco2b1
Pros1	0	0.70063	0.541	0.119	0	Macro	Pros1
Zmiz1	0	0.700242	0.793	0.421	0	Macro	Zmiz1
Calm1	0	0.700196	0.989	0.89	0	Macro	Calm1
Arpc1b	0	0.700151	0.949	0.691	0	Macro	Arpc1b
Gm14636	0	0.699732	0.252	0.063	0	Macro	Gm14636
Sbf2	0	0.698837	0.52	0.129	0	Macro	Sbf2
Card19	0	0.69781	0.787	0.449	0	Macro	Card19
Pdgfb	0	0.696996	0.421	0.095	0	Macro	Pdgfb
Dapk1	0	0.696985	0.543	0.12	0	Macro	Dapk1
BC028528	0	0.696145	0.59	0.147	0	Macro	BC028528
Ggh	0	0.694935	0.649	0.229	0	Macro	Ggh
Snx9	0	0.694248	0.626	0.193	0	Macro	Snx9
Sat1	0	0.693776	0.94	0.643	0	Macro	Sat1
Adgre5	0	0.692927	0.865	0.629	0	Macro	Adgre5
Evi5	0	0.69223	0.506	0.095	0	Macro	Evi5
Daglb	0	0.690241	0.537	0.124	0	Macro	Daglb
Lilr4b	0	0.688354	0.772	0.281	0	Macro	Lilr4b
BC005537	0	0.687249	0.934	0.691	0	Macro	BC005537
Nfam1	0	0.685994	0.644	0.168	0	Macro	Nfam1
Pirb	0	0.683104	0.6	0.156	0	Macro	Pirb
Capn2	0	0.682174	0.763	0.409	0	Macro	Capn2
Glud1	0	0.681654	0.942	0.668	0	Macro	Glud1
Evi2a	0	0.681504	0.734	0.307	0	Macro	Evi2a
Slamf9	0	0.680384	0.445	0.103	0	Macro	Slamf9
Ephx1	0	0.680332	0.434	0.066	0	Macro	Ephx1
Rasgrp3	0	0.679564	0.326	0.016	0	Macro	Rasgrp3
Slc35e4	0	0.675563	0.493	0.087	0	Macro	Slc35e4
Creb5	0	0.675468	0.4	0.06	0	Macro	Creb5
Bach1	0	0.674979	0.715	0.269	0	Macro	Bach1
Ptafr	0	0.668511	0.583	0.194	0	Macro	Ptafr
Ssr3	0	0.66436	0.883	0.549	0	Macro	Ssr3
Prcp	0	0.662016	0.797	0.357	0	Macro	Prcp
Tmem256	0	0.660488	0.818	0.435	0	Macro	Tmem256
Idh2	0	0.659483	0.456	0.079	0	Macro	Idh2
Ang	0	0.655714	0.359	0.027	0	Macro	Ang
Serpinb6a	0	0.655642	0.576	0.299	0	Macro	Serpinb6a
Ap2m1	0	0.654321	0.783	0.415	0	Macro	Ap2m1
Slc39a1	0	0.652245	0.612	0.202	0	Macro	Slc39a1
Dok2	0	0.649716	0.567	0.236	0	Macro	Dok2
Il10rb	0	0.649335	0.674	0.262	0	Macro	Il10rb
Ptpra	0	0.647298	0.753	0.38	0	Macro	Ptpra
Sem1	0	0.644216	0.961	0.783	0	Macro	Sem1
Rock2	0	0.640077	0.774	0.406	0	Macro	Rock2
Clta	0	0.639587	0.893	0.58	0	Macro	Clta
Nrp1	0	0.63914	0.58	0.19	0	Macro	Nrp1
Serinc3	0	0.638513	0.971	0.921	0	Macro	Serinc3
Rbms1	0	0.63829	0.897	0.589	0	Macro	Rbms1
Tagln2	0	0.637316	0.943	0.689	0	Macro	Tagln2
Cmtm3	0	0.636902	0.481	0.091	0	Macro	Cmtm3
Fam89b	0	0.636733	0.635	0.247	0	Macro	Fam89b
Creg1	0	0.636042	0.668	0.248	0	Macro	Creg1
Cd300ld	0	0.635887	0.431	0.058	0	Macro	Cd300ld
Cd300a	0	0.635349	0.587	0.156	0	Macro	Cd300a
Klf4	0	0.634581	0.892	0.494	0	Macro	Klf4
Lamtor1	0	0.633317	0.708	0.327	0	Macro	Lamtor1
Snx3	0	0.631976	0.833	0.481	0	Macro	Snx3
Efhd2	0	0.629311	0.864	0.436	0	Macro	Efhd2
Gnaq	0	0.627827	0.673	0.269	0	Macro	Gnaq
Capns1	0	0.626977	0.867	0.547	0	Macro	Capns1
Epb41l1	0	0.62683	0.408	0.037	0	Macro	Epb41l1
Mtmr10	0	0.626681	0.427	0.098	0	Macro	Mtmr10
Atp6v0d1	0	0.626678	0.745	0.327	0	Macro	Atp6v0d1
Ptms	0	0.626555	0.946	0.62	0	Macro	Ptms
Aprt	0	0.626407	0.714	0.405	0	Macro	Aprt
Necap2	0	0.626035	0.65	0.264	0	Macro	Necap2
Tspo	0	0.625913	0.925	0.737	0	Macro	Tspo
Crybg3	0	0.625006	0.481	0.133	0	Macro	Crybg3
Rassf2	0	0.623947	0.652	0.282	0	Macro	Rassf2
Gas2l1	0	0.621821	0.452	0.083	0	Macro	Gas2l1
Klf3	0	0.620669	0.693	0.285	0	Macro	Klf3
Itga5	0	0.618754	0.438	0.096	0	Macro	Itga5
Itgb5	0	0.614165	0.265	0.024	0	Macro	Itgb5
Atp6ap2	0	0.614101	0.788	0.405	0	Macro	Atp6ap2
Lims1	0	0.612283	0.73	0.327	0	Macro	Lims1
Srgap2	0	0.612062	0.563	0.195	0	Macro	Srgap2
Erp29	0	0.611958	0.734	0.305	0	Macro	Erp29
Cd151	0	0.6114	0.447	0.065	0	Macro	Cd151
Wasf2	0	0.607663	0.818	0.487	0	Macro	Wasf2
Spop	0	0.607368	0.755	0.381	0	Macro	Spop
Lyl1	0	0.60674	0.402	0.058	0	Macro	Lyl1
Alcam	0	0.606466	0.607	0.2	0	Macro	Alcam
Tifa	0	0.606118	0.441	0.077	0	Macro	Tifa
Npc1	0	0.604886	0.581	0.19	0	Macro	Npc1
Lmo2	0	0.604795	0.516	0.128	0	Macro	Lmo2
Snx10	0	0.601705	0.595	0.181	0	Macro	Snx10
Ski	0	0.601295	0.793	0.454	0	Macro	Ski
Hint1	0	0.599057	0.933	0.741	0	Macro	Hint1
Pgam1	0	0.598858	0.703	0.383	0	Macro	Pgam1
Slc48a1	0	0.59855	0.57	0.199	0	Macro	Slc48a1
Fkbp2	0	0.598531	0.606	0.234	0	Macro	Fkbp2
Ap2s1	0	0.597566	0.706	0.331	0	Macro	Ap2s1
Dnm1	0	0.596452	0.332	0.018	0	Macro	Dnm1
2610507B11Rik	0	0.596334	0.634	0.293	0	Macro	2610507B11Rik
Scpep1	0	0.594665	0.624	0.255	0	Macro	Scpep1
Anxa7	0	0.594501	0.649	0.264	0	Macro	Anxa7
Naaa	0	0.592913	0.65	0.167	0	Macro	Naaa
Tnfrsf1a	0	0.592507	0.548	0.153	0	Macro	Tnfrsf1a
Tfe3	0	0.589616	0.562	0.185	0	Macro	Tfe3
Man1a	0	0.584333	0.743	0.415	0	Macro	Man1a
Psma7	0	0.58385	0.861	0.577	0	Macro	Psma7
Ppp1r14b	0	0.583796	0.75	0.426	0	Macro	Ppp1r14b
Gng5	0	0.582354	0.892	0.643	0	Macro	Gng5
Wdfy3	0	0.582318	0.432	0.065	0	Macro	Wdfy3
Sgms1	0	0.579143	0.69	0.334	0	Macro	Sgms1
P2rx4	0	0.578923	0.523	0.16	0	Macro	P2rx4
Rab5c	0	0.578555	0.798	0.451	0	Macro	Rab5c
2510009E07Rik	0	0.578165	0.385	0.103	0	Macro	2510009E07Rik
Reep5	0	0.577723	0.934	0.679	0	Macro	Reep5
Galnt7	0	0.577638	0.513	0.179	0	Macro	Galnt7
Scarb2	0	0.577099	0.62	0.235	0	Macro	Scarb2
Mtm1	0	0.576617	0.463	0.103	0	Macro	Mtm1
Rhob	0	0.575736	0.821	0.392	0	Macro	Rhob
Reep3	0	0.574539	0.81	0.469	0	Macro	Reep3
Fgd4	0	0.572962	0.374	0.034	0	Macro	Fgd4
Cd300c2	0	0.572715	0.358	0.075	0	Macro	Cd300c2
Rnf13	0	0.572418	0.645	0.276	0	Macro	Rnf13
Ophn1	0	0.572342	0.312	0.015	0	Macro	Ophn1
Tlr13	0	0.569145	0.332	0.02	0	Macro	Tlr13
Atp2b1	0	0.568274	0.971	0.752	0	Macro	Atp2b1
Ccdc50	0	0.568124	0.768	0.401	0	Macro	Ccdc50
Fam126a	0	0.567986	0.564	0.226	0	Macro	Fam126a
Csf2ra	0	0.567094	0.589	0.19	0	Macro	Csf2ra
Cyth4	0	0.567027	0.816	0.481	0	Macro	Cyth4
Irf5	0	0.56563	0.628	0.227	0	Macro	Irf5
Rap2b	0	0.5654	0.548	0.202	0	Macro	Rap2b
Dpysl3	0	0.565296	0.286	0.032	0	Macro	Dpysl3
Fcna	0	0.565051	0.284	0.028	0	Macro	Fcna
Tmem65	0	0.565045	0.575	0.219	0	Macro	Tmem65
Fxyd5	0	0.564901	0.965	0.862	0	Macro	Fxyd5
Bst1	0	0.563782	0.353	0.042	0	Macro	Bst1
Sfxn3	0	0.563652	0.618	0.252	0	Macro	Sfxn3
Tmem86a	0	0.562633	0.302	0.023	0	Macro	Tmem86a
Selenbp1	0	0.560387	0.311	0.022	0	Macro	Selenbp1
Crip2	0	0.55822	0.426	0.182	0	Macro	Crip2
Gnai2	0	0.558156	0.97	0.814	0	Macro	Gnai2
Atp1b3	0	0.558137	0.868	0.591	0	Macro	Atp1b3
Arhgdia	0	0.557199	0.942	0.708	0	Macro	Arhgdia
Psmc1	0	0.555033	0.591	0.236	0	Macro	Psmc1
Pkm	0	0.552473	0.872	0.658	0	Macro	Pkm
Dnajb14	0	0.55151	0.58	0.209	0	Macro	Dnajb14
Mertk	0	0.550456	0.276	0.001	0	Macro	Mertk
Rnasek	0	0.550312	0.838	0.537	0	Macro	Rnasek
Ap1b1	0	0.549697	0.471	0.201	0	Macro	Ap1b1
Gnb2	0	0.54743	0.915	0.635	0	Macro	Gnb2
Tspan3	0	0.54726	0.478	0.116	0	Macro	Tspan3
Atp6v1g1	0	0.546761	0.877	0.559	0	Macro	Atp6v1g1
Cnih4	0	0.546684	0.699	0.339	0	Macro	Cnih4
Tbxas1	0	0.545953	0.364	0.047	0	Macro	Tbxas1
Lacc1	0	0.545628	0.366	0.061	0	Macro	Lacc1
Arpc5	0	0.545571	0.958	0.764	0	Macro	Arpc5
Atraid	0	0.543926	0.625	0.274	0	Macro	Atraid
Rpn1	0	0.543557	0.726	0.368	0	Macro	Rpn1
Il6ra	0	0.542355	0.731	0.332	0	Macro	Il6ra
Canx	0	0.542066	0.904	0.621	0	Macro	Canx
Cebpd	0	0.541932	0.417	0.103	0	Macro	Cebpd
Socs6	0	0.541665	0.412	0.135	0	Macro	Socs6
Pnp	0	0.541616	0.604	0.264	0	Macro	Pnp
Ncf4	0	0.540598	0.622	0.243	0	Macro	Ncf4
Cttnbp2nl	0	0.538765	0.382	0.072	0	Macro	Cttnbp2nl
Atp1a1	0	0.538643	0.889	0.597	0	Macro	Atp1a1
Gabarap	0	0.536754	0.959	0.762	0	Macro	Gabarap
Dazap2	0	0.536196	0.949	0.716	0	Macro	Dazap2
Man1c1	0	0.535498	0.369	0.052	0	Macro	Man1c1
Brk1	0	0.53425	0.817	0.453	0	Macro	Brk1
Ogfrl1	0	0.533573	0.509	0.172	0	Macro	Ogfrl1
Mgst3	0	0.531973	0.462	0.14	0	Macro	Mgst3
Dnase1l1	0	0.531216	0.472	0.123	0	Macro	Dnase1l1
Ndufb8	0	0.531181	0.787	0.457	0	Macro	Ndufb8
Znhit1	0	0.530686	0.518	0.172	0	Macro	Znhit1
Stx7	0	0.529428	0.644	0.257	0	Macro	Stx7
Plekho2	0	0.528154	0.731	0.362	0	Macro	Plekho2
Cux1	0	0.527566	0.661	0.303	0	Macro	Cux1
2610001J05Rik	0	0.525856	0.618	0.243	0	Macro	2610001J05Rik
Rab7	0	0.525602	0.878	0.555	0	Macro	Rab7
Trpv4	0	0.525581	0.316	0.023	0	Macro	Trpv4
Leprot	0	0.52457	0.619	0.251	0	Macro	Leprot
Plec	0	0.524542	0.885	0.66	0	Macro	Plec
Pls3	0	0.524431	0.298	0.037	0	Macro	Pls3
Plod1	0	0.524096	0.365	0.046	0	Macro	Plod1
Tpp1	0	0.523462	0.572	0.178	0	Macro	Tpp1
Nfia	0	0.523427	0.396	0.091	0	Macro	Nfia
Pacsin2	0	0.523365	0.608	0.248	0	Macro	Pacsin2
Mindy1	0	0.522816	0.483	0.131	0	Macro	Mindy1
Klc1	0	0.522525	0.523	0.19	0	Macro	Klc1
2023-03-01	0	0.522142	0.488	0.13	0	Macro	2023-03-01
Tmem109	0	0.52162	0.599	0.247	0	Macro	Tmem109
Itpripl2	0	0.520648	0.681	0.256	0	Macro	Itpripl2
Tep1	0	0.520467	0.59	0.215	0	Macro	Tep1
Rnf130	0	0.519636	0.683	0.324	0	Macro	Rnf130
Ly96	0	0.519463	0.371	0.053	0	Macro	Ly96
Sgms2	0	0.519253	0.42	0.062	0	Macro	Sgms2
Mfsd11	0	0.51837	0.428	0.102	0	Macro	Mfsd11
Slc11a1	0	0.518312	0.365	0.029	0	Macro	Slc11a1
Slc9a3r2	0	0.518308	0.278	0.012	0	Macro	Slc9a3r2
Pkig	0	0.51774	0.512	0.137	0	Macro	Pkig
Cd300lb	0	0.517679	0.331	0.033	0	Macro	Cd300lb
Tspan4	0	0.516925	0.418	0.076	0	Macro	Tspan4
Psmb4	0	0.516771	0.816	0.491	0	Macro	Psmb4
Pcyt1a	0	0.515744	0.638	0.259	0	Macro	Pcyt1a
Ralb	0	0.515124	0.523	0.167	0	Macro	Ralb
Ckb	0	0.514355	0.615	0.315	0	Macro	Ckb
Vamp3	0	0.513856	0.587	0.229	0	Macro	Vamp3
Ywhag	0	0.513184	0.663	0.325	0	Macro	Ywhag
Gas2l3	0	0.513038	0.329	0.069	0	Macro	Gas2l3
Vps35	0	0.51253	0.675	0.304	0	Macro	Vps35
Tlr4	0	0.512512	0.336	0.024	0	Macro	Tlr4
Washc2	0	0.511222	0.665	0.311	0	Macro	Washc2
Kcnk13	0	0.510437	0.322	0.017	0	Macro	Kcnk13
Shtn1	0	0.510154	0.477	0.16	0	Macro	Shtn1
Acp2	0	0.509993	0.366	0.068	0	Macro	Acp2
Pdgfc	0	0.507727	0.264	0.006	0	Macro	Pdgfc
Adssl1	0	0.507292	0.41	0.105	0	Macro	Adssl1
Ckap4	0	0.50718	0.447	0.083	0	Macro	Ckap4
Flna	0	0.506906	0.892	0.63	0	Macro	Flna
Uqcrb	0	0.505643	0.828	0.516	0	Macro	Uqcrb
Syngr1	0	0.504749	0.25	0.018	0	Macro	Syngr1
Emc7	0	0.504188	0.748	0.42	0	Macro	Emc7
Psmd8	0	0.503003	0.771	0.48	0	Macro	Psmd8
Eif4ebp1	0	0.5029	0.479	0.138	0	Macro	Eif4ebp1
Rab14	0	0.501273	0.871	0.584	0	Macro	Rab14
Tapbp	0	0.501024	0.791	0.486	0	Macro	Tapbp
Syk	0	0.498179	0.654	0.199	0	Macro	Syk
Tnfrsf21	0	0.49682	0.452	0.122	0	Macro	Tnfrsf21
Arpc4	0	0.495451	0.853	0.562	0	Macro	Arpc4
Chmp2a	0	0.495145	0.76	0.421	0	Macro	Chmp2a
Sh3glb1	0	0.491833	0.909	0.669	0	Macro	Sh3glb1
Pea15a	0	0.490911	0.601	0.281	0	Macro	Pea15a
Hsd17b12	0	0.490791	0.598	0.267	0	Macro	Hsd17b12
Rsu1	0	0.490762	0.587	0.241	0	Macro	Rsu1
Arl8a	0	0.489823	0.678	0.312	0	Macro	Arl8a
Aldh2	0	0.489584	0.419	0.096	0	Macro	Aldh2
Lamtor4	0	0.489527	0.695	0.353	0	Macro	Lamtor4
Smpdl3a	0	0.489449	0.638	0.307	0	Macro	Smpdl3a
Uqcr11	0	0.489407	0.868	0.614	0	Macro	Uqcr11
Dram2	0	0.488149	0.437	0.116	0	Macro	Dram2
Prdx2	0	0.487622	0.702	0.387	0	Macro	Prdx2
Mapkapk2	0	0.485813	0.714	0.367	0	Macro	Mapkapk2
2610203C22Rik	0	0.485724	0.307	0.029	0	Macro	2610203C22Rik
Blnk	0	0.485512	0.389	0.069	0	Macro	Blnk
H2-DMa	0	0.485283	0.573	0.217	0	Macro	H2-DMa
Cacna1d	0	0.485041	0.29	0.03	0	Macro	Cacna1d
Skap2	0	0.484955	0.632	0.242	0	Macro	Skap2
Gna12	0	0.484241	0.462	0.161	0	Macro	Gna12
Lyn	0	0.483501	0.794	0.372	0	Macro	Lyn
Rap1b	0	0.482625	0.944	0.766	0	Macro	Rap1b
Tmem59	0	0.479589	0.809	0.5	0	Macro	Tmem59
Sigmar1	0	0.477325	0.413	0.111	0	Macro	Sigmar1
S1pr1	0	0.476954	0.487	0.15	0	Macro	S1pr1
Atpif1	0	0.475441	0.832	0.534	0	Macro	Atpif1
Dmac1	0	0.475043	0.527	0.211	0	Macro	Dmac1
Pttg1ip	0	0.475034	0.686	0.335	0	Macro	Pttg1ip
Arhgef12	0	0.474083	0.476	0.158	0	Macro	Arhgef12
Blvra	0	0.473166	0.468	0.127	0	Macro	Blvra
Dync1i2	0	0.47257	0.828	0.536	0	Macro	Dync1i2
Ctdsp2	0	0.471626	0.699	0.342	0	Macro	Ctdsp2
Arap1	0	0.470177	0.474	0.152	0	Macro	Arap1
Igsf6	0	0.469795	0.321	0.074	0	Macro	Igsf6
Psma6	0	0.469448	0.735	0.407	0	Macro	Psma6
Cotl1	0	0.468979	0.875	0.603	0	Macro	Cotl1
Renbp	0	0.468691	0.351	0.051	0	Macro	Renbp
Laptm5	0	0.467328	0.979	0.855	0	Macro	Laptm5
Hsp90b1	0	0.467151	0.908	0.663	0	Macro	Hsp90b1
Psma4	0	0.466606	0.747	0.448	0	Macro	Psma4
Ahnak2	0	0.466161	0.454	0.062	0	Macro	Ahnak2
Nav1	0	0.466005	0.638	0.246	0	Macro	Nav1
Tcn2	0	0.466001	0.409	0.117	0	Macro	Tcn2
Rab5if	0	0.465654	0.671	0.352	0	Macro	Rab5if
1810037I17Rik	0	0.465107	0.795	0.505	0	Macro	1810037I17Rik
Sh3pxd2b	0	0.463962	0.415	0.103	0	Macro	Sh3pxd2b
Clec4d	0	0.463954	0.437	0.05	0	Macro	Clec4d
Slc8b1	0	0.463569	0.407	0.087	0	Macro	Slc8b1
Il13ra1	0	0.463194	0.51	0.151	0	Macro	Il13ra1
Bsg	0	0.46229	0.765	0.434	0	Macro	Bsg
Dnajc13	0	0.462192	0.46	0.163	0	Macro	Dnajc13
Bnip2	0	0.461797	0.737	0.404	0	Macro	Bnip2
Slc35f6	0	0.461671	0.394	0.095	0	Macro	Slc35f6
Rps27l	0	0.461584	0.886	0.579	0	Macro	Rps27l
Cpd	0	0.461163	0.658	0.315	0	Macro	Cpd
Tm9sf2	0	0.459659	0.677	0.338	0	Macro	Tm9sf2
Dlgap4	0	0.459088	0.491	0.171	0	Macro	Dlgap4
0610012G03Rik	0	0.458909	0.622	0.301	0	Macro	0610012G03Rik
Arf5	0	0.458193	0.93	0.673	0	Macro	Arf5
Ndufb1-ps	0	0.456185	0.896	0.67	0	Macro	Ndufb1-ps
Pdlim5	0	0.455156	0.653	0.286	0	Macro	Pdlim5
Hsbp1	0	0.454875	0.646	0.31	0	Macro	Hsbp1
Chmp3	0	0.454262	0.641	0.311	0	Macro	Chmp3
Dag1	0	0.45226	0.455	0.134	0	Macro	Dag1
Sestd1	0	0.45114	0.38	0.104	0	Macro	Sestd1
Calm2	0	0.451099	0.957	0.822	0	Macro	Calm2
Smagp	0	0.450484	0.263	0.011	0	Macro	Smagp
Tubb6	0	0.450307	0.382	0.112	0	Macro	Tubb6
Asap1	0	0.449901	0.554	0.213	0	Macro	Asap1
Snx27	0	0.449262	0.387	0.113	0	Macro	Snx27
Cox6b1	0	0.447506	0.922	0.718	0	Macro	Cox6b1
Cers2	0	0.446837	0.683	0.358	0	Macro	Cers2
Lrrc58	0	0.446686	0.682	0.347	0	Macro	Lrrc58
Ticam2	0	0.445915	0.316	0.057	0	Macro	Ticam2
Stard9	0	0.44561	0.388	0.081	0	Macro	Stard9
Gpi1	0	0.444221	0.843	0.564	0	Macro	Gpi1
Sypl	0	0.444175	0.708	0.328	0	Macro	Sypl
Fcho2	0	0.443614	0.72	0.403	0	Macro	Fcho2
Mcl1	0	0.443449	0.971	0.827	0	Macro	Mcl1
Dusp6	0	0.443316	0.505	0.217	0	Macro	Dusp6
Rex1bd	0	0.443311	0.698	0.386	0	Macro	Rex1bd
Tuba1c	0	0.442864	0.576	0.259	0	Macro	Tuba1c
Ugp2	0	0.442092	0.599	0.261	0	Macro	Ugp2
Kifc3	0	0.441767	0.334	0.045	0	Macro	Kifc3
Ocrl	0	0.441506	0.469	0.146	0	Macro	Ocrl
Gdpd3	0	0.441422	0.37	0.098	0	Macro	Gdpd3
Dpep2	0	0.441379	0.297	0.054	0	Macro	Dpep2
Bmp2k	0	0.439143	0.642	0.279	0	Macro	Bmp2k
Tkt	0	0.437586	0.714	0.398	0	Macro	Tkt
Ostf1	0	0.437136	0.873	0.573	0	Macro	Ostf1
Dnajc3	0	0.436421	0.682	0.375	0	Macro	Dnajc3
Adgrg6	0	0.435749	0.295	0.028	0	Macro	Adgrg6
Acer3	0	0.435418	0.653	0.23	0	Macro	Acer3
Akt1	0	0.434604	0.661	0.338	0	Macro	Akt1
Atox1	0	0.434262	0.844	0.527	0	Macro	Atox1
Cpt1a	0	0.433545	0.522	0.196	0	Macro	Cpt1a
Rab12	0	0.432865	0.451	0.148	0	Macro	Rab12
Eng	0	0.43209	0.296	0.028	0	Macro	Eng
Myo1c	0	0.431656	0.517	0.183	0	Macro	Myo1c
Cracr2b	0	0.430714	0.261	0.021	0	Macro	Cracr2b
Tmem141	0	0.42935	0.322	0.056	0	Macro	Tmem141
Ywhae	0	0.428918	0.908	0.66	0	Macro	Ywhae
Uqcc2	0	0.428312	0.543	0.266	0	Macro	Uqcc2
Pomp	0	0.428017	0.805	0.483	0	Macro	Pomp
Prxl2b	0	0.42728	0.264	0.027	0	Macro	Prxl2b
Ifi30	0	0.425662	0.782	0.247	0	Macro	Ifi30
Cap1	0	0.425466	0.896	0.632	0	Macro	Cap1
Tcirg1	0	0.424842	0.417	0.128	0	Macro	Tcirg1
Spire1	0	0.424695	0.327	0.072	0	Macro	Spire1
Hprt	0	0.424624	0.641	0.34	0	Macro	Hprt
Arhgef10l	0	0.424528	0.322	0.041	0	Macro	Arhgef10l
Serinc1	0	0.424373	0.86	0.574	0	Macro	Serinc1
Slc29a3	0	0.424117	0.41	0.137	0	Macro	Slc29a3
Tsen34	0	0.424091	0.408	0.123	0	Macro	Tsen34
Zdhhc14	0	0.423668	0.261	0.023	0	Macro	Zdhhc14
Luzp1	0	0.423403	0.422	0.132	0	Macro	Luzp1
Gpr160	0	0.423131	0.277	0.045	0	Macro	Gpr160
Tmem50a	0	0.423066	0.904	0.656	0	Macro	Tmem50a
Slc17a5	0	0.422421	0.332	0.066	0	Macro	Slc17a5
Map7d1	0	0.421845	0.654	0.32	0	Macro	Map7d1
Cox7c	0	0.421366	0.948	0.808	0	Macro	Cox7c
Atp6v1e1	0	0.420205	0.759	0.416	0	Macro	Atp6v1e1
Zswim6	0	0.419855	0.485	0.169	0	Macro	Zswim6
Cdc42	0	0.419035	0.977	0.865	0	Macro	Cdc42
Cuedc2	0	0.41887	0.545	0.229	0	Macro	Cuedc2
Ybx1	0	0.418705	0.97	0.837	0	Macro	Ybx1
Nucb2	0	0.418162	0.462	0.173	0	Macro	Nucb2
Mpp6	0	0.417007	0.635	0.314	0	Macro	Mpp6
Arpc2	0	0.4168	0.985	0.89	0	Macro	Arpc2
Cmpk1	0	0.416791	0.748	0.447	0	Macro	Cmpk1
Ncstn	0	0.416491	0.499	0.189	0	Macro	Ncstn
Ccdc88a	0	0.415907	0.605	0.215	0	Macro	Ccdc88a
Actb	0	0.415534	1	0.994	0	Macro	Actb
Deptor	0	0.415483	0.386	0.119	0	Macro	Deptor
Selenof	0	0.415185	0.861	0.589	0	Macro	Selenof
Emilin2	0	0.414917	0.682	0.2	0	Macro	Emilin2
Gpr155	0	0.41421	0.312	0.069	0	Macro	Gpr155
Naa50	0	0.413789	0.708	0.388	0	Macro	Naa50
Hmox2	0	0.412799	0.478	0.169	0	Macro	Hmox2
Vdac1	0	0.412281	0.63	0.335	0	Macro	Vdac1
Prkcd	0	0.411477	0.743	0.36	0	Macro	Prkcd
Sult1a1	0	0.410982	0.32	0.075	0	Macro	Sult1a1
Hsd3b7	0	0.410852	0.295	0.039	0	Macro	Hsd3b7
Ehbp1l1	0	0.409604	0.528	0.226	0	Macro	Ehbp1l1
Pianp	0	0.409508	0.53	0.238	0	Macro	Pianp
Plbd2	0	0.409002	0.41	0.128	0	Macro	Plbd2
Pxn	0	0.408368	0.566	0.241	0	Macro	Pxn
Ano6	0	0.407516	0.451	0.161	0	Macro	Ano6
Aph1a	0	0.406639	0.615	0.309	0	Macro	Aph1a
2023-03-08	0	0.405652	0.366	0.054	0	Macro	2023-03-08
Psmd1	0	0.405437	0.565	0.277	0	Macro	Psmd1
Zfp710	0	0.405346	0.402	0.122	0	Macro	Zfp710
Baiap2	0	0.404691	0.499	0.198	0	Macro	Baiap2
Nacc2	0	0.40366	0.279	0.043	0	Macro	Nacc2
Crat	0	0.403651	0.332	0.065	0	Macro	Crat
Mgat1	0	0.403	0.455	0.159	0	Macro	Mgat1
Mrfap1	0	0.402381	0.764	0.466	0	Macro	Mrfap1
Ndufc2	0	0.402232	0.672	0.357	0	Macro	Ndufc2
Ifi27	0	0.401902	0.377	0.105	0	Macro	Ifi27
Pip5k1c	0	0.401886	0.64	0.296	0	Macro	Pip5k1c
Gypc	0	0.401246	0.265	0.04	0	Macro	Gypc
Dok3	0	0.401195	0.353	0.047	0	Macro	Dok3
Snx30	0	0.399106	0.376	0.1	0	Macro	Snx30
Rac1	0	0.398084	0.929	0.723	0	Macro	Rac1
Rras	0	0.398003	0.389	0.112	0	Macro	Rras
Plekhb2	0	0.397798	0.616	0.296	0	Macro	Plekhb2
Oxct1	0	0.39614	0.456	0.191	0	Macro	Oxct1
Rab1a	0	0.395656	0.752	0.427	0	Macro	Rab1a
Ltbr	0	0.395642	0.351	0.074	0	Macro	Ltbr
Ap1s1	0	0.393796	0.405	0.139	0	Macro	Ap1s1
Tbc1d14	0	0.393341	0.466	0.17	0	Macro	Tbc1d14
Mfsd5	0	0.393089	0.468	0.169	0	Macro	Mfsd5
Map3k20	0	0.392532	0.284	0.049	0	Macro	Map3k20
Fam234a	0	0.392096	0.386	0.111	0	Macro	Fam234a
Nrros	0	0.39189	0.548	0.242	0	Macro	Nrros
Crk	0	0.391432	0.635	0.303	0	Macro	Crk
Entpd1	0	0.390043	0.43	0.103	0	Macro	Entpd1
Hgsnat	0	0.389863	0.446	0.188	0	Macro	Hgsnat
Tmbim4	0	0.389494	0.645	0.33	0	Macro	Tmbim4
Kif1c	0	0.389308	0.436	0.153	0	Macro	Kif1c
Fkbp1b	0	0.389296	0.324	0.073	0	Macro	Fkbp1b
Xbp1	0	0.389193	0.658	0.333	0	Macro	Xbp1
Aldh3b1	0	0.386985	0.28	0.041	0	Macro	Aldh3b1
Crlf2	0	0.386766	0.536	0.238	0	Macro	Crlf2
Dock1	0	0.385765	0.281	0.045	0	Macro	Dock1
Rragc	0	0.385432	0.67	0.331	0	Macro	Rragc
Ndufb4	0	0.385257	0.728	0.426	0	Macro	Ndufb4
Slirp	0	0.384824	0.519	0.216	0	Macro	Slirp
Ndufa11	0	0.384596	0.72	0.42	0	Macro	Ndufa11
Wwc2	0	0.383498	0.312	0.061	0	Macro	Wwc2
Prdx5	0	0.382878	0.69	0.371	0	Macro	Prdx5
Synj1	0	0.382498	0.586	0.267	0	Macro	Synj1
Dstyk	0	0.38165	0.47	0.171	0	Macro	Dstyk
Kdelr1	0	0.381576	0.619	0.294	0	Macro	Kdelr1
Hpcal1	0	0.380942	0.413	0.137	0	Macro	Hpcal1
Rnf141	0	0.380726	0.407	0.142	0	Macro	Rnf141
Casp1	0	0.378254	0.35	0.107	0	Macro	Casp1
9530068E07Rik	0	0.378023	0.542	0.237	0	Macro	9530068E07Rik
Mbnl2	0	0.377597	0.707	0.39	0	Macro	Mbnl2
Adam10	0	0.377426	0.573	0.271	0	Macro	Adam10
Lima1	0	0.377232	0.387	0.063	0	Macro	Lima1
Hfe	0	0.376437	0.338	0.083	0	Macro	Hfe
Tbcb	0	0.375763	0.675	0.368	0	Macro	Tbcb
Bnip3	0	0.375628	0.38	0.134	0	Macro	Bnip3
Mocs2	0	0.37497	0.438	0.147	0	Macro	Mocs2
Cd40	0	0.372869	0.287	0.043	0	Macro	Cd40
Slc23a2	0	0.37239	0.369	0.129	0	Macro	Slc23a2
Colgalt1	0	0.372066	0.41	0.157	0	Macro	Colgalt1
Vdac3	0	0.371809	0.633	0.337	0	Macro	Vdac3
Rp2	0	0.37177	0.478	0.192	0	Macro	Rp2
Psmb6	0	0.371232	0.623	0.323	0	Macro	Psmb6
Fnip2	0	0.371194	0.335	0.081	0	Macro	Fnip2
Gng12	0	0.370953	0.467	0.148	0	Macro	Gng12
P2ry10b	0	0.370895	0.433	0.088	0	Macro	P2ry10b
Trmt1	0	0.370838	0.446	0.179	0	Macro	Trmt1
Acap2	0	0.370138	0.568	0.26	0	Macro	Acap2
Uqcrc1	0	0.369793	0.602	0.297	0	Macro	Uqcrc1
Sdhc	0	0.369682	0.521	0.233	0	Macro	Sdhc
Dtnbp1	0	0.369376	0.484	0.202	0	Macro	Dtnbp1
Slc7a8	0	0.367613	0.429	0.063	0	Macro	Slc7a8
Sh3tc1	0	0.36749	0.29	0.057	0	Macro	Sh3tc1
Mfsd12	0	0.36741	0.286	0.065	0	Macro	Mfsd12
Ptov1	0	0.367339	0.454	0.164	0	Macro	Ptov1
Zdhhc9	0	0.365769	0.361	0.104	0	Macro	Zdhhc9
Itga4	0	0.365045	0.631	0.276	0	Macro	Itga4
Naa20	0	0.36483	0.464	0.191	0	Macro	Naa20
Nsf	0	0.364311	0.498	0.22	0	Macro	Nsf
P4hb	0	0.363287	0.804	0.495	0	Macro	P4hb
Cd180	0	0.3622	0.34	0.082	0	Macro	Cd180
Ptpmt1	0	0.3615	0.401	0.141	0	Macro	Ptpmt1
Fmn1	0	0.361222	0.275	0.031	0	Macro	Fmn1
Snx8	0	0.36058	0.338	0.078	0	Macro	Snx8
Pcyox1	0	0.360357	0.37	0.105	0	Macro	Pcyox1
Elovl1	0	0.359317	0.496	0.197	0	Macro	Elovl1
Sirt2	0	0.358644	0.578	0.274	0	Macro	Sirt2
Trappc1	0	0.358535	0.41	0.139	0	Macro	Trappc1
Zeb2os	0	0.358475	0.265	0.051	0	Macro	Zeb2os
Apobr	0	0.358443	0.368	0.112	0	Macro	Apobr
Dock7	0	0.358313	0.263	0.042	0	Macro	Dock7
Mtmr6	0	0.35736	0.579	0.273	0	Macro	Mtmr6
Mlf2	0	0.356797	0.61	0.307	0	Macro	Mlf2
Dnase2a	0	0.355973	0.397	0.128	0	Macro	Dnase2a
Pla2g4a	0	0.355972	0.251	0.024	0	Macro	Pla2g4a
Adprh	0	0.355912	0.425	0.157	0	Macro	Adprh
Commd1	0	0.355761	0.417	0.156	0	Macro	Commd1
Cd86	0	0.355098	0.403	0.122	0	Macro	Cd86
Atp6v1c1	0	0.354702	0.44	0.158	0	Macro	Atp6v1c1
Slc49a4	0	0.354285	0.341	0.093	0	Macro	Slc49a4
Fkbp15	0	0.354244	0.422	0.166	0	Macro	Fkbp15
Pip4p1	0	0.354123	0.479	0.199	0	Macro	Pip4p1
Slc15a4	0	0.354104	0.502	0.189	0	Macro	Slc15a4
Zfp385a	0	0.353604	0.336	0.1	0	Macro	Zfp385a
Cltb	0	0.352843	0.452	0.191	0	Macro	Cltb
Fam111a	0	0.351032	0.556	0.232	0	Macro	Fam111a
Csgalnact2	0	0.350997	0.555	0.249	0	Macro	Csgalnact2
Tspan14	0	0.350579	0.43	0.169	0	Macro	Tspan14
Fez2	0	0.350206	0.307	0.068	0	Macro	Fez2
Fgr	0	0.349806	0.358	0.115	0	Macro	Fgr
Plscr3	0	0.348826	0.333	0.095	0	Macro	Plscr3
Cic	0	0.348391	0.521	0.236	0	Macro	Cic
Fmnl3	0	0.346274	0.279	0.055	0	Macro	Fmnl3
Tmem165	0	0.345664	0.479	0.203	0	Macro	Tmem165
Mob3b	0	0.344384	0.326	0.09	0	Macro	Mob3b
Mrpl17	0	0.343321	0.433	0.163	0	Macro	Mrpl17
Pisd	0	0.342555	0.383	0.12	0	Macro	Pisd
Cd83	0	0.341864	0.517	0.215	0	Macro	Cd83
Acaa1a	0	0.340628	0.34	0.106	0	Macro	Acaa1a
Pam	0	0.340385	0.255	0.041	0	Macro	Pam
Tnfrsf13b	0	0.34038	0.415	0.155	0	Macro	Tnfrsf13b
Srd5a3	0	0.33966	0.383	0.129	0	Macro	Srd5a3
Il6st	0	0.338815	0.459	0.188	0	Macro	Il6st
Tpd52	0	0.337989	0.673	0.289	0	Macro	Tpd52
Plekhm2	0	0.33754	0.326	0.1	0	Macro	Plekhm2
Arrdc4	0	0.337434	0.427	0.164	0	Macro	Arrdc4
Twf1	0	0.336451	0.419	0.158	0	Macro	Twf1
Arl8b	0	0.336278	0.568	0.27	0	Macro	Arl8b
Frrs1	0	0.336182	0.416	0.131	0	Macro	Frrs1
Mcfd2	0	0.335662	0.367	0.113	0	Macro	Mcfd2
Cdc42bpb	0	0.333038	0.364	0.121	0	Macro	Cdc42bpb
Sqor	0	0.333015	0.271	0.038	0	Macro	Sqor
Nenf	0	0.33249	0.464	0.183	0	Macro	Nenf
Tspan17	0	0.331969	0.307	0.074	0	Macro	Tspan17
Tmem104	0	0.331416	0.264	0.035	0	Macro	Tmem104
Comt	0	0.3314	0.548	0.244	0	Macro	Comt
Parl	0	0.331335	0.467	0.195	0	Macro	Parl
Ubtd1	0	0.331241	0.297	0.056	0	Macro	Ubtd1
Dynlt3	0	0.330754	0.486	0.21	0	Macro	Dynlt3
Tspan31	0	0.33014	0.449	0.15	0	Macro	Tspan31
Rell1	0	0.328296	0.59	0.262	0	Macro	Rell1
Lrrk1	0	0.328013	0.328	0.095	0	Macro	Lrrk1
Gnpda1	0	0.323074	0.344	0.115	0	Macro	Gnpda1
Rab5b	0	0.323033	0.462	0.183	0	Macro	Rab5b
Sh3bp2	0	0.321583	0.271	0.054	0	Macro	Sh3bp2
Ftl1-ps1	0	0.32103	0.27	0.071	0	Macro	Ftl1-ps1
Mrpl27	0	0.320889	0.335	0.1	0	Macro	Mrpl27
Chmp5	0	0.319655	0.591	0.293	0	Macro	Chmp5
Ctbp2	0	0.319256	0.345	0.103	0	Macro	Ctbp2
Tmem63a	0	0.318146	0.358	0.106	0	Macro	Tmem63a
Slc35f5	0	0.316795	0.25	0.043	0	Macro	Slc35f5
Kcnk6	0	0.3159	0.253	0.048	0	Macro	Kcnk6
Guca1a	0	0.315244	0.252	0.041	0	Macro	Guca1a
Actn1	0	0.314343	0.296	0.078	0	Macro	Actn1
Ptpn12	0	0.312902	0.549	0.234	0	Macro	Ptpn12
St3gal1	0	0.312451	0.513	0.216	0	Macro	St3gal1
Ap3m1	0	0.312376	0.45	0.188	0	Macro	Ap3m1
Plod3	0	0.312211	0.312	0.079	0	Macro	Plod3
Ethe1	0	0.307685	0.409	0.156	0	Macro	Ethe1
Vps26a	0	0.30702	0.562	0.265	0	Macro	Vps26a
Tom1	0	0.306879	0.299	0.066	0	Macro	Tom1
Stx12	0	0.305526	0.338	0.104	0	Macro	Stx12
Stx2	0	0.304739	0.318	0.094	0	Macro	Stx2
Lrrc25	0	0.301557	0.291	0.087	0	Macro	Lrrc25
Ceacam1	0	0.301513	0.298	0.06	0	Macro	Ceacam1
Uap1l1	0	0.299116	0.33	0.095	0	Macro	Uap1l1
Bad	0	0.298747	0.374	0.138	0	Macro	Bad
Micu1	0	0.294298	0.348	0.119	0	Macro	Micu1
Nkiras2	0	0.294291	0.288	0.076	0	Macro	Nkiras2
Tmem87b	0	0.293019	0.332	0.104	0	Macro	Tmem87b
Yif1b	0	0.292986	0.354	0.117	0	Macro	Yif1b
Nagk	0	0.290575	0.312	0.083	0	Macro	Nagk
Hsd17b11	0	0.289824	0.647	0.229	0	Macro	Hsd17b11
Tdrd7	0	0.287878	0.285	0.072	0	Macro	Tdrd7
Smim20	0	0.287306	0.371	0.131	0	Macro	Smim20
Nhlrc3	0	0.286321	0.306	0.093	0	Macro	Nhlrc3
Ccdc90b	0	0.285259	0.271	0.067	0	Macro	Ccdc90b
Arhgap11a	0	0.285105	0.278	0.08	0	Macro	Arhgap11a
Tceal8	0	0.282359	0.3	0.064	0	Macro	Tceal8
Cyp20a1	0	0.282092	0.327	0.108	0	Macro	Cyp20a1
Lmbrd1	0	0.276317	0.523	0.234	0	Macro	Lmbrd1
Ino80c	0	0.276299	0.35	0.113	0	Macro	Ino80c
Pfkfb4	0	0.274774	0.255	0.065	0	Macro	Pfkfb4
Notch2	0	0.268711	0.551	0.255	0	Macro	Notch2
Manba	0	0.267771	0.275	0.079	0	Macro	Manba
Klc4	0	0.26737	0.253	0.057	0	Macro	Klc4
Prkar2b	0	0.262691	0.29	0.088	0	Macro	Prkar2b
Bmpr2	0	0.255795	0.589	0.274	0	Macro	Bmpr2
AA467197	2.42087e-307	0.953353	0.288	0.092	4.95213e-303	Macro	AA467197
Adrb2	2.95517e-307	0.305489	0.417	0.162	6.0451e-303	Macro	Adrb2
Tmbim6	9.23337e-306	0.422717	0.892	0.641	1.88878e-301	Macro	Tmbim6
Lamtor2	2.40565e-305	0.370555	0.701	0.402	4.921e-301	Macro	Lamtor2
Neat1	8.01844e-305	0.683996	0.89	0.698	1.64025e-300	Macro	Neat1
Trafd1	1.88083e-304	0.343294	0.392	0.153	3.84743e-300	Macro	Trafd1
Dcxr	1.22393e-303	0.278885	0.267	0.077	2.50368e-299	Macro	Dcxr
Tnfaip1	1.51849e-303	0.282401	0.286	0.086	3.10623e-299	Macro	Tnfaip1
Glmp	1.97528e-303	0.319194	0.476	0.209	4.04063e-299	Macro	Glmp
Abcc1	4.32776e-303	0.371531	0.472	0.21	8.85287e-299	Macro	Abcc1
Dpysl2	2.43568e-302	0.404646	0.724	0.421	4.98242e-298	Macro	Dpysl2
Nmt1	8.38573e-302	0.392549	0.6	0.313	1.71538e-297	Macro	Nmt1
Timm10b	9.52199e-302	0.380014	0.718	0.412	1.94782e-297	Macro	Timm10b
Abl2	9.55334e-302	0.3859	0.444	0.19	1.95423e-297	Macro	Abl2
Tmed7	2.18452e-301	0.341129	0.692	0.384	4.46866e-297	Macro	Tmed7
Kif1b	4.38877e-301	0.357693	0.616	0.315	8.97766e-297	Macro	Kif1b
Wdr1	4.68566e-301	0.420808	0.792	0.497	9.585e-297	Macro	Wdr1
Cask	1.45551e-300	0.275158	0.261	0.074	2.9774e-296	Macro	Cask
Mrpl20	2.36999e-300	0.384995	0.707	0.411	4.84805e-296	Macro	Mrpl20
Ppp1r12c	9.83373e-300	0.384406	0.572	0.287	2.01159e-295	Macro	Ppp1r12c
Stard3nl	5.04915e-299	0.328767	0.423	0.175	1.03285e-294	Macro	Stard3nl
Ndufb7	7.68977e-298	0.402594	0.845	0.565	1.57302e-293	Macro	Ndufb7
Ssu72	1.20592e-297	0.364993	0.637	0.342	2.46682e-293	Macro	Ssu72
Smim14	7.70377e-297	0.371624	0.723	0.429	1.57588e-292	Macro	Smim14
Ccdc115	7.84421e-297	0.285306	0.47	0.204	1.60461e-292	Macro	Ccdc115
Cln3	1.51157e-296	0.340088	0.443	0.188	3.09206e-292	Macro	Cln3
Fibp	4.84715e-296	0.305256	0.376	0.145	9.91534e-292	Macro	Fibp
Vps13c	1.55533e-295	0.359338	0.484	0.218	3.18159e-291	Macro	Vps13c
Hcfc1r1	2.29204e-295	0.319896	0.48	0.213	4.68861e-291	Macro	Hcfc1r1
Mvp	2.70197e-295	0.337331	0.517	0.243	5.52715e-291	Macro	Mvp
Smim7	5.53379e-295	0.28841	0.428	0.176	1.13199e-290	Macro	Smim7
St6galnac4	9.81486e-295	0.313233	0.262	0.076	2.00773e-290	Macro	St6galnac4
Pet100	2.62481e-294	0.351084	0.648	0.35	5.36931e-290	Macro	Pet100
Klhl9	2.77964e-294	0.284662	0.463	0.201	5.68604e-290	Macro	Klhl9
Map3k11	5.25096e-293	0.314805	0.43	0.179	1.07414e-288	Macro	Map3k11
Ndufa5	1.5246e-292	0.363421	0.671	0.375	3.11872e-288	Macro	Ndufa5
Fam129b	3.16176e-292	0.315634	0.641	0.342	6.4677e-288	Macro	Fam129b
Afdn	4.44484e-292	0.296787	0.43	0.178	9.09237e-288	Macro	Afdn
Hook3	5.34352e-292	0.337796	0.612	0.317	1.09307e-287	Macro	Hook3
Knop1	7.07228e-292	0.286114	0.356	0.131	1.44671e-287	Macro	Knop1
Calr	1.56164e-291	0.435467	0.883	0.647	3.19449e-287	Macro	Calr
Tmed3	6.79287e-291	0.327478	0.498	0.229	1.38955e-286	Macro	Tmed3
Dync1h1	9.08379e-291	0.413343	0.716	0.422	1.85818e-286	Macro	Dync1h1
Ndufb3	1.84706e-290	0.368518	0.686	0.389	3.77835e-286	Macro	Ndufb3
H2-DMb1	7.72191e-290	0.508874	0.463	0.188	1.57959e-285	Macro	H2-DMb1
Pycard	1.01711e-289	0.408731	0.573	0.296	2.0806e-285	Macro	Pycard
Nckap1l	2.93446e-289	0.366129	0.602	0.311	6.00274e-285	Macro	Nckap1l
Fut11	5.08739e-289	0.251851	0.251	0.07	1.04068e-284	Macro	Fut11
D1Ertd622e	5.10299e-289	0.337494	0.448	0.194	1.04387e-284	Macro	D1Ertd622e
Mid1ip1	1.70103e-288	0.280862	0.366	0.137	3.47963e-284	Macro	Mid1ip1
Atp2a2	2.47366e-288	0.365517	0.696	0.397	5.06012e-284	Macro	Atp2a2
Osbpl9	1.89524e-287	0.307292	0.619	0.322	3.87691e-283	Macro	Osbpl9
Sppl2a	3.23322e-287	0.390067	0.77	0.47	6.61388e-283	Macro	Sppl2a
Fam102b	3.8747e-287	0.267069	0.637	0.34	7.92608e-283	Macro	Fam102b
Edem1	1.31731e-286	0.391423	0.608	0.314	2.69469e-282	Macro	Edem1
Tpi1	1.46335e-286	0.35029	0.699	0.399	2.99343e-282	Macro	Tpi1
Tmco1	1.63419e-286	0.328241	0.598	0.307	3.3429e-282	Macro	Tmco1
Ddi2	2.31932e-286	0.347271	0.474	0.214	4.74439e-282	Macro	Ddi2
Uqcr10	6.24089e-286	0.408731	0.85	0.607	1.27664e-281	Macro	Uqcr10
Vdac2	1.06247e-285	0.393471	0.794	0.512	2.17339e-281	Macro	Vdac2
Trappc2l	2.7645e-285	0.276547	0.419	0.173	5.65506e-281	Macro	Trappc2l
Ppia	2.91421e-285	0.475353	0.989	0.934	5.96132e-281	Macro	Ppia
Acadm	2.94912e-285	0.312918	0.515	0.241	6.03272e-281	Macro	Acadm
Nras	4.44861e-285	0.389971	0.65	0.357	9.10007e-281	Macro	Nras
Psmb10	5.29067e-285	0.344381	0.444	0.194	1.08226e-280	Macro	Psmb10
Slc36a4	1.02658e-284	0.269155	0.332	0.119	2.09997e-280	Macro	Slc36a4
Mrpl51	1.02796e-284	0.317222	0.485	0.222	2.1028e-280	Macro	Mrpl51
Atp5k	3.79073e-284	0.417631	0.837	0.575	7.75432e-280	Macro	Atp5k
Plaur	1.89494e-283	0.290602	0.475	0.212	3.87628e-279	Macro	Plaur
Ndufs8	2.65837e-283	0.322867	0.495	0.23	5.43796e-279	Macro	Ndufs8
Atp5l	9.92901e-283	0.367344	0.974	0.855	2.03108e-278	Macro	Atp5l
Osbpl11	1.08381e-281	0.272902	0.374	0.145	2.21704e-277	Macro	Osbpl11
Degs1	1.90959e-281	0.381187	0.769	0.475	3.90626e-277	Macro	Degs1
Stx4a	3.66163e-281	0.342846	0.545	0.27	7.49024e-277	Macro	Stx4a
Gm15417	3.67077e-281	0.29612	0.281	0.091	7.50892e-277	Macro	Gm15417
Arsb	5.1854e-281	0.629903	0.396	0.172	1.06073e-276	Macro	Arsb
Hip1	1.18732e-280	0.27346	0.393	0.154	2.42878e-276	Macro	Hip1
Ptpn6	1.51372e-280	0.294783	0.596	0.298	3.09647e-276	Macro	Ptpn6
Ergic3	1.92328e-280	0.316525	0.501	0.235	3.93426e-276	Macro	Ergic3
Epn1	2.05739e-280	0.343763	0.605	0.313	4.20859e-276	Macro	Epn1
Ctnnbip1	2.65122e-280	0.266956	0.302	0.102	5.42333e-276	Macro	Ctnnbip1
Med15	4.05984e-279	0.343317	0.58	0.297	8.3048e-275	Macro	Med15
Rit1	3.72658e-278	0.258891	0.325	0.116	7.62309e-274	Macro	Rit1
Pik3r5	4.53342e-278	0.33543	0.471	0.214	9.27355e-274	Macro	Pik3r5
Vps29	6.23544e-278	0.304132	0.636	0.348	1.27552e-273	Macro	Vps29
Cib1	8.26754e-278	0.279773	0.403	0.164	1.69121e-273	Macro	Cib1
Mcrip1	1.15654e-277	0.30957	0.571	0.289	2.36583e-273	Macro	Mcrip1
Tm6sf1	1.54677e-277	0.325123	0.62	0.32	3.16407e-273	Macro	Tm6sf1
Ank	3.40534e-277	0.338679	0.545	0.263	6.96596e-273	Macro	Ank
Foxp1	9.98817e-277	0.299508	0.869	0.591	2.04318e-272	Macro	Foxp1
Raph1	1.94473e-276	0.342995	0.616	0.327	3.97814e-272	Macro	Raph1
Lgals9	2.21742e-276	0.26939	0.481	0.219	4.53595e-272	Macro	Lgals9
Pqlc3	2.65708e-276	0.319103	0.502	0.238	5.43532e-272	Macro	Pqlc3
Limd1	2.7686e-275	0.340694	0.62	0.328	5.66344e-271	Macro	Limd1
Cox6a1	2.84981e-275	0.416273	0.868	0.638	5.82957e-271	Macro	Cox6a1
Mgrn1	6.15654e-275	0.266505	0.406	0.168	1.25938e-270	Macro	Mgrn1
Ctns	1.27746e-274	0.264253	0.272	0.086	2.61317e-270	Macro	Ctns
Trim25	1.86379e-274	0.334973	0.355	0.137	3.81257e-270	Macro	Trim25
Tmem219	2.97231e-274	0.298722	0.44	0.194	6.08016e-270	Macro	Tmem219
Pfn1	4.37262e-274	0.415631	0.987	0.914	8.94462e-270	Macro	Pfn1
Vapa	1.35036e-273	0.308285	0.803	0.523	2.7623e-269	Macro	Vapa
Sft2d2	3.79672e-272	0.32578	0.518	0.249	7.76658e-268	Macro	Sft2d2
Ppt1	5.41513e-272	0.288538	0.627	0.338	1.10772e-267	Macro	Ppt1
Fam120a	3.78193e-271	0.358089	0.665	0.374	7.73631e-267	Macro	Fam120a
Sdhd	4.13666e-271	0.323291	0.56	0.286	8.46196e-267	Macro	Sdhd
Nus1	4.03322e-270	0.336143	0.549	0.278	8.25035e-266	Macro	Nus1
Psmb7	4.4943e-270	0.343247	0.618	0.33	9.19353e-266	Macro	Psmb7
Inpp4a	1.06164e-269	0.28437	0.363	0.141	2.17169e-265	Macro	Inpp4a
Ndufc1	1.18873e-269	0.349924	0.584	0.31	2.43167e-265	Macro	Ndufc1
Ndufs7	2.04527e-269	0.305337	0.598	0.313	4.1838e-265	Macro	Ndufs7
Ykt6	5.4034e-269	0.279751	0.436	0.192	1.10532e-264	Macro	Ykt6
Sh2b3	8.99096e-269	0.284683	0.507	0.242	1.83919e-264	Macro	Sh2b3
Havcr2	4.26579e-268	0.280571	0.284	0.093	8.7261e-264	Macro	Havcr2
Clcn5	5.93376e-268	0.289686	0.318	0.115	1.21381e-263	Macro	Clcn5
Ndufs2	1.17873e-267	0.326903	0.589	0.308	2.41121e-263	Macro	Ndufs2
Ier3	1.95872e-267	1.07279	0.553	0.303	4.00676e-263	Macro	Ier3
Dennd4c	5.35185e-267	0.276897	0.507	0.242	1.09478e-262	Macro	Dennd4c
Ufsp2	5.6971e-266	0.260832	0.367	0.145	1.1654e-261	Macro	Ufsp2
Cox4i1	7.97932e-266	0.342854	0.984	0.889	1.63225e-261	Macro	Cox4i1
Ndufs6	1.70797e-265	0.357089	0.677	0.392	3.49382e-261	Macro	Ndufs6
Nme1	4.22202e-265	0.469736	0.802	0.554	8.63655e-261	Macro	Nme1
Psmb2	6.12571e-264	0.332288	0.645	0.359	1.25308e-259	Macro	Psmb2
Phc2	2.18132e-263	0.322764	0.493	0.234	4.46212e-259	Macro	Phc2
Wdr91	4.08076e-263	0.297523	0.355	0.141	8.34761e-259	Macro	Wdr91
Spcs1	4.23863e-263	0.32745	0.742	0.458	8.67054e-259	Macro	Spcs1
Mrpl14	6.50348e-263	0.294461	0.476	0.222	1.33035e-258	Macro	Mrpl14
Aopep	8.37698e-263	0.332075	0.494	0.233	1.7136e-258	Macro	Aopep
Psmd2	2.97415e-262	0.375881	0.655	0.372	6.08392e-258	Macro	Psmd2
Clptm1	4.45216e-262	0.293081	0.478	0.224	9.10734e-258	Macro	Clptm1
Rnft1	1.31762e-261	0.269869	0.351	0.135	2.69532e-257	Macro	Rnft1
Rtn3	2.07507e-261	0.329203	0.692	0.403	4.24477e-257	Macro	Rtn3
Ptpre	3.21858e-261	0.350753	0.605	0.322	6.58392e-257	Macro	Ptpre
Snx4	4.09109e-260	0.271289	0.512	0.248	8.36874e-256	Macro	Snx4
Dock4	9.19517e-260	0.294409	0.304	0.109	1.88096e-255	Macro	Dock4
Mtch1	2.41526e-259	0.336881	0.66	0.371	4.94065e-255	Macro	Mtch1
Sesn1	2.48924e-259	0.356808	0.355	0.142	5.09199e-255	Macro	Sesn1
Dusp7	3.70159e-257	0.286795	0.364	0.145	7.57197e-253	Macro	Dusp7
Polr2f	7.55634e-257	0.313144	0.591	0.315	1.54573e-252	Macro	Polr2f
Slfn2	8.53918e-257	0.702413	0.698	0.421	1.74677e-252	Macro	Slfn2
Adam19	1.3342e-256	0.385121	0.528	0.271	2.72925e-252	Macro	Adam19
Uxs1	6.02065e-256	0.257226	0.396	0.168	1.23158e-251	Macro	Uxs1
Camk1d	3.49754e-255	0.331627	0.553	0.278	7.15457e-251	Macro	Camk1d
Tgfbrap1	6.58957e-255	0.263984	0.308	0.111	1.34796e-250	Macro	Tgfbrap1
Ndufs5	1.69679e-254	0.362463	0.697	0.424	3.47094e-250	Macro	Ndufs5
Arhgef6	3.78284e-254	0.336949	0.661	0.366	7.73817e-250	Macro	Arhgef6
Mydgf	1.12525e-253	0.266972	0.422	0.185	2.30181e-249	Macro	Mydgf
Cnih1	6.50533e-253	0.311236	0.529	0.265	1.33073e-248	Macro	Cnih1
Psmd6	3.23115e-251	0.307227	0.515	0.257	6.60964e-247	Macro	Psmd6
Mrps18c	7.67758e-251	0.314147	0.501	0.249	1.57053e-246	Macro	Mrps18c
Psmd13	3.48518e-250	0.361088	0.599	0.325	7.12929e-246	Macro	Psmd13
Gapvd1	1.14085e-249	0.308729	0.557	0.287	2.33373e-245	Macro	Gapvd1
Atp5j	5.32879e-249	0.36076	0.796	0.545	1.09006e-244	Macro	Atp5j
Cebpg	8.7194e-249	0.287167	0.515	0.254	1.78364e-244	Macro	Cebpg
Ube2g2	9.79028e-249	0.265187	0.416	0.185	2.0027e-244	Macro	Ube2g2
Rgs19	2.24888e-248	0.263731	0.455	0.21	4.60031e-244	Macro	Rgs19
Tmem14c	4.7294e-248	0.313921	0.675	0.386	9.67446e-244	Macro	Tmem14c
1110008P14Rik	9.14491e-247	0.287622	0.428	0.195	1.87068e-242	Macro	1110008P14Rik
Cln6	9.69523e-247	0.28353	0.306	0.115	1.98326e-242	Macro	Cln6
Psmb5	4.29898e-246	0.378532	0.65	0.385	8.794e-242	Macro	Psmb5
Pdcd5	4.96081e-246	0.309782	0.699	0.418	1.01478e-241	Macro	Pdcd5
Romo1	5.55897e-246	0.311245	0.757	0.501	1.13714e-241	Macro	Romo1
Timm13	2.09858e-245	0.347711	0.69	0.42	4.29285e-241	Macro	Timm13
Ndufv2	3.70066e-245	0.328201	0.626	0.351	7.57006e-241	Macro	Ndufv2
Pigt	5.58115e-244	0.270102	0.374	0.158	1.14168e-239	Macro	Pigt
Ndnf	5.8992e-244	0.457	0.254	0.087	1.20674e-239	Macro	Ndnf
Orai1	1.17816e-243	0.30444	0.622	0.338	2.41005e-239	Macro	Orai1
Ap1s2	2.86802e-243	0.293211	0.46	0.216	5.86682e-239	Macro	Ap1s2
Ilk	1.97834e-242	0.260344	0.552	0.284	4.04689e-238	Macro	Ilk
Ncoa3	3.29268e-242	0.280956	0.541	0.278	6.7355e-238	Macro	Ncoa3
Ccdc71l	1.31226e-241	0.33194	0.425	0.195	2.68435e-237	Macro	Ccdc71l
Nisch	1.68917e-241	0.345979	0.609	0.34	3.45536e-237	Macro	Nisch
Pip4k2a	1.88968e-241	0.275845	0.753	0.437	3.86552e-237	Macro	Pip4k2a
Gpr146	6.23496e-240	0.263711	0.309	0.116	1.27542e-235	Macro	Gpr146
Pank3	4.54791e-239	0.267941	0.46	0.218	9.30321e-235	Macro	Pank3
Inf2	1.1884e-238	0.265738	0.313	0.119	2.43098e-234	Macro	Inf2
Nhsl2	4.41088e-238	0.327535	0.363	0.154	9.02289e-234	Macro	Nhsl2
Tuba1a	5.07616e-238	0.509297	0.559	0.317	1.03838e-233	Macro	Tuba1a
Alas1	6.86381e-238	0.257779	0.252	0.083	1.40406e-233	Macro	Alas1
Atp6v0e	1.86981e-237	0.300866	0.857	0.615	3.82488e-233	Macro	Atp6v0e
Sel1l	1.88163e-237	0.272812	0.519	0.26	3.84907e-233	Macro	Sel1l
Cd37	3.83673e-237	0.321091	0.678	0.414	7.84843e-233	Macro	Cd37
Sf3b5	1.57936e-235	0.3054	0.679	0.401	3.23073e-231	Macro	Sf3b5
Wipf1	5.74227e-235	0.304118	0.758	0.466	1.17464e-230	Macro	Wipf1
Abi1	1.36068e-234	0.31452	0.771	0.502	2.78341e-230	Macro	Abi1
Arrb1	1.56122e-234	0.269184	0.413	0.187	3.19363e-230	Macro	Arrb1
Snrpb2	2.2973e-234	0.299432	0.666	0.378	4.69935e-230	Macro	Snrpb2
Hps3	6.14359e-234	0.298429	0.489	0.24	1.25673e-229	Macro	Hps3
Ankfy1	8.05088e-234	0.26502	0.422	0.194	1.64689e-229	Macro	Ankfy1
Itsn1	1.04452e-233	0.292218	0.365	0.154	2.13668e-229	Macro	Itsn1
Ptpa	1.57794e-232	0.300709	0.549	0.292	3.22782e-228	Macro	Ptpa
Nfe2l1	4.36924e-232	0.311362	0.543	0.29	8.93771e-228	Macro	Nfe2l1
Cnpy3	6.67754e-232	0.255339	0.377	0.163	1.36596e-227	Macro	Cnpy3
Ddrgk1	1.35786e-228	0.31381	0.667	0.39	2.77764e-224	Macro	Ddrgk1
Stat6	3.14082e-227	0.261416	0.529	0.273	6.42487e-223	Macro	Stat6
Atp6v1f	3.50652e-227	0.319945	0.829	0.587	7.17293e-223	Macro	Atp6v1f
Psma5	5.18393e-227	0.312413	0.602	0.336	1.06043e-222	Macro	Psma5
Rab35	3.55554e-226	0.258976	0.479	0.239	7.27321e-222	Macro	Rab35
Psmc5	4.60936e-226	0.289543	0.512	0.264	9.4289e-222	Macro	Psmc5
Picalm	5.93714e-226	0.316807	0.897	0.641	1.2145e-221	Macro	Picalm
Nedd8	1.42044e-225	0.343797	0.813	0.557	2.90565e-221	Macro	Nedd8
Atp5o	4.76682e-225	0.340946	0.768	0.501	9.75101e-221	Macro	Atp5o
Txndc17	1.04287e-224	0.318562	0.815	0.564	2.1333e-220	Macro	Txndc17
Acp1	1.45104e-224	0.251174	0.457	0.224	2.96825e-220	Macro	Acp1
Ndufa7	3.28797e-224	0.312313	0.766	0.492	6.72588e-220	Macro	Ndufa7
Ndufb6	5.05156e-224	0.308893	0.611	0.349	1.03335e-219	Macro	Ndufb6
Rnf7	7.84447e-224	0.263306	0.604	0.34	1.60466e-219	Macro	Rnf7
Olfm1	2.7591e-222	0.311094	0.481	0.237	5.64402e-218	Macro	Olfm1
Polr2k	5.50339e-221	0.272988	0.701	0.425	1.12577e-216	Macro	Polr2k
Cflar	4.81476e-220	0.335993	0.627	0.356	9.84908e-216	Macro	Cflar
Eps15	8.80248e-219	0.341211	0.578	0.325	1.80064e-214	Macro	Eps15
Cox5b	1.04938e-218	0.365478	0.799	0.566	2.14662e-214	Macro	Cox5b
Polr2j	1.12682e-218	0.251417	0.484	0.244	2.30502e-214	Macro	Polr2j
Ensa	5.1738e-218	0.274328	0.612	0.343	1.05835e-213	Macro	Ensa
Rab10	4.98841e-217	0.28294	0.743	0.493	1.02043e-212	Macro	Rab10
Pdlim1	2.59852e-216	0.404367	0.609	0.364	5.31553e-212	Macro	Pdlim1
Mob1a	3.00813e-216	0.338725	0.844	0.59	6.15342e-212	Macro	Mob1a
Klf9	7.28816e-216	0.30882	0.541	0.289	1.49087e-211	Macro	Klf9
Usp8	1.95477e-215	0.250226	0.471	0.233	3.99869e-211	Macro	Usp8
Capzb	2.02272e-215	0.30764	0.904	0.672	4.13768e-211	Macro	Capzb
Rasa1	3.92502e-215	0.283027	0.489	0.252	8.02902e-211	Macro	Rasa1
Peak1	1.79915e-214	0.294151	0.518	0.269	3.68034e-210	Macro	Peak1
Hist1h1c	2.10224e-214	0.538175	0.57	0.331	4.30035e-210	Macro	Hist1h1c
Ufc1	2.62571e-214	0.264022	0.526	0.281	5.37115e-210	Macro	Ufc1
Acbd5	2.97421e-214	0.277044	0.549	0.297	6.08404e-210	Macro	Acbd5
1500011B03Rik	2.45708e-213	0.300969	0.636	0.376	5.02621e-209	Macro	1500011B03Rik
Pld3	4.60323e-213	0.283721	0.566	0.301	9.41637e-209	Macro	Pld3
Rftn1	2.13383e-212	0.294449	0.512	0.271	4.36497e-208	Macro	Rftn1
Sumo3	7.58402e-212	0.280307	0.602	0.344	1.55139e-207	Macro	Sumo3
Dctn3	1.90888e-211	0.286175	0.631	0.375	3.90481e-207	Macro	Dctn3
Etfa	2.07272e-211	0.262077	0.45	0.223	4.23995e-207	Macro	Etfa
Akr1b3	1.33079e-210	0.276357	0.583	0.326	2.72226e-206	Macro	Akr1b3
Taok1	3.03457e-209	0.280281	0.737	0.461	6.20752e-205	Macro	Taok1
Ucp2	3.28231e-209	0.341536	0.929	0.732	6.7143e-205	Macro	Ucp2
Dnajb11	3.98825e-209	0.253124	0.472	0.237	8.15836e-205	Macro	Dnajb11
Ncoa1	4.44313e-209	0.290598	0.456	0.229	9.08886e-205	Macro	Ncoa1
Ndufb9	1.03874e-207	0.333668	0.783	0.531	2.12485e-203	Macro	Ndufb9
Dnm2	2.80079e-207	0.283721	0.63	0.363	5.72931e-203	Macro	Dnm2
Rbx1	5.36304e-207	0.27502	0.774	0.512	1.09706e-202	Macro	Rbx1
Eid1	1.01903e-206	0.340447	0.783	0.508	2.08452e-202	Macro	Eid1
Ndufa8	3.02668e-206	0.273081	0.57	0.317	6.19138e-202	Macro	Ndufa8
S100a13	2.92886e-205	0.311772	0.846	0.624	5.99127e-201	Macro	S100a13
Zfand5	3.87302e-205	0.36307	0.779	0.524	7.92265e-201	Macro	Zfand5
Clptm1l	5.69982e-205	0.262727	0.541	0.292	1.16596e-200	Macro	Clptm1l
Ostc	7.55426e-205	0.277648	0.616	0.36	1.5453e-200	Macro	Ostc
Dynlrb1	4.81892e-204	0.276681	0.675	0.411	9.85759e-200	Macro	Dynlrb1
Nhp2	1.54343e-203	0.282545	0.505	0.271	3.15723e-199	Macro	Nhp2
Ppp3ca	1.89718e-202	0.285787	0.855	0.619	3.88088e-198	Macro	Ppp3ca
Rpn2	2.60845e-202	0.309679	0.692	0.424	5.33584e-198	Macro	Rpn2
Tmcc1	3.82454e-201	0.259895	0.488	0.255	7.82347e-197	Macro	Tmcc1
Nipa2	4.72019e-200	0.288103	0.617	0.36	9.65563e-196	Macro	Nipa2
Vcp	2.32718e-198	0.27411	0.811	0.558	4.76049e-194	Macro	Vcp
Psma2	5.27736e-198	0.294942	0.805	0.56	1.07954e-193	Macro	Psma2
Hdgf	4.29782e-195	0.29677	0.726	0.463	8.79163e-191	Macro	Hdgf
Ttc7	1.36163e-194	0.297098	0.607	0.348	2.78535e-190	Macro	Ttc7
Eif6	2.64189e-194	0.253814	0.585	0.335	5.40425e-190	Macro	Eif6
Pgls	5.28949e-194	0.293046	0.699	0.43	1.08202e-189	Macro	Pgls
Trps1	7.81075e-193	0.262485	0.589	0.334	1.59777e-188	Macro	Trps1
Wdfy2	8.01429e-192	0.251549	0.336	0.15	1.6394e-187	Macro	Wdfy2
Arf3	9.41968e-192	0.251565	0.554	0.307	1.92689e-187	Macro	Arf3
Chmp4b	1.15128e-191	0.283405	0.797	0.556	2.35506e-187	Macro	Chmp4b
Ikbkb	9.04203e-190	0.271923	0.706	0.427	1.84964e-185	Macro	Ikbkb
Piezo1	3.54622e-188	0.258291	0.399	0.195	7.25415e-184	Macro	Piezo1
Tubb5	4.50554e-188	0.348115	0.832	0.607	9.21653e-184	Macro	Tubb5
Zfand2a	1.78099e-185	0.254616	0.288	0.121	3.64319e-181	Macro	Zfand2a
Actr3	4.59626e-185	0.329298	0.936	0.738	9.40211e-181	Macro	Actr3
Ranbp1	8.13845e-185	0.262906	0.667	0.412	1.6648e-180	Macro	Ranbp1
Slk	1.77883e-184	0.295838	0.776	0.516	3.63877e-180	Macro	Slk
Ccl2	1.41672e-183	0.465674	0.308	0.13	2.89805e-179	Macro	Ccl2
Sh3bgrl3	3.26164e-183	0.295953	0.986	0.924	6.67201e-179	Macro	Sh3bgrl3
Smdt1	7.88524e-183	0.272784	0.803	0.563	1.61301e-178	Macro	Smdt1
Ube2l3	3.98379e-182	0.281508	0.734	0.482	8.14924e-178	Macro	Ube2l3
Bag1	5.51817e-182	0.290853	0.744	0.495	1.1288e-177	Macro	Bag1
Sgk1	1.05337e-181	0.350692	0.435	0.229	2.15477e-177	Macro	Sgk1
Usf2	1.17143e-181	0.277082	0.699	0.441	2.39628e-177	Macro	Usf2
Atp5g1	3.20173e-181	0.289632	0.747	0.512	6.54947e-177	Macro	Atp5g1
Cfl1	4.21588e-178	0.294931	0.976	0.852	8.624e-174	Macro	Cfl1
2023-03-02	4.42246e-178	0.260169	0.573	0.328	9.04658e-174	Macro	2023-03-02
Sowahc	1.08972e-177	0.37391	0.281	0.12	2.22913e-173	Macro	Sowahc
Man2a1	1.64394e-177	0.283834	0.647	0.4	3.36285e-173	Macro	Man2a1
Surf4	1.27854e-175	0.254932	0.685	0.431	2.61538e-171	Macro	Surf4
Fabp5	7.75667e-174	0.483115	0.35	0.178	1.5867e-169	Macro	Fabp5
Nme2	3.47527e-173	0.328045	0.941	0.783	7.10901e-169	Macro	Nme2
Mt2	4.81635e-173	0.391771	0.276	0.115	9.85232e-169	Macro	Mt2
Adss	2.09788e-172	0.303406	0.54	0.32	4.29143e-168	Macro	Adss
Plk2	3.20841e-172	0.382607	0.268	0.114	6.56313e-168	Macro	Plk2
Ccl4	5.89593e-171	1.17473	0.269	0.118	1.20607e-166	Macro	Ccl4
Mtpn	1.71786e-170	0.300091	0.776	0.534	3.51406e-166	Macro	Mtpn
Parp14	3.26429e-168	0.253875	0.289	0.128	6.67744e-164	Macro	Parp14
Casp4	6.32979e-168	0.250627	0.325	0.152	1.29482e-163	Macro	Casp4
Cox7a2	8.87283e-167	0.2669	0.882	0.702	1.81503e-162	Macro	Cox7a2
Prxl2c	2.78381e-166	0.286785	0.389	0.194	5.69457e-162	Macro	Prxl2c
Actn4	4.94106e-161	0.268812	0.714	0.477	1.01074e-156	Macro	Actn4
Myl6	9.68604e-159	0.267419	0.971	0.875	1.98138e-154	Macro	Myl6
Mrpl33	2.31204e-157	0.257639	0.821	0.614	4.72951e-153	Macro	Mrpl33
Tgfbr2	1.2999e-155	0.34168	0.644	0.434	2.65908e-151	Macro	Tgfbr2
Aldoa	1.38597e-154	0.339508	0.852	0.684	2.83514e-150	Macro	Aldoa
Fam49b	5.80596e-154	0.286728	0.821	0.556	1.18767e-149	Macro	Fam49b
Higd2a	1.14898e-153	0.253873	0.69	0.435	2.35036e-149	Macro	Higd2a
Tln1	4.07906e-153	0.288871	0.861	0.664	8.34412e-149	Macro	Tln1
Psmb3	1.98494e-151	0.261364	0.799	0.573	4.06039e-147	Macro	Psmb3
H13	2.13193e-150	0.272474	0.659	0.415	4.36107e-146	Macro	H13
Sod1	6.79542e-149	0.264622	0.847	0.602	1.39007e-144	Macro	Sod1
Atp5j2	7.5939e-147	0.262514	0.863	0.665	1.55341e-142	Macro	Atp5j2
mt-Cytb	2.65316e-146	0.295395	0.987	0.911	5.4273e-142	Macro	mt-Cytb
Clic1	2.2632e-142	0.259418	0.902	0.729	4.62961e-138	Macro	Clic1
Socs3	5.91401e-139	0.333668	0.401	0.221	1.20977e-134	Macro	Socs3
Gapdh	1.68819e-137	0.364416	0.911	0.791	3.45337e-133	Macro	Gapdh
Cox5a	3.19188e-132	0.251215	0.837	0.631	6.5293e-128	Macro	Cox5a
Eno1	6.79363e-126	0.288022	0.699	0.508	1.38971e-121	Macro	Eno1
Cd24a	3.03207e-119	0.355125	0.277	0.141	6.20241e-115	Macro	Cd24a
Sptbn1	1.41849e-117	0.307334	0.658	0.482	2.90166e-113	Macro	Sptbn1
Zyx	4.24133e-114	0.250338	0.801	0.569	8.67606e-110	Macro	Zyx
mt-Nd4	3.55654e-113	0.255253	0.971	0.876	7.27526e-109	Macro	mt-Nd4
Abcg1	2.44646e-112	0.270528	0.426	0.26	5.00447e-108	Macro	Abcg1
Cxcl2	1.28272e-90	0.746007	0.391	0.255	2.62393e-86	Macro	Cxcl2
Cdk2ap2	1.50806e-84	0.274549	0.685	0.515	3.08488e-80	Macro	Cdk2ap2
Sdc4	1.41766e-71	0.276615	0.539	0.371	2.89997e-67	Macro	Sdc4
Slfn5	1.43639e-70	0.25725	0.285	0.174	2.93828e-66	Macro	Slfn5
Malat1	4.26702e-35	0.418024	0.997	0.992	8.72861e-31	Macro	Malat1
Tnf	0.000828429	0.447037	0.398	0.365	1	Macro	Tnf
Cd74	0	3.35585	0.999	0.365	0	cDC2	Cd74
H2-Aa	0	3.30477	0.999	0.33	0	cDC2	H2-Aa
H2-Ab1	0	3.25223	0.997	0.344	0	cDC2	H2-Ab1
H2-Eb1	0	3.23647	0.99	0.285	0	cDC2	H2-Eb1
Mgl2	0	2.96404	0.82	0.079	0	cDC2	Mgl2
Cd209a	0	2.74688	0.868	0.045	0	cDC2	Cd209a
Cd209d	0	2.71163	0.81	0.051	0	cDC2	Cd209d
H2-DMb11	0	2.45677	0.992	0.205	0	cDC2	H2-DMb1
H2-DMa1	0	2.24392	0.987	0.268	0	cDC2	H2-DMa
Tnip3	0	2.1969	0.77	0.125	0	cDC2	Tnip3
Ccl17	0	2.17007	0.377	0.046	0	cDC2	Ccl17
Il1b	0	2.0436	0.458	0.103	0	cDC2	Il1b
Ifi301	0	2.0432	0.965	0.37	0	cDC2	Ifi30
Cd831	0	1.94752	0.66	0.281	0	cDC2	Cd83
Plbd1	0	1.93098	0.93	0.125	0	cDC2	Plbd1
Lmo1	0	1.92426	0.875	0.077	0	cDC2	Lmo1
Marcks1	0	1.87549	0.962	0.333	0	cDC2	Marcks
Cst31	0	1.77108	1	0.679	0	cDC2	Cst3
Syngr2	0	1.75405	0.939	0.367	0	cDC2	Syngr2
Ear2	0	1.72723	0.394	0.033	0	cDC2	Ear2
Olfm11	0	1.68432	0.898	0.258	0	cDC2	Olfm1
Gm2a	0	1.68196	0.99	0.673	0	cDC2	Gm2a
Trf	0	1.66026	0.792	0.248	0	cDC2	Trf
Napsa	0	1.64518	0.903	0.182	0	cDC2	Napsa
Lsp1	0	1.56045	0.998	0.69	0	cDC2	Lsp1
Ccdc88a1	0	1.50902	0.896	0.288	0	cDC2	Ccdc88a
Ctsh1	0	1.50438	0.961	0.32	0	cDC2	Ctsh
Flt3	0	1.42459	0.696	0.069	0	cDC2	Flt3
H2-DMb2	0	1.41662	0.83	0.134	0	cDC2	H2-DMb2
Gng10	0	1.37981	0.936	0.414	0	cDC2	Gng10
Cbfa2t3	0	1.37416	0.837	0.227	0	cDC2	Cbfa2t3
Cxcl161	0	1.36332	0.687	0.262	0	cDC2	Cxcl16
Wfdc171	0	1.35923	0.845	0.295	0	cDC2	Wfdc17
Etv3	0	1.35749	0.739	0.345	0	cDC2	Etv3
Naaa1	0	1.2676	0.805	0.279	0	cDC2	Naaa
Cd209e	0	1.24607	0.274	0.008	0	cDC2	Cd209e
Alcam1	0	1.23945	0.867	0.281	0	cDC2	Alcam
Slamf7	0	1.23647	0.728	0.125	0	cDC2	Slamf7
Flrt3	0	1.22423	0.35	0.075	0	cDC2	Flrt3
Tep11	0	1.22199	0.839	0.288	0	cDC2	Tep1
Ms4a6c1	0	1.218	0.864	0.292	0	cDC2	Ms4a6c
Prcp1	0	1.21089	0.95	0.458	0	cDC2	Prcp
Sec61b	0	1.20564	0.977	0.712	0	cDC2	Sec61b
Tyrobp1	0	1.17096	0.99	0.478	0	cDC2	Tyrobp
Zyx1	0	1.1665	0.969	0.613	0	cDC2	Zyx
Ctnna1	0	1.15323	0.912	0.489	0	cDC2	Ctnna1
Il13ra11	0	1.13996	0.764	0.22	0	cDC2	Il13ra1
Atox11	0	1.10425	0.967	0.598	0	cDC2	Atox1
Clec4b1	0	1.08392	0.586	0.091	0	cDC2	Clec4b1
Ccnd1	0	1.07034	0.573	0.117	0	cDC2	Ccnd1
Fcgr2b1	0	1.06774	0.87	0.353	0	cDC2	Fcgr2b
Pid11	0	1.06005	0.916	0.365	0	cDC2	Pid1
Slamf91	0	1.05934	0.649	0.172	0	cDC2	Slamf9
Cfp1	0	1.04847	0.709	0.196	0	cDC2	Cfp
Cd91	0	1.04368	0.949	0.362	0	cDC2	Cd9
Alox5ap1	0	1.03431	0.982	0.413	0	cDC2	Alox5ap
Csf2ra1	0	1.02404	0.787	0.275	0	cDC2	Csf2ra
Rnd31	0	1.02186	0.719	0.241	0	cDC2	Rnd3
Ank1	0	1.01091	0.833	0.307	0	cDC2	Ank
Gfra2	0	1.00849	0.611	0.105	0	cDC2	Gfra2
Irf4	0	0.990913	0.656	0.206	0	cDC2	Irf4
Rassf41	0	0.990023	0.879	0.338	0	cDC2	Rassf4
Naga	0	0.987084	0.804	0.252	0	cDC2	Naga
Nectin1	0	0.986181	0.662	0.128	0	cDC2	Nectin1
Ciita	0	0.980827	0.629	0.093	0	cDC2	Ciita
Cd300a1	0	0.979675	0.777	0.251	0	cDC2	Cd300a
Gltp1	0	0.977217	0.94	0.494	0	cDC2	Gltp
Ckb1	0	0.976228	0.816	0.374	0	cDC2	Ckb
Wnt11	0	0.975641	0.478	0.08	0	cDC2	Wnt11
Spi11	0	0.972662	0.95	0.404	0	cDC2	Spi1
Psap1	0	0.972563	0.997	0.767	0	cDC2	Psap
Itgax	0	0.950739	0.531	0.074	0	cDC2	Itgax
Shtn11	0	0.932353	0.733	0.217	0	cDC2	Shtn1
Mpeg11	0	0.927577	0.79	0.31	0	cDC2	Mpeg1
Nfam11	0	0.925887	0.779	0.28	0	cDC2	Nfam1
Erp291	0	0.92555	0.871	0.405	0	cDC2	Erp29
Ccl91	0	0.925446	0.811	0.323	0	cDC2	Ccl9
Slc27a3	0	0.922064	0.442	0.035	0	cDC2	Slc27a3
Ptms1	0	0.914577	0.987	0.702	0	cDC2	Ptms
Actb1	0	0.910956	1	0.995	0	cDC2	Actb
Casp6	0	0.906621	0.554	0.13	0	cDC2	Casp6
Plekho11	0	0.905776	0.791	0.273	0	cDC2	Plekho1
H2afz	0	0.89793	0.996	0.895	0	cDC2	H2afz
Vrk1	0	0.893958	0.781	0.299	0	cDC2	Vrk1
Hepacam2	0	0.893431	0.438	0.043	0	cDC2	Hepacam2
Mpp61	0	0.893398	0.842	0.377	0	cDC2	Mpp6
Tmsb4x	0	0.879235	1	0.991	0	cDC2	Tmsb4x
Irf51	0	0.875724	0.795	0.316	0	cDC2	Irf5
Trappc5	0	0.872786	0.714	0.233	0	cDC2	Trappc5
Pld41	0	0.862212	0.741	0.262	0	cDC2	Pld4
Clec4a21	0	0.857234	0.73	0.272	0	cDC2	Clec4a2
Mcub1	0	0.847723	0.778	0.325	0	cDC2	Mcub
Grk3	0	0.846986	0.651	0.103	0	cDC2	Grk3
Sirpa1	0	0.840105	0.879	0.36	0	cDC2	Sirpa
Gpr141	0	0.838729	0.581	0.122	0	cDC2	Gpr141
Rtl5	0	0.838612	0.516	0.096	0	cDC2	Rtl5
Ly861	0	0.836363	0.786	0.303	0	cDC2	Ly86
Kctd121	0	0.833972	0.943	0.528	0	cDC2	Kctd12
Dapk11	0	0.829081	0.656	0.221	0	cDC2	Dapk1
Efhd21	0	0.823999	0.939	0.542	0	cDC2	Efhd2
Pip4k2a1	0	0.820358	0.927	0.503	0	cDC2	Pip4k2a
Sh3bgrl1	0	0.816687	0.95	0.539	0	cDC2	Sh3bgrl
Aif11	0	0.805427	0.69	0.203	0	cDC2	Aif1
Rnase6	0	0.804297	0.534	0.093	0	cDC2	Rnase6
Actg1	0	0.802408	1	0.956	0	cDC2	Actg1
Gdi21	0	0.79193	0.967	0.662	0	cDC2	Gdi2
Vim1	0	0.788803	0.998	0.918	0	cDC2	Vim
Fgd2	0	0.785176	0.541	0.095	0	cDC2	Fgd2
Klrb1b	0	0.781713	0.483	0.046	0	cDC2	Klrb1b
Lgals31	0	0.773523	0.995	0.774	0	cDC2	Lgals3
Mrpl52	0	0.768825	0.895	0.516	0	cDC2	Mrpl52
H2afy	0	0.766815	0.929	0.563	0	cDC2	H2afy
Gsn1	0	0.766573	0.9	0.388	0	cDC2	Gsn
5031439G07Rik1	0	0.761961	0.795	0.336	0	cDC2	5031439G07Rik
Ms4a4c	0	0.753627	0.433	0.054	0	cDC2	Ms4a4c
Sod11	0	0.752605	0.961	0.655	0	cDC2	Sod1
Prkar2a	0	0.75169	0.688	0.271	0	cDC2	Prkar2a
Mefv	0	0.748267	0.404	0.044	0	cDC2	Mefv
Ncf21	0	0.747447	0.872	0.362	0	cDC2	Ncf2
Higd2a1	0	0.742817	0.861	0.485	0	cDC2	Higd2a
Cd861	0	0.742295	0.555	0.18	0	cDC2	Cd86
Cox6b2	0	0.742128	0.42	0.03	0	cDC2	Cox6b2
Il6st1	0	0.739765	0.664	0.238	0	cDC2	Il6st
Bcl11a	0	0.713247	0.424	0.041	0	cDC2	Bcl11a
Pi16	0	0.706653	0.271	0.047	0	cDC2	Pi16
Gdpd31	0	0.699509	0.518	0.155	0	cDC2	Gdpd3
Amz1	0	0.69695	0.483	0.077	0	cDC2	Amz1
Acer31	0	0.69481	0.785	0.329	0	cDC2	Acer3
Uvrag	0	0.686858	0.752	0.325	0	cDC2	Uvrag
Bri3bp	0	0.680796	0.655	0.182	0	cDC2	Bri3bp
BC0285281	0	0.678281	0.686	0.255	0	cDC2	BC028528
Dock41	0	0.67782	0.497	0.14	0	cDC2	Dock4
Fcgrt1	0	0.660558	0.709	0.249	0	cDC2	Fcgrt
Krt80	0	0.657174	0.478	0.106	0	cDC2	Krt80
Afdn1	0	0.653504	0.621	0.225	0	cDC2	Afdn
Jak2	0	0.652875	0.783	0.354	0	cDC2	Jak2
Slc30a4	0	0.649817	0.489	0.121	0	cDC2	Slc30a4
Zfp385a1	0	0.644924	0.532	0.142	0	cDC2	Zfp385a
Dna2	0	0.642996	0.468	0.082	0	cDC2	Dna2
Icosl	0	0.632796	0.507	0.126	0	cDC2	Icosl
Ppfia4	0	0.619928	0.412	0.063	0	cDC2	Ppfia4
Sh3pxd2b1	0	0.613366	0.538	0.173	0	cDC2	Sh3pxd2b
Zbtb18	0	0.60771	0.478	0.149	0	cDC2	Zbtb18
Dpy19l1	0	0.60216	0.659	0.261	0	cDC2	Dpy19l1
Cpne2	0	0.582599	0.547	0.165	0	cDC2	Cpne2
Tnni2	0	0.577132	0.379	0.078	0	cDC2	Tnni2
Pak1	0	0.570068	0.535	0.144	0	cDC2	Pak1
Fh1	0	0.569668	0.478	0.143	0	cDC2	Fh1
1700025G04Rik	0	0.561176	0.497	0.115	0	cDC2	1700025G04Rik
Tspan33	0	0.553557	0.351	0.024	0	cDC2	Tspan33
Csf2rb	0	0.547076	0.648	0.222	0	cDC2	Csf2rb
Cd300lg	0	0.544669	0.395	0.078	0	cDC2	Cd300lg
Rin3	0	0.540511	0.67	0.236	0	cDC2	Rin3
Mcemp1	0	0.534919	0.401	0.056	0	cDC2	Mcemp1
2023-09-03	0	0.531497	0.254	0.023	0	cDC2	2023-09-03
Jup	0	0.522261	0.456	0.131	0	cDC2	Jup
Fgr1	0	0.518617	0.52	0.162	0	cDC2	Fgr
Kmo	0	0.515095	0.283	0.019	0	cDC2	Kmo
Fcor	0	0.4983	0.259	0.017	0	cDC2	Fcor
Aph1c	0	0.480842	0.411	0.093	0	cDC2	Aph1c
Hotairm1	0	0.47718	0.365	0.071	0	cDC2	Hotairm1
Sh2d1b1	0	0.467416	0.331	0.05	0	cDC2	Sh2d1b1
Celf4	0	0.438337	0.267	0.04	0	cDC2	Celf4
Zbtb46	0	0.423528	0.3	0.038	0	cDC2	Zbtb46
Ebi3	0	0.417636	0.296	0.038	0	cDC2	Ebi3
Adgra2	0	0.411618	0.28	0.016	0	cDC2	Adgra2
Gpr35	0	0.406684	0.32	0.057	0	cDC2	Gpr35
Fmnl2	0	0.406135	0.327	0.071	0	cDC2	Fmnl2
Il1r2	0	0.406074	0.508	0.074	0	cDC2	Il1r2
Mtmr4	0	0.404052	0.337	0.068	0	cDC2	Mtmr4
Cd244a	0	0.400389	0.377	0.059	0	cDC2	Cd244a
Aldoc	0	0.362839	0.26	0.037	0	cDC2	Aldoc
Nuak2	4.87792e-305	0.486528	0.425	0.118	9.97827e-301	cDC2	Nuak2
2023-03-11	9.06824e-305	0.603656	0.59	0.215	1.855e-300	cDC2	2023-03-01
Rp21	5.12416e-304	0.643871	0.633	0.252	1.0482e-299	cDC2	Rp2
Slc29a31	7.3162e-303	0.6001	0.551	0.195	1.4966e-298	cDC2	Slc29a3
Zfp516	2.62364e-302	0.527922	0.537	0.178	5.36691e-298	cDC2	Zfp516
Soga1	9.49326e-302	0.387649	0.338	0.078	1.94194e-297	cDC2	Soga1
Anxa21	1.35196e-299	0.71729	0.977	0.694	2.76556e-295	cDC2	Anxa2
Ctsz1	3.78038e-297	0.770475	0.919	0.491	7.73314e-293	cDC2	Ctsz
Ndnf1	1.03588e-294	0.581344	0.414	0.114	2.11899e-290	cDC2	Ndnf
Lsr	5.58978e-291	0.514482	0.451	0.135	1.14345e-286	cDC2	Lsr
Smim5	7.10805e-290	0.391777	0.258	0.048	1.45402e-285	cDC2	Smim5
Sowahc1	9.16061e-289	0.745864	0.46	0.144	1.87389e-284	cDC2	Sowahc
St3gal4	3.44724e-288	0.428611	0.53	0.177	7.05167e-284	cDC2	St3gal4
Zmiz2	4.47091e-288	0.615802	0.728	0.33	9.14569e-284	cDC2	Zmiz2
Cd1631	5.82462e-288	0.368227	0.597	0.2	1.19148e-283	cDC2	Cd163
Mrc11	3.1329e-285	0.358099	0.796	0.321	6.40866e-281	cDC2	Mrc1
Pdlim11	1.27817e-283	0.748545	0.797	0.409	2.61463e-279	cDC2	Pdlim1
Tnfrsf13b1	7.14359e-283	0.552229	0.566	0.208	1.46129e-278	cDC2	Tnfrsf13b
H131	1.05124e-281	0.630272	0.854	0.459	2.15042e-277	cDC2	H13
Wdfy4	1.46298e-281	0.336267	0.364	0.092	2.99268e-277	cDC2	Wdfy4
Ikbkb1	3.02052e-281	0.672244	0.866	0.484	6.17877e-277	cDC2	Ikbkb
Prkcd1	5.75966e-281	0.640944	0.864	0.449	1.1782e-276	cDC2	Prkcd
Unc93b11	1.26532e-279	0.700045	0.839	0.405	2.58834e-275	cDC2	Unc93b1
Pvr	4.80392e-279	0.606448	0.439	0.137	9.82689e-275	cDC2	Pvr
App1	1.26571e-277	0.627525	0.867	0.379	2.58913e-273	cDC2	App
Sgk31	1.35731e-277	0.591665	0.66	0.268	2.77652e-273	cDC2	Sgk3
Gm14548	4.60781e-276	0.387522	0.314	0.073	9.42574e-272	cDC2	Gm14548
Skap21	5.39794e-276	0.588733	0.744	0.334	1.1042e-271	cDC2	Skap2
Arhgef61	4.55879e-274	0.632095	0.814	0.428	9.32546e-270	cDC2	Arhgef6
Pirb1	1.6978e-266	0.517461	0.662	0.268	3.47303e-262	cDC2	Pirb
Ctss1	1.73529e-266	0.560923	0.995	0.423	3.54972e-262	cDC2	Ctss
Tnfsf9	2.91386e-265	1.33536	0.506	0.193	5.96058e-261	cDC2	Tnfsf9
Emilin21	5.4619e-264	0.504083	0.731	0.323	1.11729e-259	cDC2	Emilin2
S100a11	6.01267e-263	0.683145	0.985	0.776	1.22995e-258	cDC2	S100a11
Coro1a	4.68638e-262	0.634298	0.984	0.767	9.58646e-258	cDC2	Coro1a
Pira21	5.66685e-262	0.548558	0.583	0.223	1.15921e-257	cDC2	Pira2
Ptpro1	2.69304e-261	0.600817	0.673	0.284	5.50889e-257	cDC2	Ptpro
Cybb1	2.94151e-261	0.684421	0.814	0.366	6.01716e-257	cDC2	Cybb
Dgat2	3.60875e-261	0.379951	0.338	0.086	7.38206e-257	cDC2	Dgat2
Fam129a	1.68618e-259	0.611942	0.874	0.49	3.44926e-255	cDC2	Fam129a
Hfe1	3.6687e-259	0.562157	0.433	0.141	7.50469e-255	cDC2	Hfe
Ece1	4.93586e-258	0.420503	0.458	0.149	1.00968e-253	cDC2	Ece1
Asap11	2.38282e-256	0.573449	0.661	0.293	4.87429e-252	cDC2	Asap1
Fam49b1	2.40109e-255	0.586382	0.943	0.613	4.91166e-251	cDC2	Fam49b
Clec4a11	9.77036e-254	0.550629	0.711	0.301	1.99862e-249	cDC2	Clec4a1
Arhgap26	1.09286e-253	0.501195	0.672	0.286	2.23555e-249	cDC2	Arhgap26
Tifab	2.47055e-253	0.46274	0.321	0.082	5.05375e-249	cDC2	Tifab
Gpr137b1	1.60012e-252	0.638967	0.626	0.263	3.2732e-248	cDC2	Gpr137b
L1cam	8.05983e-252	0.488451	0.587	0.229	1.64872e-247	cDC2	L1cam
Arsb1	6.44023e-251	0.442561	0.57	0.213	1.31741e-246	cDC2	Arsb
Bach11	3.61519e-250	0.833509	0.756	0.384	7.39523e-246	cDC2	Bach1
Bloc1s2	4.4229e-250	0.492313	0.566	0.221	9.04749e-246	cDC2	Bloc1s2
Batf3	2.20552e-249	0.406145	0.359	0.098	4.5116e-245	cDC2	Batf3
Trerf1	1.52578e-248	0.516406	0.645	0.277	3.12114e-244	cDC2	Trerf1
Ucp21	7.32687e-247	0.614832	0.985	0.778	1.49879e-242	cDC2	Ucp2
Dpysl21	5.89695e-246	0.636427	0.855	0.488	1.20628e-241	cDC2	Dpysl2
Bmp2k1	1.11023e-245	0.636376	0.748	0.365	2.27109e-241	cDC2	Bmp2k
Itga41	1.03312e-244	0.571648	0.755	0.357	2.11334e-240	cDC2	Itga4
Pdlim51	2.05351e-243	0.539318	0.764	0.372	4.20065e-239	cDC2	Pdlim5
Ctnnd2	5.27903e-243	0.253863	0.265	0.056	1.07988e-238	cDC2	Ctnnd2
Nrros1	1.18671e-242	0.580821	0.678	0.31	2.42753e-238	cDC2	Nrros
Twf2	1.30638e-242	0.518472	0.655	0.292	2.67234e-238	cDC2	Twf2
Adam8	8.39819e-242	0.565628	0.608	0.245	1.71793e-237	cDC2	Adam8
Net1	2.56769e-241	0.287476	0.284	0.064	5.25248e-237	cDC2	Net1
Etv6	3.04143e-241	0.429686	0.528	0.196	6.22156e-237	cDC2	Etv6
Got1	2.16881e-240	0.676418	0.625	0.276	4.43651e-236	cDC2	Got1
Pmaip1	1.18257e-239	0.721658	0.419	0.136	2.41907e-235	cDC2	Pmaip1
Sft2d21	9.55276e-239	0.558819	0.666	0.305	1.95411e-234	cDC2	Sft2d2
Arpc1b1	2.85128e-237	0.5753	0.979	0.756	5.83259e-233	cDC2	Arpc1b
Tbc1d9	6.82231e-237	0.462822	0.347	0.1	1.39557e-232	cDC2	Tbc1d9
Arf51	6.98194e-237	0.555491	0.977	0.736	1.42823e-232	cDC2	Arf5
Rpl28	9.05615e-237	0.513298	0.997	0.939	1.85253e-232	cDC2	Rpl28
Sec61g	1.92661e-236	0.567336	0.974	0.786	3.94108e-232	cDC2	Sec61g
Lactb	2.01139e-234	0.506434	0.659	0.297	4.11451e-230	cDC2	Lactb
Plekhm3	5.72789e-234	0.450386	0.476	0.172	1.1717e-229	cDC2	Plekhm3
Lmo21	4.92213e-233	0.485195	0.566	0.226	1.00687e-228	cDC2	Lmo2
Cyba1	1.14832e-232	0.625288	0.967	0.727	2.34901e-228	cDC2	Cyba
Lilra6	2.46091e-232	0.392633	0.31	0.081	5.03403e-228	cDC2	Lilra6
Rps27l1	8.9792e-232	0.648339	0.934	0.655	1.83678e-227	cDC2	Rps27l
Parvb1	1.03954e-231	0.491443	0.554	0.223	2.12649e-227	cDC2	Parvb
Syk1	2.61853e-229	0.495707	0.696	0.316	5.35647e-225	cDC2	Syk
Cd24a1	1.41985e-226	0.440809	0.467	0.158	2.90445e-222	cDC2	Cd24a
Ltb4r1	1.90002e-226	0.497434	0.521	0.194	3.88667e-222	cDC2	Ltb4r1
Eps81	3.26542e-226	0.591226	0.712	0.331	6.67975e-222	cDC2	Eps8
Ppm1m	1.12224e-225	0.342052	0.377	0.116	2.29566e-221	cDC2	Ppm1m
Vhl	3.02075e-225	0.38111	0.469	0.165	6.17924e-221	cDC2	Vhl
Pianp1	8.67504e-225	0.516943	0.655	0.302	1.77457e-220	cDC2	Pianp
Npc21	5.28591e-224	0.580703	0.981	0.698	1.08129e-219	cDC2	Npc2
Prkce	1.40874e-222	0.32122	0.34	0.096	2.88173e-218	cDC2	Prkce
Tmed31	2.75248e-221	0.517025	0.627	0.287	5.63047e-217	cDC2	Tmed3
Acss1	5.15503e-221	0.276508	0.283	0.07	1.05451e-216	cDC2	Acss1
Rbpj1	9.86694e-221	0.702461	0.939	0.646	2.01838e-216	cDC2	Rbpj
Picalm1	4.89695e-220	0.654151	0.957	0.703	1.00172e-215	cDC2	Picalm
Zfp7101	1.64654e-219	0.477564	0.489	0.187	3.36817e-215	cDC2	Zfp710
Plcg2	3.63572e-219	0.419296	0.469	0.172	7.43723e-215	cDC2	Plcg2
Flt1	2.235e-218	0.647782	0.272	0.068	4.57192e-214	cDC2	Flt1
Snx101	5.23955e-217	0.479155	0.641	0.286	1.0718e-212	cDC2	Snx10
Ssr4	2.8865e-216	0.597244	0.883	0.55	5.90462e-212	cDC2	Ssr4
Tmem238	4.34359e-215	0.36258	0.366	0.115	8.88524e-211	cDC2	Tmem238
Mob3b1	5.73926e-215	0.446549	0.413	0.144	1.17402e-210	cDC2	Mob3b
Ptpn11	1.94533e-214	0.440982	0.642	0.291	3.97937e-210	cDC2	Ptpn11
Uck2	2.94254e-214	0.34943	0.346	0.101	6.01926e-210	cDC2	Uck2
Ccr2	8.74458e-213	0.646309	0.785	0.407	1.78879e-208	cDC2	Ccr2
Fbl	2.61542e-212	0.467792	0.754	0.384	5.3501e-208	cDC2	Fbl
Plxnc1	8.64287e-212	0.376851	0.367	0.115	1.76799e-207	cDC2	Plxnc1
Camkk21	1.3388e-211	0.60817	0.747	0.388	2.73864e-207	cDC2	Camkk2
Myo1g	2.59684e-211	0.453777	0.737	0.357	5.3121e-207	cDC2	Myo1g
Fgfr11	9.1565e-211	0.423511	0.727	0.309	1.87305e-206	cDC2	Fgfr1
Capza21	4.22157e-210	0.540861	0.98	0.755	8.63564e-206	cDC2	Capza2
Rnf150	2.0509e-209	0.347103	0.294	0.078	4.19532e-205	cDC2	Rnf150
Dnajb141	2.69761e-209	0.549364	0.642	0.301	5.51823e-205	cDC2	Dnajb14
Tcf41	1.26009e-208	1.04098	0.755	0.385	2.57764e-204	cDC2	Tcf4
Tkt1	1.68128e-208	0.529513	0.829	0.47	3.43923e-204	cDC2	Tkt
Ndufc21	7.49785e-207	0.5112	0.78	0.43	1.53376e-202	cDC2	Ndufc2
Fes	2.78317e-206	0.412782	0.569	0.241	5.69326e-202	cDC2	Fes
Foxred2	1.27861e-204	0.292266	0.318	0.09	2.61552e-200	cDC2	Foxred2
Ero1lb	2.60593e-204	0.317158	0.375	0.121	5.33069e-200	cDC2	Ero1lb
Sult1a11	6.87652e-203	0.415813	0.389	0.133	1.40666e-198	cDC2	Sult1a1
Ubl3	2.56301e-202	0.549424	0.973	0.739	5.24289e-198	cDC2	Ubl3
Kdm7a	4.4531e-202	0.568321	0.799	0.441	9.10927e-198	cDC2	Kdm7a
Anxa51	6.25523e-200	0.528837	0.955	0.603	1.27957e-195	cDC2	Anxa5
Fcer1g1	7.04104e-200	0.586061	0.993	0.58	1.44031e-195	cDC2	Fcer1g
Csgalnact21	9.33531e-200	0.490322	0.657	0.32	1.90963e-195	cDC2	Csgalnact2
Stat5a	1.30975e-199	0.402504	0.455	0.171	2.67923e-195	cDC2	Stat5a
Tiam1	8.10421e-198	0.468419	0.886	0.529	1.6578e-193	cDC2	Tiam1
Gpx11	2.2064e-197	0.476253	0.99	0.757	4.51342e-193	cDC2	Gpx1
B4galt61	7.93176e-196	0.397372	0.456	0.173	1.62252e-191	cDC2	B4galt6
Lrrk11	2.45504e-195	0.411683	0.407	0.149	5.02204e-191	cDC2	Lrrk1
Pafah1b3	8.48445e-195	0.285854	0.325	0.097	1.73558e-190	cDC2	Pafah1b3
Avpi1	1.56126e-194	0.695384	0.659	0.328	3.19372e-190	cDC2	Avpi1
Cpq	2.79274e-194	0.311058	0.265	0.07	5.71284e-190	cDC2	Cpq
Aph1b	2.86178e-194	0.365937	0.315	0.095	5.85405e-190	cDC2	Aph1b
Wdr911	7.54255e-194	0.446476	0.468	0.186	1.5429e-189	cDC2	Wdr91
Ccdc501	1.24795e-193	0.516271	0.848	0.49	2.55281e-189	cDC2	Ccdc50
E2f2	1.95715e-192	0.312347	0.298	0.085	4.00355e-188	cDC2	E2f2
Nlrp3	1.14051e-191	0.447509	0.317	0.095	2.33302e-187	cDC2	Nlrp3
Fam49a	3.65714e-191	0.31614	0.437	0.162	7.48105e-187	cDC2	Fam49a
Taok3	5.0909e-191	0.449341	0.761	0.414	1.0414e-186	cDC2	Taok3
Mcl11	5.13736e-191	0.565068	0.992	0.863	1.0509e-186	cDC2	Mcl1
Ap2a21	7.36907e-191	0.435861	0.853	0.481	1.50742e-186	cDC2	Ap2a2
Brk11	4.44629e-190	0.493956	0.883	0.543	9.09534e-186	cDC2	Brk1
Rab43	4.91777e-190	0.440696	0.72	0.367	1.00598e-185	cDC2	Rab43
Tyk2	1.08934e-189	0.370566	0.449	0.17	2.22836e-185	cDC2	Tyk2
Rasgrp4	1.92586e-188	0.302899	0.46	0.172	3.93953e-184	cDC2	Rasgrp4
Slc48a11	2.69149e-188	0.431516	0.625	0.292	5.5057e-184	cDC2	Slc48a1
Tet2	6.35514e-188	0.422699	0.722	0.369	1.30001e-183	cDC2	Tet2
Ptafr1	1.13285e-187	0.652526	0.61	0.294	2.31735e-183	cDC2	Ptafr
H3f3a	1.41266e-187	0.358532	0.999	0.964	2.88974e-183	cDC2	H3f3a
Dusp221	2.09313e-187	0.485209	0.607	0.279	4.28171e-183	cDC2	Dusp22
Arpc41	3.68565e-187	0.497416	0.931	0.631	7.53937e-183	cDC2	Arpc4
Il6ra1	1.15311e-186	0.484843	0.788	0.432	2.35881e-182	cDC2	Il6ra
Tm6sf11	4.0383e-186	0.454503	0.737	0.388	8.26075e-182	cDC2	Tm6sf1
Khk	4.26602e-186	0.309901	0.326	0.102	8.72656e-182	cDC2	Khk
Poglut1	1.15313e-184	0.300388	0.297	0.087	2.35885e-180	cDC2	Poglut1
Clec4a31	9.03794e-184	0.482237	0.569	0.251	1.8488e-179	cDC2	Clec4a3
Pdk3	2.0759e-183	0.293813	0.321	0.1	4.24646e-179	cDC2	Pdk3
Tcp11l1	2.23424e-183	0.292864	0.253	0.067	4.57037e-179	cDC2	Tcp11l1
Tuba1a1	2.30752e-183	0.530552	0.702	0.366	4.72025e-179	cDC2	Tuba1a
Gpr132	6.00359e-183	0.561708	0.601	0.277	1.22809e-178	cDC2	Gpr132
Ids	3.69948e-182	0.303069	0.767	0.407	7.56765e-178	cDC2	Ids
Ldlr	6.57937e-182	0.580022	0.395	0.149	1.34588e-177	cDC2	Ldlr
Rogdi	8.79195e-182	0.276496	0.298	0.088	1.79848e-177	cDC2	Rogdi
Ctsc1	3.15321e-181	0.340128	0.845	0.484	6.45021e-177	cDC2	Ctsc
Nucb21	2.32916e-180	0.49855	0.535	0.242	4.76453e-176	cDC2	Nucb2
Abcd1	2.46756e-180	0.364265	0.427	0.164	5.04765e-176	cDC2	Abcd1
Man2b11	5.22187e-180	0.467723	0.845	0.475	1.06819e-175	cDC2	Man2b1
Scpep11	7.15575e-180	0.467915	0.685	0.347	1.46378e-175	cDC2	Scpep1
Rpl10	1.38445e-179	0.477551	0.99	0.928	2.83203e-175	cDC2	Rpl10
Fkbp1b1	1.19146e-178	0.350951	0.376	0.134	2.43725e-174	cDC2	Fkbp1b
Plek	2.91908e-177	0.333017	0.859	0.465	5.97127e-173	cDC2	Plek
Sdf2l1	9.38201e-175	0.396193	0.467	0.193	1.91918e-170	cDC2	Sdf2l1
Ddost	1.49424e-174	0.424871	0.657	0.333	3.05662e-170	cDC2	Ddost
Mrtfa	7.65063e-174	0.333334	0.409	0.153	1.56501e-169	cDC2	Mrtfa
Mef2c1	7.99865e-174	0.509911	0.701	0.333	1.6362e-169	cDC2	Mef2c
Nenf1	1.54781e-173	0.377334	0.551	0.249	3.1662e-169	cDC2	Nenf
Sub1	7.26286e-173	0.438121	0.989	0.84	1.48569e-168	cDC2	Sub1
Ptpn61	2.65934e-172	0.408639	0.704	0.366	5.43994e-168	cDC2	Ptpn6
Cttnbp2nl1	3.16774e-172	0.383919	0.4	0.152	6.47992e-168	cDC2	Cttnbp2nl
Ppfibp1	8.86252e-172	0.339282	0.393	0.147	1.81292e-167	cDC2	Ppfibp1
Atp5l1	2.85e-171	0.412731	0.995	0.884	5.82995e-167	cDC2	Atp5l
Cd3021	3.76364e-171	0.490882	0.585	0.27	7.6989e-167	cDC2	Cd302
Rala	6.93255e-170	0.442657	0.7	0.37	1.41812e-165	cDC2	Rala
Crip11	2.88659e-169	0.572237	1	0.956	5.9048e-165	cDC2	Crip1
Rnf1301	2.96459e-169	0.393039	0.765	0.411	6.06437e-165	cDC2	Rnf130
Pycard1	8.85731e-169	0.485423	0.683	0.358	1.81185e-164	cDC2	Pycard
Hspb11	2.55426e-168	0.322364	0.358	0.128	5.225e-164	cDC2	Hspb11
Clic41	6.02987e-168	0.810281	0.762	0.45	1.23347e-163	cDC2	Clic4
Tubb61	9.18101e-168	0.439278	0.438	0.178	1.87807e-163	cDC2	Tubb6
Spire11	1.28991e-167	0.342548	0.372	0.135	2.63864e-163	cDC2	Spire1
Sipa1l3	2.01572e-167	0.299353	0.355	0.126	4.12337e-163	cDC2	Sipa1l3
Srsf9	2.35122e-167	0.419246	0.748	0.413	4.80965e-163	cDC2	Srsf9
Baz2b	2.59846e-167	0.386645	0.728	0.39	5.3154e-163	cDC2	Baz2b
Slc15a3	3.82364e-167	0.415837	0.438	0.177	7.82164e-163	cDC2	Slc15a3
Sdc31	6.53739e-166	0.398714	0.633	0.292	1.33729e-161	cDC2	Sdc3
Marveld11	1.56872e-165	0.465521	0.714	0.372	3.20897e-161	cDC2	Marveld1
Pacs2	6.08749e-165	0.387286	0.629	0.309	1.24526e-160	cDC2	Pacs2
Deptor1	9.04861e-165	0.408595	0.445	0.184	1.85098e-160	cDC2	Deptor
Mbtd1	9.49839e-165	0.332877	0.55	0.246	1.94299e-160	cDC2	Mbtd1
Arpc21	1.12689e-164	0.396891	0.998	0.914	2.30517e-160	cDC2	Arpc2
Dapp1	2.8761e-164	0.304693	0.546	0.244	5.88334e-160	cDC2	Dapp1
Ifitm21	1.3599e-163	0.529177	0.915	0.499	2.78181e-159	cDC2	Ifitm2
Serp1	8.37003e-163	0.415492	0.942	0.651	1.71217e-158	cDC2	Serp1
Edem11	1.44161e-162	0.408816	0.714	0.381	2.94895e-158	cDC2	Edem1
Gm6377	5.78183e-162	0.377815	0.265	0.079	1.18273e-157	cDC2	Gm6377
Bmyc	1.2448e-161	0.383299	0.417	0.169	2.54636e-157	cDC2	Bmyc
Ybx3	2.36327e-161	0.485014	0.801	0.47	4.8343e-157	cDC2	Ybx3
Sgpp11	2.48003e-160	0.502637	0.716	0.394	5.07315e-156	cDC2	Sgpp1
Lrp11	2.35165e-159	0.283251	0.812	0.364	4.81054e-155	cDC2	Lrp1
Bcl2a1d	5.81095e-159	0.403034	0.442	0.178	1.18869e-154	cDC2	Bcl2a1d
Fem1c	3.03477e-158	0.426605	0.602	0.3	6.20793e-154	cDC2	Fem1c
Sbno2	3.30697e-158	0.439539	0.582	0.283	6.76474e-154	cDC2	Sbno2
Pitpna1	7.2742e-158	0.468766	0.934	0.623	1.48801e-153	cDC2	Pitpna
Ptpre1	1.30309e-157	0.408202	0.717	0.386	2.6656e-153	cDC2	Ptpre
Stx71	9.69833e-157	0.430843	0.679	0.356	1.98389e-152	cDC2	Stx7
Lyn1	1.55687e-156	0.413168	0.844	0.479	3.18474e-152	cDC2	Lyn
Camk1d1	2.0244e-155	0.381668	0.661	0.34	4.1411e-151	cDC2	Camk1d
Dbi1	4.9484e-154	0.452861	0.875	0.544	1.01225e-149	cDC2	Dbi
Gnai21	1.73419e-153	0.420168	0.989	0.853	3.54747e-149	cDC2	Gnai2
Pdia6	6.22661e-153	0.426224	0.7	0.386	1.27372e-148	cDC2	Pdia6
Epn11	1.28579e-152	0.37662	0.705	0.38	2.63022e-148	cDC2	Epn1
Crlf21	3.68457e-152	0.41558	0.608	0.31	7.53715e-148	cDC2	Crlf2
Ndufa6	4.23244e-152	0.439301	0.949	0.733	8.65788e-148	cDC2	Ndufa6
Cd200r1	4.93614e-152	0.324617	0.438	0.18	1.00974e-147	cDC2	Cd200r1
Orai11	1.73734e-151	0.401063	0.727	0.403	3.5539e-147	cDC2	Orai1
Cdc42ep4	2.34123e-151	0.37449	0.293	0.1	4.78923e-147	cDC2	Cdc42ep4
Gba	2.99591e-151	0.446027	0.474	0.215	6.12844e-147	cDC2	Gba
Ctnnbip11	1.94789e-150	0.319161	0.378	0.148	3.98461e-146	cDC2	Ctnnbip1
Ywhah	2.05417e-149	0.513544	0.876	0.588	4.20202e-145	cDC2	Ywhah
Ndufb1-ps1	5.40859e-149	0.455521	0.962	0.723	1.10638e-144	cDC2	Ndufb1-ps
Tctex1d2	1.39604e-148	0.3196	0.341	0.127	2.85575e-144	cDC2	Tctex1d2
Rnh11	1.74715e-148	0.448503	0.769	0.437	3.57398e-144	cDC2	Rnh1
Jarid2	2.12947e-148	0.36026	0.735	0.4	4.35604e-144	cDC2	Jarid2
Slirp1	4.39355e-148	0.356994	0.58	0.29	8.98744e-144	cDC2	Slirp
Plxnd11	5.18302e-148	0.377447	0.789	0.446	1.06024e-143	cDC2	Plxnd1
Cux11	1.60294e-147	0.409857	0.714	0.393	3.27898e-143	cDC2	Cux1
Dbnl	3.05464e-147	0.326644	0.569	0.274	6.24857e-143	cDC2	Dbnl
Chml	3.92612e-147	0.314233	0.31	0.109	8.03126e-143	cDC2	Chml
Slc35c2	5.77736e-147	0.278293	0.393	0.155	1.18182e-142	cDC2	Slc35c2
Lrrfip2	8.71468e-147	0.397791	0.736	0.408	1.78267e-142	cDC2	Lrrfip2
Slc39a10	7.48435e-146	0.368984	0.352	0.137	1.531e-141	cDC2	Slc39a10
Arf31	2.95288e-145	0.357021	0.68	0.359	6.04042e-141	cDC2	Arf3
Adgre11	3.42599e-144	0.350876	0.617	0.294	7.0082e-140	cDC2	Adgre1
Uggt1	8.04715e-144	0.347187	0.522	0.245	1.64613e-139	cDC2	Uggt1
Synj11	8.05831e-144	0.371839	0.649	0.345	1.64841e-139	cDC2	Synj1
St3gal11	8.89231e-144	0.426388	0.568	0.29	1.81901e-139	cDC2	St3gal1
Ndufb81	1.3767e-143	0.428056	0.849	0.538	2.81618e-139	cDC2	Ndufb8
Rel	2.17917e-143	0.603152	0.786	0.492	4.45772e-139	cDC2	Rel
Abca91	7.17211e-143	0.35428	0.435	0.185	1.46713e-138	cDC2	Abca9
Runx1	2.00725e-142	0.465697	0.835	0.529	4.10603e-138	cDC2	Runx1
Fads1	2.60361e-142	0.254933	0.258	0.081	5.32594e-138	cDC2	Fads1
Tmem176b	2.61754e-142	0.454522	0.821	0.509	5.35443e-138	cDC2	Tmem176b
Tmem50b	3.5565e-142	0.288562	0.427	0.181	7.27518e-138	cDC2	Tmem50b
Pomp1	4.46157e-142	0.422697	0.876	0.561	9.12658e-138	cDC2	Pomp
Ssr1	9.35608e-142	0.381695	0.838	0.51	1.91388e-137	cDC2	Ssr1
Arl8b1	1.03081e-141	0.38438	0.643	0.342	2.10862e-137	cDC2	Arl8b
Cdk14	1.27203e-141	0.329672	0.433	0.187	2.60207e-137	cDC2	Cdk14
Pepd1	1.50281e-141	0.323809	0.636	0.31	3.07414e-137	cDC2	Pepd
Sh3bgrl31	1.02658e-140	0.392447	0.999	0.939	2.09997e-136	cDC2	Sh3bgrl3
Lpcat1	1.29223e-140	0.288416	0.346	0.131	2.64338e-136	cDC2	Lpcat1
Ccl41	2.70177e-140	0.893095	0.366	0.148	5.52674e-136	cDC2	Ccl4
Slc4a7	3.56573e-139	0.35694	0.69	0.377	7.29407e-135	cDC2	Slc4a7
Tax1bp3	5.51314e-139	0.348871	0.412	0.178	1.12777e-134	cDC2	Tax1bp3
Pkib	8.77414e-139	0.354485	0.359	0.142	1.79484e-134	cDC2	Pkib
Eef1akmt1	4.60939e-138	0.268382	0.322	0.119	9.42898e-134	cDC2	Eef1akmt1
Ticam21	4.62277e-138	0.3689	0.328	0.125	9.45634e-134	cDC2	Ticam2
Xbp11	6.59517e-138	0.406718	0.72	0.413	1.34911e-133	cDC2	Xbp1
Ralb1	3.39965e-137	0.316068	0.536	0.26	6.95433e-133	cDC2	Ralb
Pea15a1	4.69569e-137	0.372486	0.66	0.36	9.60549e-133	cDC2	Pea15a
Aph1a1	1.55111e-136	0.359313	0.691	0.382	3.17294e-132	cDC2	Aph1a
Themis2	3.6906e-136	0.25593	0.305	0.11	7.54949e-132	cDC2	Themis2
Tppp31	4.21709e-135	0.296557	0.753	0.399	8.62647e-131	cDC2	Tppp3
Nop16	8.5638e-135	0.265818	0.333	0.127	1.75181e-130	cDC2	Nop16
Pfn11	1.27544e-134	0.376918	0.997	0.933	2.60904e-130	cDC2	Pfn1
Laptm51	2.04213e-134	0.400533	0.991	0.887	4.17738e-130	cDC2	Laptm5
Eif3f	9.76261e-134	0.394531	0.975	0.791	1.99704e-129	cDC2	Eif3f
Ctdsp21	1.28717e-133	0.34774	0.747	0.432	2.63304e-129	cDC2	Ctdsp2
Fbrsl1	2.35145e-133	0.277021	0.499	0.231	4.81013e-129	cDC2	Fbrsl1
Plxna1	7.54689e-133	0.302317	0.383	0.159	1.54379e-128	cDC2	Plxna1
Ptpn121	1.35661e-132	0.305844	0.605	0.312	2.77509e-128	cDC2	Ptpn12
Cnpy31	2.273e-132	0.332594	0.459	0.211	4.64964e-128	cDC2	Cnpy3
Ahcyl2	3.17654e-132	0.352893	0.694	0.378	6.49794e-128	cDC2	Ahcyl2
Eif3k	3.64993e-131	0.413403	0.918	0.662	7.46629e-127	cDC2	Eif3k
Stap1	6.65846e-131	0.323029	0.457	0.2	1.36205e-126	cDC2	Stap1
Evi2a1	1.17604e-130	0.375858	0.738	0.42	2.40571e-126	cDC2	Evi2a
Cd52	1.25289e-130	0.4382	0.971	0.728	2.56291e-126	cDC2	Cd52
Nav11	6.8388e-130	0.256305	0.664	0.347	1.39894e-125	cDC2	Nav1
Pgls1	1.27261e-129	0.39636	0.801	0.491	2.60326e-125	cDC2	Pgls
Ybx11	3.82885e-129	0.380086	0.994	0.87	7.8323e-125	cDC2	Ybx1
Racgap1	1.59887e-128	0.301087	0.312	0.118	3.27064e-124	cDC2	Racgap1
Snrpb21	3.1547e-128	0.338292	0.756	0.445	6.45326e-124	cDC2	Snrpb2
Tmem2191	7.82083e-128	0.329043	0.511	0.252	1.59983e-123	cDC2	Tmem219
Creb51	8.655e-128	0.393899	0.366	0.154	1.77047e-123	cDC2	Creb5
Apex1	1.00473e-127	0.288425	0.368	0.154	2.05528e-123	cDC2	Apex1
Flna1	1.30795e-127	0.418362	0.949	0.694	2.67554e-123	cDC2	Flna
Rasa4	2.43017e-127	0.31638	0.347	0.14	4.97116e-123	cDC2	Rasa4
Arrdc41	3.29851e-127	0.325783	0.48	0.229	6.74744e-123	cDC2	Arrdc4
Tuba1b1	5.55905e-127	0.444609	0.857	0.557	1.13716e-122	cDC2	Tuba1b
Arhgdib	3.40171e-126	0.318399	0.975	0.822	6.95853e-122	cDC2	Arhgdib
Mthfd2	3.614e-126	0.259875	0.371	0.152	7.3928e-122	cDC2	Mthfd2
Vav3	5.12342e-126	0.299502	0.464	0.217	1.04805e-121	cDC2	Vav3
Slk1	2.39429e-125	0.398688	0.87	0.575	4.89775e-121	cDC2	Slk
Acot7	2.672e-125	0.254176	0.423	0.185	5.46584e-121	cDC2	Acot7
Pigx	2.68682e-125	0.358793	0.527	0.266	5.49617e-121	cDC2	Pigx
Snd1	3.00617e-125	0.267182	0.408	0.178	6.14942e-121	cDC2	Snd1
Srebf2	1.28242e-124	0.26743	0.611	0.315	2.62331e-120	cDC2	Srebf2
Nckap1l1	2.25089e-124	0.315532	0.691	0.379	4.60443e-120	cDC2	Nckap1l
Nptn1	4.75671e-123	0.391287	0.906	0.603	9.73033e-119	cDC2	Nptn
Parp1	1.25862e-122	0.290944	0.491	0.235	2.57464e-118	cDC2	Parp1
Atpif11	1.79062e-122	0.370291	0.89	0.608	3.66289e-118	cDC2	Atpif1
Hipk2	4.66854e-122	0.284233	0.443	0.202	9.54997e-118	cDC2	Hipk2
Phactr2	9.0499e-122	0.253502	0.378	0.159	1.85125e-117	cDC2	Phactr2
Marcksl1	3.06097e-121	0.486639	0.335	0.136	6.26152e-117	cDC2	Marcksl1
Socs31	6.34982e-121	0.533698	0.501	0.258	1.29892e-116	cDC2	Socs3
Cd47	8.91918e-121	0.378741	0.98	0.805	1.82451e-116	cDC2	Cd47
Cnih11	9.3574e-121	0.306964	0.606	0.328	1.91415e-116	cDC2	Cnih1
Zfp36	1.05465e-120	0.548823	0.917	0.721	2.15739e-116	cDC2	Zfp36
Zeb21	1.06116e-120	0.276448	0.958	0.491	2.17071e-116	cDC2	Zeb2
Sfxn31	1.46472e-120	0.332618	0.639	0.347	2.99623e-116	cDC2	Sfxn3
Pigt1	5.1297e-120	0.300402	0.442	0.208	1.04933e-115	cDC2	Pigt
Hhex	8.35518e-120	0.262896	0.386	0.166	1.70914e-115	cDC2	Hhex
Cdc421	2.61266e-119	0.340784	0.991	0.893	5.34446e-115	cDC2	Cdc42
Cmtm31	1.08701e-118	0.307435	0.433	0.2	2.22359e-114	cDC2	Cmtm3
Cd1801	2.14711e-118	0.345681	0.35	0.15	4.39212e-114	cDC2	Cd180
Reep51	5.49404e-118	0.395533	0.962	0.744	1.12386e-113	cDC2	Reep5
Pes1	5.78327e-118	0.283939	0.495	0.242	1.18303e-113	cDC2	Pes1
Colgalt11	5.87693e-118	0.298821	0.461	0.219	1.20219e-113	cDC2	Colgalt1
Plekho21	2.21394e-117	0.369272	0.758	0.457	4.52884e-113	cDC2	Plekho2
Ltbr1	2.35736e-117	0.275879	0.348	0.148	4.82222e-113	cDC2	Ltbr
Lemd2	3.26875e-117	0.278316	0.456	0.216	6.68655e-113	cDC2	Lemd2
Tnip2	4.18757e-117	0.255753	0.298	0.115	8.5661e-113	cDC2	Tnip2
Unc119	4.80525e-117	0.273036	0.468	0.219	9.82962e-113	cDC2	Unc119
Pxn1	5.05891e-117	0.336326	0.596	0.325	1.03485e-112	cDC2	Pxn
Psma41	3.76967e-116	0.364207	0.823	0.52	7.71124e-112	cDC2	Psma4
Smdt11	6.36732e-116	0.357825	0.896	0.617	1.3025e-111	cDC2	Smdt1
Ms4a6d1	7.86393e-116	0.379336	0.515	0.255	1.60864e-111	cDC2	Ms4a6d
Uqcrb1	2.73471e-115	0.331819	0.884	0.593	5.59412e-111	cDC2	Uqcrb
Atp6v0e1	3.08109e-115	0.29867	0.928	0.672	6.30268e-111	cDC2	Atp6v0e
Vamp81	3.97283e-115	0.335221	0.919	0.608	8.12682e-111	cDC2	Vamp8
Trps11	2.5309e-114	0.313179	0.686	0.392	5.1772e-110	cDC2	Trps1
Psmb101	2.92745e-114	0.286592	0.507	0.254	5.9884e-110	cDC2	Psmb10
Ggh1	1.44799e-113	0.359287	0.62	0.344	2.96201e-109	cDC2	Ggh
Ssr2	2.4399e-112	0.285596	0.519	0.267	4.99105e-108	cDC2	Ssr2
Foxp11	3.88463e-112	0.352498	0.93	0.658	7.9464e-108	cDC2	Foxp1
Psma71	5.50343e-112	0.382148	0.917	0.647	1.12578e-107	cDC2	Psma7
Akr1a11	8.82157e-112	0.355601	0.931	0.636	1.80454e-107	cDC2	Akr1a1
Txndc171	8.87541e-112	0.336273	0.891	0.622	1.81555e-107	cDC2	Txndc17
Cnih41	9.3576e-112	0.335447	0.735	0.431	1.91419e-107	cDC2	Cnih4
Cct5	1.78744e-111	0.345931	0.784	0.495	3.65638e-107	cDC2	Cct5
Stxbp61	1.9382e-111	0.293022	0.43	0.201	3.96478e-107	cDC2	Stxbp6
Milr1	1.9928e-111	0.275199	0.455	0.219	4.07648e-107	cDC2	Milr1
Oxct11	4.17995e-111	0.312438	0.503	0.257	8.55051e-107	cDC2	Oxct1
Atf3	6.48361e-111	0.465216	0.715	0.438	1.32629e-106	cDC2	Atf3
Pip5k1c1	8.67286e-111	0.278767	0.678	0.384	1.77412e-106	cDC2	Pip5k1c
Bak1	1.83922e-110	0.277396	0.436	0.208	3.76231e-106	cDC2	Bak1
Ptrhd1	2.25387e-110	0.258676	0.339	0.146	4.61051e-106	cDC2	Ptrhd1
Dpep21	3.64134e-110	0.281593	0.297	0.119	7.44873e-106	cDC2	Dpep2
Crybg1	5.32812e-110	0.265313	0.546	0.276	1.08992e-105	cDC2	Crybg1
Ifitm31	2.06855e-109	0.653636	0.543	0.287	4.23143e-105	cDC2	Ifitm3
Zfp106	2.78248e-109	0.322195	0.694	0.407	5.69183e-105	cDC2	Zfp106
Tmem176a	4.57173e-109	0.307809	0.751	0.44	9.35194e-105	cDC2	Tmem176a
Timm10b1	5.74619e-109	0.368225	0.773	0.488	1.17544e-104	cDC2	Timm10b
Cfl11	6.24437e-109	0.357838	0.991	0.884	1.27735e-104	cDC2	Cfl1
Ctdnep1	1.04385e-108	0.272277	0.569	0.302	2.1353e-104	cDC2	Ctdnep1
Cebpa1	1.05153e-108	0.321978	0.538	0.277	2.15102e-104	cDC2	Cebpa
Cd331	1.06872e-108	0.278722	0.52	0.257	2.18617e-104	cDC2	Cd33
Magt1	2.30897e-108	0.279327	0.547	0.285	4.72323e-104	cDC2	Magt1
Tspan32	3.72333e-108	0.375201	0.442	0.216	7.61645e-104	cDC2	Tspan3
Cd48	1.0388e-107	0.320636	0.776	0.478	2.12498e-103	cDC2	Cd48
Ehbp1l11	1.05851e-107	0.309193	0.561	0.303	2.16529e-103	cDC2	Ehbp1l1
Lamtor41	1.18749e-107	0.364393	0.715	0.442	2.42913e-103	cDC2	Lamtor4
Rps9	1.23606e-107	0.272083	1	0.979	2.52849e-103	cDC2	Rps9
Slc35b1	2.82495e-107	0.269606	0.497	0.253	5.77872e-103	cDC2	Slc35b1
Tlr21	4.26349e-107	0.355645	0.41	0.195	8.7214e-103	cDC2	Tlr2
Stard3nl1	1.72953e-106	0.283751	0.472	0.236	3.53793e-102	cDC2	Stard3nl
Myadm1	1.39094e-105	0.34308	0.862	0.552	2.84531e-101	cDC2	Myadm
Rftn11	3.89316e-105	0.301294	0.597	0.326	7.96384e-101	cDC2	Rftn1
Pet1001	2.23258e-104	0.288148	0.714	0.422	4.56696e-100	cDC2	Pet100
Osgep	2.89283e-104	0.261518	0.462	0.232	5.91757e-100	cDC2	Osgep
Fxyd51	5.70678e-104	0.344158	0.993	0.886	1.16738e-99	cDC2	Fxyd5
Dyrk2	7.94667e-104	0.289323	0.54	0.285	1.62557e-99	cDC2	Dyrk2
Rsu11	8.89828e-103	0.282861	0.598	0.332	1.82023e-98	cDC2	Rsu1
Abcg11	1.35203e-102	0.300703	0.547	0.291	2.76571e-98	cDC2	Abcg1
Mia2	1.67366e-102	0.291098	0.746	0.455	3.42364e-98	cDC2	Mia2
Ndufv21	2.36438e-102	0.304825	0.701	0.416	4.83658e-98	cDC2	Ndufv2
Ocrl1	3.15237e-102	0.282331	0.461	0.233	6.44848e-98	cDC2	Ocrl
Plscr31	1.63637e-101	0.271252	0.347	0.157	3.34735e-97	cDC2	Plscr3
Ndufs81	2.2817e-101	0.290082	0.545	0.295	4.66745e-97	cDC2	Ndufs8
Chmp2a1	2.53894e-101	0.325336	0.799	0.507	5.19365e-97	cDC2	Chmp2a
Rbm3	5.04231e-101	0.350645	0.992	0.902	1.03146e-96	cDC2	Rbm3
Borcs6	5.22007e-101	0.261169	0.523	0.276	1.06782e-96	cDC2	Borcs6
Limd11	6.41091e-101	0.304387	0.679	0.399	1.31142e-96	cDC2	Limd1
Uqcc21	1.1666e-100	0.301503	0.598	0.334	2.3864e-96	cDC2	Uqcc2
Arhgdia1	1.30888e-100	0.314318	0.977	0.767	2.67745e-96	cDC2	Arhgdia
Ptprj1	1.40973e-100	0.268725	0.674	0.37	2.88375e-96	cDC2	Ptprj
Uqcrc11	1.52786e-100	0.295973	0.643	0.374	3.12538e-96	cDC2	Uqcrc1
Gnb21	1.97191e-100	0.355163	0.95	0.706	4.03375e-96	cDC2	Gnb2
Tmem2561	2.82778e-100	0.313707	0.821	0.537	5.7845e-96	cDC2	Tmem256
Selplg	5.6176e-100	0.257476	0.84	0.528	1.14914e-95	cDC2	Selplg
Slc15a41	7.4596e-100	0.321343	0.508	0.272	1.52594e-95	cDC2	Slc15a4
Asah11	1.1924e-99	0.254752	0.716	0.397	2.43918e-95	cDC2	Asah1
Ttc71	3.1787e-99	0.2877	0.689	0.409	6.50234e-95	cDC2	Ttc7
Pgap2	3.58025e-99	0.253156	0.372	0.172	7.32377e-95	cDC2	Pgap2
Eif3l	4.41744e-99	0.283208	0.648	0.373	9.03632e-95	cDC2	Eif3l
S100a41	7.07765e-99	0.343014	0.995	0.841	1.4478e-94	cDC2	S100a4
Lifr1	8.13833e-98	0.256236	0.405	0.189	1.66478e-93	cDC2	Lifr
Tbc1d4	9.31708e-97	0.522186	0.253	0.101	1.9059e-92	cDC2	Tbc1d4
Agpat4	1.08956e-96	0.253473	0.456	0.229	2.2288e-92	cDC2	Agpat4
Ahr	1.78691e-96	0.292652	0.523	0.281	3.6553e-92	cDC2	Ahr
Rnf1411	5.89929e-96	0.265522	0.422	0.211	1.20676e-91	cDC2	Rnf141
Scand1	1.23798e-95	0.318987	0.891	0.614	2.5324e-91	cDC2	Scand1
S100a12	4.45736e-95	0.280389	0.551	0.295	9.11797e-91	cDC2	S100a1
Rpn11	5.95043e-95	0.264899	0.755	0.46	1.21722e-90	cDC2	Rpn1
Wdr11	1.27624e-94	0.305017	0.86	0.568	2.61067e-90	cDC2	Wdr1
Rilpl2	1.29723e-94	0.300173	0.346	0.16	2.65361e-90	cDC2	Rilpl2
Fuca11	1.34443e-94	0.30357	0.764	0.464	2.75017e-90	cDC2	Fuca1
Plaur1	1.4203e-94	0.383497	0.507	0.279	2.90536e-90	cDC2	Plaur
Atp5e	2.43135e-94	0.321434	0.972	0.833	4.97356e-90	cDC2	Atp5e
Slc44a11	2.60584e-94	0.291732	0.538	0.291	5.3305e-90	cDC2	Slc44a1
Wipf11	5.14078e-94	0.28864	0.821	0.537	1.0516e-89	cDC2	Wipf1
Rab1b	5.47353e-93	0.252224	0.593	0.336	1.11966e-88	cDC2	Rab1b
Cox7b	1.90761e-92	0.33132	0.906	0.653	3.9022e-88	cDC2	Cox7b
Calm11	2.533e-92	0.321289	0.994	0.915	5.1815e-88	cDC2	Calm1
Cox6b11	3.14263e-92	0.318956	0.967	0.767	6.42857e-88	cDC2	Cox6b1
Atp6v1g11	1.64425e-91	0.286498	0.907	0.64	3.36347e-87	cDC2	Atp6v1g1
Malt1	1.88646e-91	0.620296	0.635	0.403	3.85894e-87	cDC2	Malt1
Slfn21	1.99364e-91	0.441464	0.745	0.49	4.07819e-87	cDC2	Slfn2
Rpl7a	2.21187e-91	0.298263	0.992	0.884	4.52461e-87	cDC2	Rpl7a
Cd300c21	1.10993e-90	0.286586	0.336	0.153	2.27047e-86	cDC2	Cd300c2
Pou2f2	4.48799e-90	0.292567	0.304	0.133	9.18062e-86	cDC2	Pou2f2
Polr2l	7.03828e-90	0.728536	0.456	0.254	1.43975e-85	cDC2	Polr2l
Ak2	7.00284e-89	0.253739	0.499	0.271	1.4325e-84	cDC2	Ak2
Cd141	1.206e-87	0.667146	0.537	0.302	2.46699e-83	cDC2	Cd14
Pfkp	2.21909e-87	0.305188	0.688	0.425	4.53937e-83	cDC2	Pfkp
P4hb1	4.86395e-87	0.251741	0.845	0.573	9.94971e-83	cDC2	P4hb
Hcls1	9.31422e-87	0.267052	0.742	0.464	1.90532e-82	cDC2	Hcls1
Rrbp11	1.16311e-86	0.318739	0.902	0.636	2.37925e-82	cDC2	Rrbp1
Necap21	5.69711e-86	0.263223	0.629	0.369	1.1654e-81	cDC2	Necap2
Klf7	6.35234e-86	0.272461	0.511	0.285	1.29943e-81	cDC2	Klf7
Atp5g2	6.54984e-85	0.303477	0.963	0.768	1.33984e-80	cDC2	Atp5g2
Itgb11	1.81531e-84	0.265365	0.925	0.634	3.7134e-80	cDC2	Itgb1
Mob1a1	2.01999e-84	0.296019	0.905	0.651	4.13208e-80	cDC2	Mob1a
Tapbp1	8.26836e-84	0.28753	0.848	0.562	1.69138e-79	cDC2	Tapbp
Socs61	7.26996e-81	0.2953	0.403	0.21	1.48714e-76	cDC2	Socs6
Rnasek1	2.49298e-80	0.291182	0.875	0.613	5.09963e-76	cDC2	Rnasek
Sdc41	8.14529e-80	1.00018	0.6	0.409	1.6662e-75	cDC2	Sdc4
Myl61	1.06299e-79	0.291461	0.99	0.899	2.17444e-75	cDC2	Myl6
Stom1	1.59256e-79	0.254768	0.492	0.267	3.25773e-75	cDC2	Stom
Arf21	2.35811e-79	0.279663	0.572	0.334	4.82375e-75	cDC2	Arf2
Eid11	2.10475e-77	0.266659	0.851	0.574	4.30547e-73	cDC2	Eid1
Havcr21	4.00814e-77	0.268272	0.302	0.142	8.19905e-73	cDC2	Havcr2
Wasf21	6.81251e-77	0.27732	0.842	0.573	1.39357e-72	cDC2	Wasf2
Atp5g11	2.9565e-76	0.289112	0.823	0.567	6.04782e-72	cDC2	Atp5g1
Tifa1	3.38612e-76	0.295994	0.359	0.183	6.92664e-72	cDC2	Tifa
Cytip	4.97382e-76	0.25632	0.82	0.53	1.01745e-71	cDC2	Cytip
Rab3il11	1.35324e-75	0.2586	0.36	0.18	2.76819e-71	cDC2	Rab3il1
Ube2e3	2.82666e-75	0.255493	0.566	0.339	5.78221e-71	cDC2	Ube2e3
Ywhae1	4.16134e-75	0.263912	0.949	0.722	8.51244e-71	cDC2	Ywhae
Fabp51	5.87714e-75	0.265234	0.41	0.217	1.20223e-70	cDC2	Fabp5
Plp2	7.68619e-74	0.298273	0.891	0.621	1.57229e-69	cDC2	Plp2
Glud11	1.83189e-73	0.292937	0.966	0.739	3.74732e-69	cDC2	Glud1
Crip21	2.89092e-73	0.309199	0.442	0.246	5.91366e-69	cDC2	Crip2
Gpi11	5.04933e-73	0.268757	0.897	0.633	1.03289e-68	cDC2	Gpi1
Stxbp31	5.56377e-73	0.25672	0.594	0.358	1.13813e-68	cDC2	Stxbp3
Psmb41	7.4255e-73	0.261271	0.846	0.574	1.51896e-68	cDC2	Psmb4
Prdx21	7.88023e-73	0.261746	0.736	0.467	1.61198e-68	cDC2	Prdx2
Cox7a2l	2.20948e-72	0.281181	0.933	0.73	4.51971e-68	cDC2	Cox7a2l
Tpm3-rs7	7.28961e-72	0.258387	0.899	0.656	1.49116e-67	cDC2	Tpm3-rs7
Bhlhe40	2.00296e-70	0.36184	0.671	0.444	4.09725e-66	cDC2	Bhlhe40
Rap1a	5.17367e-69	0.272478	0.899	0.666	1.05833e-64	cDC2	Rap1a
Spag9	7.43034e-69	0.290343	0.826	0.591	1.51995e-64	cDC2	Spag9
Gm101341	8.31956e-69	0.256623	0.33	0.17	1.70185e-64	cDC2	Gm10134
Atp6ap21	9.96864e-69	0.266184	0.768	0.51	2.03919e-64	cDC2	Atp6ap2
Nme21	2.04856e-68	0.285959	0.981	0.821	4.19053e-64	cDC2	Nme2
Atp5c1	2.5168e-68	0.25675	0.887	0.642	5.14836e-64	cDC2	Atp5c1
Plk21	5.33756e-67	0.372156	0.302	0.151	1.09185e-62	cDC2	Plk2
Tmed101	1.15178e-66	0.267323	0.927	0.675	2.35609e-62	cDC2	Tmed10
Mtpn1	1.30979e-66	0.294595	0.845	0.591	2.67931e-62	cDC2	Mtpn
Cox5b1	7.19063e-66	0.259111	0.861	0.622	1.47092e-61	cDC2	Cox5b
Daglb1	1.07574e-62	0.262609	0.425	0.246	2.20053e-58	cDC2	Daglb
Calr1	1.52003e-62	0.261771	0.929	0.705	3.10937e-58	cDC2	Calr
Bst2	2.6647e-62	0.675002	0.392	0.227	5.45092e-58	cDC2	Bst2
Rpl36al	1.55332e-61	0.25604	0.984	0.858	3.17746e-57	cDC2	Rpl36al
Qpct1	1.26498e-60	0.265937	0.43	0.248	2.58765e-56	cDC2	Qpct
Icam1	1.66216e-59	0.39375	0.561	0.352	3.40012e-55	cDC2	Icam1
Tagln21	6.29524e-59	0.29091	0.968	0.754	1.28775e-54	cDC2	Tagln2
Errfi1	2.21279e-56	0.412254	0.495	0.31	4.52649e-52	cDC2	Errfi1
Map4k4	3.35487e-56	0.315315	0.794	0.567	6.86273e-52	cDC2	Map4k4
Trim251	6.08716e-55	0.272191	0.349	0.196	1.24519e-50	cDC2	Trim25
Nfe2l2	1.31016e-50	0.561557	0.611	0.451	2.68006e-46	cDC2	Nfe2l2
Ehd11	1.57222e-39	0.343448	0.48	0.327	3.21613e-35	cDC2	Ehd1
AA4671971	1.08823e-34	0.392478	0.253	0.148	2.22609e-30	cDC2	AA467197
Clec4e1	1.82326e-25	0.402624	0.278	0.179	3.72967e-21	cDC2	Clec4e
Mcpt2	0	8.55794	0.989	0	0	M/B	Mcpt2
Cma1	0	7.74278	0.999	0.001	0	M/B	Cma1
Cpa3	0	6.51273	0.987	0	0	M/B	Cpa3
Mcpt4	0	6.26969	0.97	0	0	M/B	Mcpt4
Tpsb2	0	6.2589	0.977	0.001	0	M/B	Tpsb2
Cma2	0	5.98227	0.965	0	0	M/B	Cma2
Tpsab1	0	5.54047	0.926	0.001	0	M/B	Tpsab1
Ccl7	0	5.31596	0.646	0.079	0	M/B	Ccl7
Mrgprb1	0	5.17278	0.956	0	0	M/B	Mrgprb1
Hdc	0	4.50501	0.867	0.021	0	M/B	Hdc
Gata2	0	4.34965	0.845	0	0	M/B	Gata2
Serpinb1a	0	4.19545	0.936	0.296	0	M/B	Serpinb1a
Kit	0	3.87713	0.894	0.117	0	M/B	Kit
Cyp11a1	0	3.84188	0.737	0.001	0	M/B	Cyp11a1
Clec10a	0	3.84034	0.9	0.227	0	M/B	Clec10a
Egr1	0	3.50974	0.681	0.329	0	M/B	Egr1
Mcpt9	0	3.44263	0.634	0	0	M/B	Mcpt9
Hes1	0	3.44189	0.625	0.162	0	M/B	Hes1
Slc18a2	0	3.37903	0.684	0.01	0	M/B	Slc18a2
Il1rl1	0	3.36985	0.746	0.185	0	M/B	Il1rl1
Ms4a2	0	3.35257	0.658	0	0	M/B	Ms4a2
Ndrg1	0	3.35243	0.745	0.306	0	M/B	Ndrg1
Vwa5a	0	3.2432	0.78	0.317	0	M/B	Vwa5a
Tph1	0	3.14218	0.552	0.001	0	M/B	Tph1
Slc6a4	0	3.09686	0.607	0.01	0	M/B	Slc6a4
Rab27b	0	3.08521	0.674	0.084	0	M/B	Rab27b
Basp1	0	3.02901	0.705	0.174	0	M/B	Basp1
Hs6st2	0	3.0249	0.606	0.008	0	M/B	Hs6st2
Socs2	0	2.90372	0.55	0.145	0	M/B	Socs2
Cd55	0	2.87424	0.578	0.04	0	M/B	Cd55
Jun	0	2.77214	0.777	0.599	0	M/B	Jun
Mrgprb2	0	2.76347	0.502	0	0	M/B	Mrgprb2
Osbpl8	0	2.75531	0.738	0.441	0	M/B	Osbpl8
Creb3l1	0	2.73508	0.509	0.012	0	M/B	Creb3l1
Ccl21	0	2.73322	0.659	0.143	0	M/B	Ccl2
Ctsg	0	2.66564	0.395	0	0	M/B	Ctsg
Pakap.1	0	2.6377	0.532	0.038	0	M/B	Pakap.1
Gask1b	0	2.59417	0.504	0.043	0	M/B	Gask1b
Lat2	0	2.51326	0.645	0.343	0	M/B	Lat2
Csf2rb2	0	2.51129	0.366	0.08	0	M/B	Csf2rb2
Fosb	0	2.50079	0.71	0.415	0	M/B	Fosb
Fcer1a	0	2.49204	0.386	0	0	M/B	Fcer1a
Adora3	0	2.41928	0.419	0.035	0	M/B	Adora3
Hsp90aa1	0	2.34632	0.858	0.869	0	M/B	Hsp90aa1
Tmem158	0	2.33677	0.425	0.056	0	M/B	Tmem158
Dusp1	0	2.31637	0.845	0.747	0	M/B	Dusp1
Chst1	0	2.30541	0.437	0.025	0	M/B	Chst1
Tal1	0	2.2239	0.389	0.007	0	M/B	Tal1
Asph	0	2.19308	0.478	0.182	0	M/B	Asph
C77080	0	2.1898	0.431	0.07	0	M/B	C77080
Mrgprx2	0	2.18929	0.372	0	0	M/B	Mrgprx2
Atp8b5	0	2.18834	0.377	0	0	M/B	Atp8b5
Pmp221	0	2.16458	0.614	0.275	0	M/B	Pmp22
Adk	0	2.12748	0.494	0.206	0	M/B	Adk
Plek1	0	2.10795	0.767	0.476	0	M/B	Plek
Meis2	0	2.07543	0.363	0.001	0	M/B	Meis2
Id2	0	2.03699	0.804	0.708	0	M/B	Id2
Maob	0	2.0354	0.341	0.002	0	M/B	Maob
Gnai1	0	1.98993	0.31	0	0	M/B	Gnai1
Myb	0	1.9772	0.332	0.014	0	M/B	Myb
Nedd4	0	1.95624	0.438	0.143	0	M/B	Nedd4
Olfr920	0	1.94772	0.352	0.093	0	M/B	Olfr920
Cd200r3	0	1.89393	0.319	0.003	0	M/B	Cd200r3
Gnb4	0	1.86964	0.347	0.049	0	M/B	Gnb4
Klf6	0	1.85388	0.872	0.931	0	M/B	Klf6
Inpp4b	0	1.83223	0.529	0.215	0	M/B	Inpp4b
Cd631	0	1.80785	0.682	0.317	0	M/B	Cd63
Papss2	0	1.78936	0.31	0.021	0	M/B	Papss2
Cobl	0	1.77438	0.321	0.001	0	M/B	Cobl
Slc45a3	0	1.68984	0.278	0.002	0	M/B	Slc45a3
Gcsam	0	1.6512	0.275	0.009	0	M/B	Gcsam
Il13	0	1.61682	0.315	0.066	0	M/B	Il13
Gpr141b	0	1.5874	0.271	0.018	0	M/B	Gpr141b
Oaf	0	1.58069	0.256	0.043	0	M/B	Oaf
Fth11	0	0.986602	0.989	0.992	0	M/B	Fth1
Plau	1.00713e-304	2.01753	0.425	0.144	2.06018e-300	M/B	Plau
Tmem64	6.03608e-304	1.89909	0.637	0.372	1.23474e-299	M/B	Tmem64
Gfpt1	8.7481e-304	2.30817	0.488	0.207	1.78951e-299	M/B	Gfpt1
Ago2	2.20779e-303	2.15434	0.694	0.568	4.51625e-299	M/B	Ago2
Gadd45a	9.93477e-299	2.45277	0.373	0.11	2.03226e-294	M/B	Gadd45a
Nr4a1	1.8164e-294	1.94574	0.717	0.493	3.71562e-290	M/B	Nr4a1
Fcer1g2	1.15948e-291	1.24032	0.851	0.597	2.37183e-287	M/B	Fcer1g
Cd200r4	1.95038e-291	1.82343	0.326	0.085	3.9897e-287	M/B	Cd200r4
Fos	5.32081e-279	2.56263	0.777	0.74	1.08843e-274	M/B	Fos
Fdx1	5.21714e-274	2.56154	0.398	0.14	1.06722e-269	M/B	Fdx1
Ly6a	7.57806e-263	2.14896	0.449	0.182	1.55017e-258	M/B	Ly6a
Gcnt1	3.06574e-255	2.05153	0.504	0.251	6.27127e-251	M/B	Gcnt1
Otulinl	1.69423e-241	2.05863	0.62	0.479	3.46572e-237	M/B	Otulinl
Ddx5	2.27385e-233	0.944392	0.886	0.981	4.65139e-229	M/B	Ddx5
Slc7a5	5.72606e-233	1.90088	0.325	0.103	1.17132e-228	M/B	Slc7a5
Tnfaip3	6.41635e-233	2.40007	0.694	0.524	1.31253e-228	M/B	Tnfaip3
Csf2rb1	1.49946e-222	2.24159	0.477	0.242	3.0673e-218	M/B	Csf2rb
Csrnp1	3.44953e-222	2.32708	0.593	0.406	7.05636e-218	M/B	Csrnp1
Chpt1	1.39825e-221	1.64008	0.305	0.094	2.86025e-217	M/B	Chpt1
Pja2	6.55655e-221	1.99325	0.494	0.275	1.34121e-216	M/B	Pja2
H3f3b	1.01914e-218	0.921442	0.917	0.982	2.08476e-214	M/B	H3f3b
Mfge8	2.40732e-213	1.75612	0.485	0.264	4.92441e-209	M/B	Mfge8
Fnip1	8.86423e-204	2.03025	0.575	0.427	1.81327e-199	M/B	Fnip1
Serinc31	1.85482e-200	0.836738	0.887	0.943	3.79422e-196	M/B	Serinc3
H2afz1	3.52773e-199	1.01634	0.852	0.91	7.21632e-195	M/B	H2afz
Prkcb	3.05544e-198	1.76421	0.415	0.194	6.2502e-194	M/B	Prkcb
Elf1	1.36996e-195	1.83071	0.669	0.647	2.80239e-191	M/B	Elf1
Junb	4.46014e-187	1.18862	0.856	0.868	9.12366e-183	M/B	Junb
Hpgds	4.58871e-186	1.51567	0.317	0.114	9.38666e-182	M/B	Hpgds
Nfkbiz	1.89928e-184	1.89028	0.628	0.498	3.88517e-180	M/B	Nfkbiz
Plgrkt	1.02103e-183	1.96018	0.508	0.333	2.08863e-179	M/B	Plgrkt
Mt11	6.11682e-178	1.51823	0.637	0.487	1.25126e-173	M/B	Mt1
Gnai3	2.43961e-175	1.76012	0.63	0.611	4.99046e-171	M/B	Gnai3
Lmna	1.20244e-166	1.774	0.794	0.837	2.45971e-162	M/B	Lmna
Nr4a3	5.2648e-164	1.74005	0.5	0.274	1.07697e-159	M/B	Nr4a3
Ubc	1.74339e-163	1.41663	0.772	0.86	3.56627e-159	M/B	Ubc
Ndst2	8.31613e-162	1.54122	0.279	0.1	1.70115e-157	M/B	Ndst2
Jund	1.33127e-159	1.04688	0.844	0.957	2.72324e-155	M/B	Jund
Rgs18	8.15784e-158	1.89065	0.453	0.278	1.66877e-153	M/B	Rgs18
Slc29a1	8.09453e-154	1.88081	0.435	0.259	1.65582e-149	M/B	Slc29a1
Hspa8	6.40217e-153	1.06322	0.884	0.98	1.30963e-148	M/B	Hspa8
Zeb22	1.0163e-152	0.839246	0.755	0.514	2.07894e-148	M/B	Zeb2
Mitf	2.61224e-148	1.6611	0.37	0.187	5.3436e-144	M/B	Mitf
Ahnak21	7.33714e-148	1.61755	0.364	0.177	1.50088e-143	M/B	Ahnak2
[truncated: 7,189 more rows]
