# Supplementary material for: Single-cell analysis of age-related changes in leukocytes of diabetic mouse hindpaws
Source: Cell Mol Life Sci. 2024 Mar 19;81(1):146. doi: 10.1007/s00018-024-05128-z (PMC10951029; doi:10.1007/s00018-024-05128-z)
Supplement: Supplementary file 4 — Supplementary file4 (XLSX 22 KB) [file 18_2024_5128_MOESM4_ESM.xlsx]

## Sheet: Sheet1
Single-Cell Analysis of Age-Related Changes in Leukocytes of Diabetic Mouse Hindpaws
Cellular and Molecular Life Sciences
James M. Nichols, Hoang Vu Pham, Eric Lee, Rajasekaran Mahalingam, Andrew J. Shepherd
The MD Anderson Pain Research Consortium and the Laboratories of Neuroimmunology, Department of Symptom Research, Division of Internal Medicine, The University of Texas MD Anderson Cancer Center, Houston, TX 77030.
Supplementary Table 3. Cell counts
							% of total					Fold-change vs. WT
Cell type:	12WT	12DB	21WT	21DB	total		12WT	12DB	21WT	21DB		12WT	12DB	21WT	21DB
Macro	1741	2233	1734	1586	7294		44.1206	41.2525	35.7378	21.2886		1	0.934994	1	0.595688
cDC2	509	483	852	233	2077		12.8991	8.92296	17.5598	3.12752		1	0.691749	1	0.178107
M/B	287	255	195	1228	1965		7.27319	4.71088	4.01896	16.4832		1	0.647705	1	4.10136
dgdT	350	521	625	1350	2846		8.86974	9.62498	12.8813	18.1208		1	1.08515	1	1.40675
Thet	128	323	385	716	1552		3.24379	5.96712	7.93487	9.61074		1	1.83955	1	1.2112
ILC2	188	611	207	1769	2775		4.76432	11.2876	4.26628	23.745		1	2.3692	1	5.56573
NK	141	189	207	258	795		3.57324	3.49159	4.26628	3.46309		1	0.977151	1	0.811734
DETC	87	434	35	165	721		2.20476	8.01774	0.721352	2.21477		1	3.63655	1	3.0703
cDC1	116	104	192	35	447		2.93969	1.9213	3.95713	0.469799		1	0.653573	1	0.118722
Bcell	195	73	122	49	439		4.94171	1.34861	2.51443	0.657718		1	0.272902	1	0.261578
MdMacro	99	103	176	27	405		2.50887	1.90283	3.62737	0.362416		1	0.75844	1	0.0999115
Neut	105	84	122	34	345		2.66092	1.55182	2.51443	0.456376		1	0.583189	1	0.181503
Total:	3946	5413	4852	7450			100	100	100	100
