# Supplementary material for: Single-cell analysis of age-related changes in leukocytes of diabetic mouse hindpaws
Source: Cell Mol Life Sci. 2024 Mar 19;81(1):146. doi: 10.1007/s00018-024-05128-z (PMC10951029; doi:10.1007/s00018-024-05128-z)
Supplement: Supplementary file 5 — Supplementary file5 (XLSX 126 KB) [file 18_2024_5128_MOESM5_ESM.xlsx]

## Sheet: 21WT vs 12WT DEG
Single-Cell Analysis of Age-Related Changes in Leukocytes of Diabetic Mouse Hindpaws
Cellular and Molecular Life Sciences
James M. Nichols, Hoang Vu Pham, Eric Lee, Rajasekaran Mahalingam, Andrew J. Shepherd
The MD Anderson Pain Research Consortium and the Laboratories of Neuroimmunology, Department of Symptom Research, Division of Internal Medicine, The University of Texas MD Anderson Cancer Center, Houston, TX 77030.
Supplementary Table 4. 21WT vs 12WT DEGs
	p_val	avg_log2FC	pct.1	pct.2	p_val_adj
Lpl	4.73e-83	-1.30077	0.156	0.318	9.68e-79
Clec10a	5.95e-31	-1.02524	0.264	0.361	1.22e-26
Maf	2.8e-43	-0.983355	0.508	0.579	5.74e-39
Cd36	4.99e-71	-0.932899	0.215	0.374	1.02e-66
Pf4	5.5e-48	-0.930989	0.289	0.417	1.13e-43
Dab2	3.72e-45	-0.92977	0.35	0.453	7.61e-41
Cbr2	1.34e-60	-0.908036	0.156	0.284	2.74e-56
Grn	3.65e-58	-0.901479	0.648	0.688	7.47e-54
F13a1	5.64e-28	-0.843171	0.28	0.37	1.15e-23
C1qc	5.78e-41	-0.825616	0.299	0.412	1.18e-36
Slc38a2	9.21e-103	-0.819331	0.798	0.866	1.88e-98
Mrc1	2.95e-23	-0.807549	0.451	0.498	6.03e-19
Apoe	2.73e-45	-0.777396	0.379	0.519	5.58e-41
Ighm	5.78e-60	-0.759741	0.238	0.38	1.18e-55
Ccl17	1.34e-13	-0.743801	0.092	0.14	2.74e-09
C1qa	3.06e-43	-0.742211	0.306	0.431	6.26e-39
Vwa5a	1.57e-51	-0.73266	0.364	0.493	3.22e-47
Stab1	1.09e-54	-0.715297	0.162	0.287	2.23e-50
Ctsb	1.17e-16	-0.705709	0.759	0.722	2.39e-12
Ednrb	1.51e-66	-0.692792	0.031	0.126	3.08e-62
Rin2	3.8e-53	-0.690844	0.282	0.402	7.77e-49
C3ar1	6.31e-44	-0.683599	0.302	0.412	1.29e-39
Cd24a	1.61e-16	-0.671263	0.221	0.279	3.28e-12
Mmp12	7.24e-22	-0.665104	0.063	0.12	1.48e-17
Gas6	1.62e-49	-0.662565	0.178	0.303	3.32e-45
Cd81	1.67e-88	-0.661014	0.355	0.531	3.41e-84
Cfh	9.44e-21	-0.626848	0.261	0.328	1.93e-16
Gpr34	2.46e-44	-0.623961	0.225	0.339	5.03e-40
Snx2	4.76e-70	-0.623747	0.522	0.628	9.74e-66
Pmp22	1.16e-64	-0.62094	0.225	0.383	2.37e-60
Folr2	6.37e-46	-0.61493	0.139	0.254	1.3e-41
Ctsc	2.95e-39	-0.612193	0.607	0.685	6.03e-35
Tns1	1.24e-62	-0.591546	0.327	0.475	2.54e-58
Wwp1	1.09e-27	-0.587908	0.282	0.361	2.24e-23
Mylip	1.8e-26	-0.584492	0.319	0.402	3.68e-22
Igf1	2.39e-41	-0.580955	0.16	0.27	4.89e-37
Pltp	6.31e-35	-0.571281	0.39	0.486	1.29e-30
Clec4a1	2.24e-39	-0.56744	0.38	0.475	4.58e-35
Dynll1	4.39e-134	-0.555309	0.732	0.818	8.98e-130
Lgmn	3.32e-09	-0.551951	0.477	0.49	6.78e-05
Gm15564	2.14e-81	-0.550821	0.482	0.62	4.38e-77
Igfbp4	3.15e-34	-0.548648	0.161	0.252	6.44e-30
Cavin1	6.74e-47	-0.542811	0.168	0.288	1.38e-42
Serinc3	1.89e-61	-0.537436	0.923	0.943	3.86e-57
Mtss1	3.92e-52	-0.530857	0.589	0.655	8.01e-48
Mfge8	1.23e-07	-0.521381	0.247	0.284	0.00251872
Serpinb6a	2.98e-40	-0.519313	0.347	0.454	6.09e-36
Cd63	9.2e-47	-0.513945	0.305	0.439	1.88e-42
Gm8797	7.52e-72	-0.510149	0.379	0.525	1.54e-67
Fcgrt	5.8e-25	-0.509211	0.363	0.433	1.19e-20
BC005537	8.5e-95	-0.496608	0.851	0.884	1.74e-90
Wsb1	1.51e-46	-0.492082	0.596	0.683	3.09e-42
Sdc3	5.05e-34	-0.490035	0.426	0.498	1.03e-29
Csf1r	1.81e-20	-0.489696	0.496	0.543	3.71e-16
Spred1	1.25e-42	-0.48766	0.374	0.479	2.55e-38
Rgl1	3.54e-35	-0.482861	0.232	0.33	7.23e-31
Nrp1	5.81e-40	-0.48232	0.328	0.436	1.19e-35
Ccl24	3.23e-45	-0.481414	0.079	0.176	6.61e-41
Sulf2	1.8e-33	-0.479009	0.393	0.488	3.68e-29
Rnase4	6.47e-22	-0.471618	0.364	0.44	1.32e-17
Timp2	5.04e-16	-0.467109	0.532	0.565	1.03e-11
Cd163	2.75e-15	-0.462149	0.261	0.327	5.63e-11
Il1rl1	6.18e-19	-0.457407	0.17	0.24	1.26e-14
Myadm	1.61e-46	-0.456391	0.699	0.716	3.29e-42
Adam15	4.97e-37	-0.454813	0.415	0.504	1.02e-32
Dnajb9	1.21e-34	-0.449675	0.317	0.42	2.48e-30
Rgs18	5.54e-24	-0.449455	0.298	0.385	1.13e-19
Srsf2	1.21e-50	-0.447617	0.747	0.794	2.48e-46
Aqp1	2.59e-22	-0.446745	0.203	0.289	5.29e-18
Tfrc	8.52e-49	-0.444058	0.203	0.326	1.74e-44
Mat2a	6.85e-55	-0.438652	0.637	0.729	1.4e-50
C5ar1	3.11e-33	-0.438301	0.205	0.306	6.36e-29
Tpp1	4.6e-44	-0.433375	0.285	0.404	9.42e-40
Cltc	2.05e-55	-0.433035	0.786	0.828	4.19e-51
Hexb	5.05e-24	-0.429982	0.419	0.499	1.03e-19
Cd33	1.23e-21	-0.423968	0.323	0.392	2.52e-17
Ehd4	7e-26	-0.420133	0.521	0.578	1.43e-21
Gask1b	4.4e-10	-0.418423	0.079	0.116	8.99e-06
Otulinl	4.21e-22	-0.416954	0.511	0.564	8.61e-18
Osbpl8	1.67e-10	-0.416912	0.492	0.534	3.41e-06
Dusp6	2.43e-35	-0.416891	0.322	0.423	4.96e-31
C1qb	7.66e-28	-0.413457	0.317	0.431	1.57e-23
Dse	2.86e-29	-0.412975	0.367	0.456	5.85e-25
Ncoa4	6.38e-42	-0.412942	0.268	0.384	1.31e-37
Rhob	1.72e-21	-0.412194	0.551	0.621	3.52e-17
Rassf2	2.21e-45	-0.411409	0.44	0.546	4.51e-41
Stard8	4.99e-35	-0.409761	0.235	0.338	1.02e-30
Zcchc24	3.97e-30	-0.409427	0.305	0.392	8.12e-26
Ctnnd1	5.49e-53	-0.409392	0.231	0.359	1.12e-48
Ppp1r10	1.38e-28	-0.406922	0.336	0.431	2.82e-24
Prkcd	2.05e-34	-0.405268	0.596	0.647	4.19e-30
Pros1	2.48e-36	-0.40378	0.277	0.38	5.07e-32
Rab31	2.31e-35	-0.403625	0.411	0.504	4.73e-31
Snx5	2.82e-39	-0.402778	0.601	0.664	5.77e-35
P2ry6	3.47e-47	-0.397884	0.257	0.382	7.09e-43
Slc6a6	5.3e-57	-0.397108	0.76	0.808	1.08e-52
Qpct	6.18e-35	-0.395881	0.292	0.4	1.26e-30
Hnrnph1	6.32e-33	-0.395465	0.68	0.728	1.29e-28
Ms4a7	2.03e-34	-0.394014	0.123	0.216	4.14e-30
Idh1	5.96e-33	-0.39129	0.383	0.473	1.22e-28
Pfn1	3.1e-105	-0.391142	0.972	0.98	6.34e-101
Fli1	1.14e-43	-0.39114	0.609	0.686	2.34e-39
Zfhx3	1.33e-29	-0.389118	0.36	0.459	2.71e-25
Cx3cr1	7.82e-14	-0.388815	0.188	0.247	1.6e-09
Tuba1c	9.62e-35	-0.388656	0.378	0.478	1.97e-30
Atp6v1b2	2.48e-42	-0.388559	0.439	0.541	5.07e-38
Gls	3.52e-45	-0.387267	0.726	0.785	7.21e-41
C4b	3.13e-28	-0.38546	0.053	0.116	6.41e-24
Ints6	3.62e-30	-0.385176	0.219	0.313	7.41e-26
Itm2b	5.29e-25	-0.384011	0.954	0.949	1.08e-20
Abca1	3.11e-17	-0.38362	0.367	0.425	6.36e-13
Colec12	4.47e-36	-0.382474	0.093	0.18	9.15e-32
Arap1	1.47e-52	-0.3812	0.277	0.409	3.01e-48
Prdx1	3.3e-47	-0.381165	0.769	0.797	6.76e-43
Rsrp1	7.25e-29	-0.37846	0.625	0.684	1.48e-24
Adgre1	2.76e-16	-0.374107	0.407	0.454	5.64e-12
Ap1b1	2.95e-37	-0.374045	0.3	0.406	6.04e-33
Nrp2	1.07e-38	-0.372696	0.229	0.339	2.19e-34
Dhrs3	3.91e-38	-0.371387	0.207	0.318	7.99e-34
Lyl1	1.26e-53	-0.371107	0.159	0.284	2.58e-49
Hpgds	4.02e-36	-0.370656	0.112	0.204	8.22e-32
Calm2	1.46e-51	-0.370106	0.88	0.901	2.98e-47
Fam111a	1.19e-43	-0.369008	0.317	0.443	2.43e-39
Sat1	4.89e-37	-0.368888	0.784	0.826	1e-32
Anxa2	5.55e-07	-0.367981	0.811	0.794	0.0113582
App	1.1e-24	-0.367905	0.545	0.573	2.25e-20
Tppp3	3.29e-09	-0.367305	0.579	0.594	6.73e-05
Itgb2	1.02e-33	-0.366493	0.583	0.638	2.08e-29
Ctsd	2e-11	-0.36529	0.673	0.701	4.1e-07
Ddx17	1.47e-56	-0.365041	0.508	0.632	3e-52
Dstn	7.39e-34	-0.363699	0.599	0.655	1.51e-29
Hpgd	4.76e-50	-0.362794	0.04	0.124	9.75e-46
Irf2	5.96e-54	-0.362757	0.509	0.614	1.22e-49
Pdgfb	6.76e-42	-0.362676	0.229	0.343	1.38e-37
Gas7	2.83e-20	-0.362459	0.462	0.523	5.79e-16
Tuba1b	1.21e-36	-0.362394	0.648	0.7	2.47e-32
Rab3il1	2.74e-33	-0.362096	0.224	0.321	5.61e-29
Arpc4	1.45e-45	-0.361284	0.741	0.769	2.96e-41
Frmd4b	1.66e-21	-0.360479	0.349	0.42	3.39e-17
Ccr5	1.63e-28	-0.358263	0.266	0.357	3.33e-24
Tob1	3.29e-15	-0.356605	0.406	0.462	6.73e-11
Vat1	1.83e-26	-0.356073	0.405	0.484	3.74e-22
Brd2	4.22e-21	-0.354948	0.743	0.755	8.64e-17
Camk1	1.05e-38	-0.35417	0.218	0.332	2.15e-34
Psd3	3.08e-44	-0.353555	0.18	0.298	6.3e-40
Zeb2	3.55e-25	-0.352303	0.648	0.678	7.26e-21
Anxa4	1.01e-27	-0.351132	0.371	0.449	2.07e-23
Tmem106a	1.99e-41	-0.351129	0.204	0.318	4.06e-37
Tubb2a	1.18e-25	-0.347466	0.24	0.324	2.41e-21
Ftl1-ps1	6.73e-57	-0.347116	0.117	0.241	1.38e-52
Hexim1	2.25e-18	-0.346962	0.374	0.448	4.6e-14
Camkk2	8.96e-31	-0.346248	0.471	0.544	1.83e-26
Sesn1	3.95e-34	-0.345979	0.207	0.305	8.08e-30
Ids	3.32e-24	-0.345908	0.515	0.578	6.79e-20
Cd37	3.78e-29	-0.34586	0.504	0.578	7.74e-25
Ikzf1	1.31e-24	-0.345849	0.593	0.652	2.68e-20
Elk3	5.37e-35	-0.34518	0.4	0.496	1.1e-30
Gns	4.23e-28	-0.344532	0.437	0.515	8.65e-24
Rasgrp3	8.34e-46	-0.344496	0.094	0.195	1.71e-41
Pcna	6.18e-35	-0.34344	0.579	0.655	1.26e-30
Evi2a	1.14e-36	-0.341951	0.501	0.584	2.33e-32
Pepd	9.93e-25	-0.340483	0.412	0.483	2.03e-20
Ptpro	2.04e-26	-0.337777	0.4	0.475	4.18e-22
Pnp	2.38e-39	-0.337179	0.405	0.505	4.88e-35
Mamdc2	3.5e-24	-0.336761	0.197	0.283	7.15e-20
Lcp1	2.01e-51	-0.334291	0.897	0.909	4.11e-47
Cd68	1.88e-13	-0.334224	0.461	0.494	3.84e-09
Cd93	6.08e-09	-0.333678	0.229	0.269	0.000124323
Lamp2	6.26e-23	-0.333145	0.686	0.708	1.28e-18
Srsf1	7.92e-40	-0.331762	0.296	0.413	1.62e-35
Prkcb	1.04e-18	-0.331303	0.222	0.3	2.13e-14
Atp2a3	4.93e-28	-0.33098	0.507	0.589	1.01e-23
Vcl	1.03e-16	-0.330686	0.386	0.432	2.12e-12
Plau	1.52e-35	-0.32825	0.157	0.263	3.1e-31
Mafb	2.69e-13	-0.327781	0.382	0.452	5.5e-09
Fkbp1a	1.55e-20	-0.327494	0.591	0.604	3.16e-16
Slc7a5	2.96e-39	-0.326996	0.088	0.181	6.06e-35
Pea15a	2.41e-26	-0.324521	0.439	0.506	4.93e-22
Ddx3x	9.8e-21	-0.324188	0.866	0.871	2.01e-16
Anxa8	4.91e-12	-0.32409	0.077	0.118	1e-07
Dusp3	8.44e-18	-0.323434	0.473	0.51	1.73e-13
P2ry12	2.35e-22	-0.323118	0.17	0.245	4.82e-18
Itsn1	8.05e-45	-0.322845	0.194	0.314	1.65e-40
Gfra2	9.65e-24	-0.321389	0.171	0.25	1.97e-19
Hes1	3.67e-08	-0.320335	0.166	0.208	0.000751396
Atp6v0a1	1.5e-36	-0.319231	0.258	0.365	3.08e-32
Krcc1	3.25e-43	-0.319041	0.264	0.384	6.64e-39
Scamp2	1.61e-26	-0.318238	0.52	0.578	3.3e-22
B4galt6	3.95e-22	-0.318126	0.246	0.322	8.08e-18
Rab11a	7.87e-28	-0.317933	0.541	0.582	1.61e-23
Kctd12	1.35e-24	-0.317337	0.675	0.708	2.76e-20
Cd48	1.34e-32	-0.317091	0.54	0.599	2.74e-28
Slc39a1	8.36e-35	-0.316457	0.371	0.464	1.71e-30
Camk2d	1.09e-18	-0.316156	0.289	0.363	2.22e-14
Prkacb	1.36e-06	-0.315875	0.495	0.514	0.0277396
Klhl9	3.34e-36	-0.31326	0.264	0.371	6.82e-32
Ywhah	9.62e-24	-0.313157	0.653	0.68	1.97e-19
Asah1	3.63e-22	-0.312942	0.525	0.573	7.43e-18
Tgfbr2	1.55e-18	-0.310503	0.518	0.568	3.17e-14
Epb41l1	8.04e-38	-0.309683	0.153	0.256	1.65e-33
Egr1	1.4e-10	-0.309066	0.415	0.469	2.86e-06
2610001J05Rik	5.21e-29	-0.307602	0.364	0.451	1.07e-24
B2m	3.89e-84	-0.307277	0.988	0.99	7.96e-80
Arhgap17	1.18e-26	-0.306367	0.469	0.544	2.41e-22
Cd200r4	7.56e-31	-0.305368	0.073	0.148	1.55e-26
Sypl	1.9e-28	-0.30488	0.455	0.539	3.89e-24
Tnfrsf11a	4.28e-25	-0.303838	0.256	0.339	8.75e-21
Man1a	3.52e-14	-0.303401	0.594	0.614	7.21e-10
Ly86	9.57e-11	-0.30281	0.49	0.518	1.96e-06
Ptpra	2.33e-26	-0.302228	0.54	0.594	4.77e-22
Tardbp	1.72e-32	-0.302186	0.425	0.521	3.52e-28
Itpripl2	2.26e-26	-0.301892	0.407	0.491	4.62e-22
Sgpp1	9.06e-22	-0.301777	0.494	0.543	1.85e-17
Fam129b	1.79e-21	-0.300478	0.477	0.528	3.66e-17
Rtn4	8.22e-30	-0.298755	0.754	0.763	1.68e-25
Actb	1.74e-60	-0.298069	0.999	0.999	3.56e-56
Nrros	1.7e-33	-0.297548	0.418	0.52	3.47e-29
Hnrnpa2b1	1.22e-31	-0.295833	0.91	0.914	2.49e-27
Polr2a	1.32e-26	-0.294843	0.422	0.507	2.7e-22
Tcf4	2.99e-20	-0.294839	0.489	0.549	6.11e-16
Mindy1	5.25e-28	-0.294741	0.228	0.319	1.07e-23
Ecm1	2.16e-15	-0.294287	0.405	0.469	4.41e-11
Cstb	1.21e-33	-0.294245	0.629	0.694	2.47e-29
Ncf1	3.74e-25	-0.292323	0.421	0.495	7.66e-21
Adrb2	5e-16	-0.292217	0.25	0.32	1.02e-11
Mir99ahg	7.12e-59	-0.291634	0.053	0.154	1.46e-54
Samd9l	1.91e-30	-0.291542	0.377	0.47	3.9e-26
Cd200r1	3.69e-32	-0.291326	0.17	0.265	7.55e-28
Ywhag	7.86e-29	-0.291285	0.48	0.536	1.61e-24
Mtpn	1.52e-24	-0.290928	0.689	0.7	3.1e-20
Swap70	1.2e-24	-0.290431	0.353	0.449	2.46e-20
mt-Nd3	3.04e-42	-0.289781	0.863	0.875	6.22e-38
Cpt1a	2.43e-42	-0.28884	0.259	0.375	4.97e-38
Rpl9-ps6	1.14e-45	-0.28711	0.159	0.274	2.33e-41
Lamp1	4.03e-09	-0.287011	0.759	0.746	8.25e-05
Fgfr1	4.64e-20	-0.286957	0.345	0.419	9.5e-16
Midn	3.9e-12	-0.286332	0.349	0.402	7.97e-08
Uap1l1	7.77e-24	-0.285509	0.169	0.245	1.59e-19
Marcks	1.48e-11	-0.285413	0.562	0.599	3.03e-07
Tmbim6	5.22e-37	-0.285242	0.823	0.833	1.07e-32
Blnk	1.16e-31	-0.285237	0.211	0.308	2.37e-27
Mitf	2.51e-22	-0.284729	0.183	0.263	5.13e-18
Ywhaz	3.24e-63	-0.284724	0.943	0.952	6.63e-59
Rab11fip5	1.99e-18	-0.284659	0.29	0.359	4.06e-14
Lpxn	4.03e-29	-0.284507	0.273	0.374	8.24e-25
Glul	8.13e-23	-0.284278	0.558	0.63	1.66e-18
Cln3	5.59e-34	-0.284132	0.257	0.365	1.14e-29
Notch2	5.98e-22	-0.28375	0.379	0.455	1.22e-17
Ssr3	9.05e-28	-0.283257	0.73	0.747	1.85e-23
Abhd12	3.02e-20	-0.282945	0.373	0.443	6.18e-16
Ctsa	7.42e-13	-0.282157	0.561	0.589	1.52e-08
Pja2	2.29e-16	-0.281986	0.265	0.334	4.69e-12
Lifr	8.39e-11	-0.281659	0.213	0.262	1.72e-06
Clec4a3	4.23e-18	-0.280867	0.328	0.4	8.65e-14
Atp6ap1	1.53e-27	-0.280096	0.567	0.622	3.13e-23
Tsen34	3.89e-36	-0.279683	0.206	0.311	7.95e-32
Galnt7	1.59e-25	-0.279202	0.284	0.371	3.26e-21
Itgam	1.57e-11	-0.279034	0.449	0.49	3.22e-07
Klc1	4.66e-31	-0.278412	0.289	0.384	9.54e-27
Hnrnpu	1.22e-37	-0.278246	0.815	0.837	2.49e-33
Laptm4a	3.69e-22	-0.27754	0.615	0.653	7.54e-18
Eps8	3.79e-09	-0.276755	0.452	0.472	7.75e-05
Ctsl	2.32e-21	-0.274266	0.334	0.414	4.75e-17
Taok3	2.35e-19	-0.273055	0.523	0.567	4.81e-15
Luc7l3	1.74e-27	-0.272077	0.395	0.487	3.56e-23
Tbl1xr1	2.7e-18	-0.271069	0.439	0.495	5.53e-14
Rock2	1.11e-20	-0.270988	0.57	0.62	2.28e-16
Ccnd1	9.31e-11	-0.270404	0.204	0.254	1.9e-06
Ctnnb1	3.54e-32	-0.27013	0.524	0.606	7.24e-28
Cbfa2t3	3.11e-12	-0.270119	0.391	0.445	6.35e-08
Aplp2	2.19e-16	-0.269778	0.664	0.68	4.47e-12
Elavl1	2.28e-21	-0.269371	0.431	0.502	4.67e-17
Nufip2	2.83e-11	-0.269	0.553	0.578	5.78e-07
Wdr1	6.98e-32	-0.268489	0.682	0.715	1.43e-27
Sfpq	2.59e-26	-0.268121	0.794	0.813	5.29e-22
Mob1a	3.57e-35	-0.267924	0.761	0.77	7.31e-31
Gm10134	1.71e-34	-0.267775	0.181	0.283	3.5e-30
Cmah	2.46e-42	-0.267712	0.068	0.158	5.03e-38
Ppp3r1	7.42e-25	-0.267622	0.494	0.562	1.52e-20
Eps15	7.21e-17	-0.267394	0.478	0.526	1.48e-12
Daglb	1.09e-22	-0.266632	0.293	0.371	2.22e-18
Cap1	9.71e-33	-0.26526	0.824	0.818	1.99e-28
Tcn2	3.51e-16	-0.264261	0.244	0.304	7.18e-12
Celf1	7.44e-24	-0.263794	0.467	0.538	1.52e-19
Hmox1	6.47e-14	-0.263772	0.291	0.359	1.32e-09
Arl6ip1	8.71e-21	-0.262945	0.549	0.607	1.78e-16
Hnrnpf	2.12e-44	-0.262888	0.884	0.881	4.34e-40
Slc29a1	1.74e-06	-0.262533	0.287	0.321	0.0355393
Ptms	2.08e-21	-0.261916	0.781	0.813	4.26e-17
Oip5os1	3.27e-22	-0.261839	0.45	0.52	6.68e-18
Snx27	3.88e-34	-0.260246	0.187	0.29	7.94e-30
Lasp1	2.67e-19	-0.259846	0.455	0.511	5.46e-15
Plekhg5	3.59e-30	-0.259818	0.107	0.187	7.35e-26
Tapbp	6.13e-23	-0.25918	0.735	0.75	1.25e-18
Sh3bp5	3.07e-16	-0.259077	0.365	0.434	6.27e-12
Slc43a2	5.25e-20	-0.259034	0.393	0.466	1.07e-15
Tubb5	4.93e-25	-0.258668	0.736	0.76	1.01e-20
Ier5l	4.92e-07	-0.257172	0.173	0.21	0.0100668
Hexa	5.33e-15	-0.257108	0.476	0.518	1.09e-10
Fchsd2	4.4e-16	-0.256633	0.305	0.366	9e-12
Rab1a	1.06e-18	-0.25601	0.582	0.617	2.16e-14
Adam9	1.12e-20	-0.255987	0.282	0.355	2.3e-16
Degs1	3.68e-17	-0.255365	0.634	0.648	7.53e-13
Ehbp1l1	2.46e-25	-0.253362	0.386	0.466	5.03e-21
St6gal1	1.24e-22	-0.251966	0.286	0.364	2.54e-18
Mef2c	3.17e-10	-0.251806	0.478	0.515	6.48e-06
Aldoa	5.26e-18	-0.250498	0.764	0.766	1.08e-13
Bsg	3.71e-21	-0.250036	0.602	0.635	7.59e-17
Ssr4	2.52e-35	0.251184	0.656	0.548	5.15e-31
Lrrfip2	2.26e-40	0.25136	0.549	0.409	4.63e-36
Rpl22	1.51e-69	0.253521	0.958	0.929	3.09e-65
Ctsh	2.29e-10	0.253601	0.541	0.504	4.68e-06
Mpeg1	9.78e-11	0.254933	0.488	0.44	2e-06
Malt1	2.28e-11	0.255873	0.508	0.438	4.67e-07
Rel	1.57e-16	0.256281	0.636	0.558	3.21e-12
Nfkbia	7.87e-11	0.257825	0.799	0.753	1.61e-06
Rps17	1.37e-65	0.258699	0.95	0.909	2.8e-61
Eif3k	7.41e-49	0.260168	0.782	0.674	1.52e-44
Rpl35	1.89e-68	0.266359	0.955	0.912	3.87e-64
Tomm20	2.2e-53	0.266523	0.791	0.676	4.51e-49
Gng10	1.05e-25	0.266885	0.596	0.498	2.15e-21
Nme2	1.58e-49	0.266968	0.881	0.807	3.23e-45
Bcl2a1d	2.08e-09	0.268168	0.248	0.198	4.25e-05
Rpl41	8.93e-90	0.268181	0.994	0.986	1.83e-85
Ms4a4c	8.08e-13	0.269678	0.182	0.126	1.65e-08
Areg	7.43e-10	0.270124	0.113	0.074	1.52e-05
Ndufa6	3.12e-49	0.273783	0.822	0.724	6.38e-45
Hsph1	4.9e-20	0.27833	0.452	0.361	1e-15
Nr4a2	1.84e-25	0.278339	0.353	0.25	3.76e-21
Icos	1.79e-09	0.279482	0.14	0.098	3.66e-05
Hspe1	9.56e-20	0.284534	0.751	0.667	1.95e-15
Gadd45b	3.4e-15	0.284706	0.585	0.52	6.95e-11
Ramp1	5.48e-40	0.284853	0.487	0.341	1.12e-35
Nrip1	1.28e-20	0.287233	0.483	0.39	2.63e-16
Bcl2a1b	2.37e-09	0.287264	0.346	0.291	4.85e-05
Rps27a	1.86e-107	0.292073	0.992	0.987	3.81e-103
Got1	2.38e-17	0.295039	0.431	0.35	4.86e-13
Rps24	4.53e-115	0.300768	0.986	0.985	9.26e-111
Rpl27	7.54e-99	0.302938	0.97	0.947	1.54e-94
Rpl7a	4.05e-83	0.303136	0.932	0.896	8.29e-79
Sec61b	1.31e-36	0.303859	0.809	0.718	2.68e-32
Rps10	2.96e-104	0.304123	0.984	0.97	6.06e-100
Atf3	3.69e-19	0.304913	0.588	0.489	7.55e-15
Fau	5.84e-127	0.305814	0.995	0.989	1.2e-122
Rpl7	6.86e-110	0.306297	0.967	0.942	1.4e-105
H2-Aa	3.87e-08	0.306813	0.595	0.579	0.000790739
Hsp90aa1	1.45e-12	0.308033	0.896	0.853	2.97e-08
Eif3h	8.23e-63	0.308867	0.808	0.703	1.68e-58
Nfkbiz	6.99e-16	0.30891	0.597	0.522	1.43e-11
Ly6c2	1.1e-33	0.310876	0.132	0.053	2.24e-29
Dennd4a	1.57e-39	0.312844	0.657	0.514	3.21e-35
Mxd1	3.16e-35	0.3163	0.343	0.221	6.47e-31
Tpt1	3.68e-198	0.31793	0.999	0.998	7.52e-194
Arl4c	4.49e-48	0.322835	0.776	0.638	9.18e-44
Eef1b2	7.08e-71	0.32401	0.911	0.865	1.45e-66
Tmem234	5.51e-65	0.32554	0.72	0.57	1.13e-60
Fth1	1.86e-16	0.325793	0.995	0.988	3.8e-12
Tnfsf9	8.63e-10	0.326146	0.291	0.239	1.76e-05
Rps4x	4.86e-112	0.326998	0.974	0.966	9.93e-108
Nlrp3	2.12e-13	0.327538	0.194	0.14	4.33e-09
Cebpb	7.43e-07	0.327692	0.682	0.656	0.0151889
Rpl26	7.27e-109	0.328111	0.965	0.937	1.49e-104
Rpl19	1.12e-123	0.328231	0.979	0.96	2.29e-119
Rpl23	3.63e-130	0.329514	0.989	0.98	7.43e-126
Hlf	3.2e-24	0.33565	0.207	0.124	6.54e-20
Rbm39	3.53e-75	0.33604	0.915	0.815	7.23e-71
Rps12	1.9e-135	0.336887	0.988	0.974	3.89e-131
Rpl37	5.91e-116	0.337395	0.985	0.958	1.21e-111
Btg2	1.87e-36	0.338599	0.718	0.596	3.82e-32
Rpl18a	1.17e-114	0.338826	0.972	0.952	2.39e-110
Rpl9	2.11e-123	0.339602	0.973	0.947	4.31e-119
Rps14	1.28e-139	0.341622	0.985	0.968	2.61e-135
H2-DMa	6.75e-20	0.341737	0.521	0.455	1.38e-15
Rps25	4.59e-131	0.34413	0.984	0.962	9.39e-127
Rps7	2e-107	0.345426	0.965	0.944	4.09e-103
Cd74	2.17e-07	0.346748	0.616	0.619	0.00444298
Rps11	5.85e-100	0.347137	0.971	0.945	1.2e-95
Rps8	2.31e-127	0.348346	0.984	0.974	4.73e-123
BC004004	2.37e-86	0.348627	0.772	0.618	4.84e-82
Rpl35a	4.81e-152	0.351107	0.992	0.981	9.84e-148
Rps15a	1.05e-116	0.353371	0.975	0.95	2.15e-112
Rpl15	2.32e-91	0.354558	0.926	0.883	4.74e-87
Arl5c	6.15e-58	0.35547	0.299	0.151	1.26e-53
Rpl10	4.51e-89	0.355733	0.955	0.925	9.22e-85
Rpl24	2.76e-126	0.355883	0.963	0.941	5.64e-122
Cxcl1	9.8e-08	0.356881	0.122	0.087	0.00200371
Rpl5	4.23e-113	0.357053	0.959	0.922	8.66e-109
Napsa	1.04e-33	0.35746	0.406	0.292	2.12e-29
Rpl3	5.13e-131	0.359633	0.955	0.933	1.05e-126
Rpl29	9.22e-108	0.3599	0.936	0.884	1.89e-103
Rpl6	5.24e-131	0.361435	0.965	0.941	1.07e-126
Osm	3.49e-07	0.361697	0.184	0.146	0.0071319
Hspa1b	1.94e-33	0.362977	0.92	0.862	3.96e-29
Gm42418	3.85e-177	0.363911	0.995	0.993	7.88e-173
H2-Ab1	9.64e-11	0.364167	0.601	0.58	1.97e-06
Gpr132	7.18e-45	0.364604	0.454	0.312	1.47e-40
Rps3	6.88e-127	0.367085	0.961	0.932	1.41e-122
Rps3a1	5.17e-162	0.369117	0.984	0.974	1.06e-157
Rpl36a	2.28e-106	0.369253	0.939	0.887	4.67e-102
Rpl28	2.3e-102	0.369405	0.968	0.943	4.7e-98
Ccl7	1.29e-12	0.369787	0.115	0.169	2.65e-08
Avpi1	5.81e-44	0.371429	0.445	0.31	1.19e-39
Tnfsf8	4.27e-14	0.373261	0.109	0.065	8.74e-10
Rpl14	3.09e-119	0.373852	0.954	0.928	6.32e-115
Rpl21	2.3e-117	0.376536	0.947	0.898	4.71e-113
Lst1	2.34e-19	0.377826	0.287	0.208	4.79e-15
Cd28	3.66e-08	0.377881	0.11	0.078	0.000749641
Rpl30	5.92e-149	0.379655	0.986	0.966	1.21e-144
Rpl10a	6.01e-118	0.380041	0.94	0.903	1.23e-113
Il2ra	4.91e-20	0.380261	0.202	0.129	1e-15
Cytip	2.93e-48	0.380341	0.682	0.527	5.99e-44
Rpl27a	1.11e-163	0.380444	0.98	0.969	2.27e-159
Socs3	5.11e-39	0.384609	0.42	0.284	1.05e-34
Vegfa	3.92e-19	0.385085	0.134	0.075	8.03e-15
Rpl12	9.71e-90	0.385747	0.954	0.931	1.99e-85
Rps20	3e-133	0.391486	0.971	0.95	6.15e-129
Rpl13a	3.79e-125	0.392505	0.977	0.96	7.75e-121
Rps2	5.81e-117	0.398008	0.945	0.905	1.19e-112
Rps23	9.05e-192	0.398307	0.986	0.971	1.85e-187
Rps6	6.45e-120	0.398622	0.954	0.922	1.32e-115
Traf1	1.96e-46	0.403356	0.423	0.28	4.01e-42
Rps13	3.31e-166	0.405772	0.978	0.947	6.77e-162
Rps16	1.83e-149	0.406066	0.984	0.962	3.74e-145
Hspa1a	3.76e-33	0.406217	0.89	0.825	7.7e-29
Ccrl2	1.54e-18	0.41277	0.256	0.18	3.15e-14
Hspb1	2.18e-23	0.415387	0.146	0.077	4.46e-19
Rpl18	3.25e-147	0.416655	0.966	0.93	6.65e-143
Rps5	2.29e-146	0.419384	0.962	0.937	4.69e-142
Hilpda	3.57e-31	0.43145	0.227	0.133	7.31e-27
Rpl34	1.18e-181	0.432574	0.977	0.946	2.41e-177
Rpl11	9.12e-181	0.434803	0.969	0.95	1.86e-176
Rplp0	4.97e-131	0.436233	0.963	0.954	1.02e-126
Rps19	7.16e-154	0.445273	0.949	0.91	1.47e-149
Vim	1.59e-78	0.453163	0.943	0.913	3.26e-74
Ifngr1	5.86e-50	0.454176	0.765	0.649	1.2e-45
Pde4b	4.59e-71	0.457179	0.418	0.24	9.4e-67
Flrt3	8.75e-14	0.458621	0.14	0.09	1.79e-09
Plbd1	3.29e-38	0.464884	0.407	0.289	6.74e-34
Rpl13	9.66e-188	0.468125	0.976	0.959	1.98e-183
Rpl32	8.81e-166	0.469775	0.97	0.949	1.8e-161
Il1rn	1.04e-07	0.486759	0.101	0.07	0.00212663
Pim1	1.79e-89	0.493632	0.785	0.601	3.66e-85
AW112010	1.51e-06	0.51056	0.144	0.113	0.0308012
Emb	1.49e-97	0.516366	0.724	0.518	3.05e-93
Clec4e	1.1e-16	0.537559	0.242	0.175	2.25e-12
Gm10076	4.88e-172	0.547779	0.66	0.394	9.98e-168
Rpl17	1.26e-234	0.564346	0.979	0.949	2.57e-230
Tnfaip3	2.32e-60	0.59643	0.645	0.483	4.75e-56
Plac8	4.83e-40	0.629313	0.146	0.057	9.87e-36
Rora	1.94e-22	0.631163	0.266	0.184	3.97e-18
Ubb	3.62e-251	0.715367	0.949	0.855	7.41e-247
Gm10260	8.1e-267	0.768215	0.755	0.494	1.66e-262
Cxcl2	3.8e-18	0.788238	0.392	0.305	7.77e-14
Ptgs2	7.73e-52	1.02474	0.144	0.047	1.58e-47
Thbs1	3.19e-45	1.13923	0.106	0.028	6.53e-41
Il1b	1.59e-43	1.43435	0.261	0.147	3.26e-39

## Sheet: 21DB vs 12DB DEG
Single-Cell Analysis of Age-Related Changes in Leukocytes of Diabetic Mouse Hindpaws
Cellular and Molecular Life Sciences
James M. Nichols, Hoang Vu Pham, Eric Lee, Rajasekaran Mahalingam, Andrew J. Shepherd
The MD Anderson Pain Research Consortium and the Laboratories of Neuroimmunology, Department of Symptom Research, Division of Internal Medicine, The University of Texas MD Anderson Cancer Center, Houston, TX 77030.
Supplementary Table 3. 21DB vs 12DB DEGs
	p_val	avg_log2FC	pct.1	pct.2	p_val_adj
2023-03-01	1.52e-107	-0.329135	0.12	0.276	3.11e-103
2023-09-01	3.94e-53	0.313542	0.381	0.251	8.06e-49
2023-09-08	1.67e-95	-0.253955	0.216	0.392	3.42e-91
2023-09-09	1.04e-194	-0.4349	0.35	0.618	2.12e-190
2023-09-11	4.02e-181	-0.570729	0.513	0.737	8.23e-177
1600020E01Rik	9.56e-34	0.271765	0.253	0.174	1.95e-29
1810026B05Rik	3.75e-45	0.422886	0.512	0.439	7.68e-41
2310001H17Rik	1.86e-29	0.267099	0.261	0.183	3.8e-25
2410006H16Rik	1.2e-16	0.395126	0.592	0.582	2.46e-12
2510009E07Rik	7.42e-89	-0.308436	0.138	0.283	1.52e-84
2610507B11Rik	2.51e-129	-0.404785	0.29	0.502	5.14e-125
5031439G07Rik	2.53e-274	-0.706248	0.181	0.456	5.17e-270
9530068E07Rik	1.48e-98	-0.25956	0.222	0.402	3.03e-94
AA467197	3.7e-29	-0.348706	0.121	0.196	7.57e-25
Abcd1	2.39e-146	-0.272682	0.075	0.238	4.9e-142
Abcg1	2.71e-74	-0.320463	0.187	0.327	5.55e-70
Abhd12	2.39e-115	-0.376738	0.198	0.387	4.89e-111
Abi1	8.94e-79	-0.256956	0.476	0.657	1.83e-74
Acer3	2.89e-121	-0.337252	0.226	0.429	5.91e-117
Acot7	6.89e-91	-0.274276	0.134	0.278	1.41e-86
Acp5	4.31e-56	0.344201	0.195	0.097	8.81e-52
Acsl5	2.02e-98	-0.264419	0.148	0.308	4.14e-94
Actb	0	-1.06239	0.991	0.997	0
Actg1	0	-0.64063	0.918	0.978	0
Actn1	6.38e-47	-0.25507	0.089	0.173	1.31e-42
Actn4	3.31e-112	-0.331994	0.44	0.645	6.76e-108
Actr1a	1.71e-118	-0.290064	0.206	0.401	3.49e-114
Actr2	0	-0.649694	0.659	0.877	0
Actr3	0	-0.667295	0.667	0.868	0
Adam10	1.48e-121	-0.305982	0.237	0.446	3.02e-117
Adam15	0	-0.928149	0.188	0.482	0
Adam19	1.22e-98	-0.336062	0.231	0.405	2.49e-94
Adam8	1.27e-122	-0.500947	0.157	0.328	2.61e-118
Adam9	2.03e-87	-0.288311	0.196	0.357	4.15e-83
Adcy7	1.41e-189	-0.434421	0.241	0.497	2.88e-185
Add3	4.51e-139	-0.499331	0.325	0.541	9.23e-135
Adgre1	7.32e-180	-0.586702	0.162	0.38	1.5e-175
Adgre5	1.17e-112	-0.524031	0.61	0.735	2.39e-108
Adipor1	4.96e-64	-0.26419	0.382	0.555	1.01e-59
Adprh	4.63e-100	-0.277086	0.155	0.316	9.46e-96
Adss	1.98e-74	-0.291021	0.294	0.457	4.05e-70
Adssl1	6.92e-85	-0.261054	0.128	0.266	1.42e-80
Ahcyl2	1.68e-51	-0.289511	0.323	0.459	3.44e-47
Ahnak	2.83e-165	-0.487921	0.945	0.95	5.78e-161
Ahsa1	4.01e-18	0.270031	0.358	0.317	8.21e-14
Ahsa2	3.3e-15	0.251786	0.19	0.146	6.75e-11
AI662270	1.09e-71	-0.260348	0.381	0.551	2.24e-67
Aif1	7.92e-104	-0.446406	0.091	0.227	1.62e-99
Akr1a1	8.72e-197	-0.556347	0.511	0.736	1.78e-192
Akr1b3	1.73e-104	-0.300988	0.286	0.481	3.55e-100
Akt1	6.02e-94	-0.304822	0.311	0.5	1.23e-89
Alcam	3.27e-165	-0.608864	0.179	0.39	6.7e-161
Alox5	1.42e-161	-0.60148	0.168	0.372	2.91e-157
Alox5ap	1.55e-202	-0.735156	0.248	0.532	3.17e-198
Amfr	1.01e-175	-0.398587	0.288	0.542	2.07e-171
Ank	7.72e-175	-0.491096	0.205	0.431	1.58e-170
Ankrd12	3.6e-13	0.318081	0.52	0.511	7.36e-09
Ankrd13a	5.57e-154	-0.337937	0.255	0.49	1.14e-149
Ankrd44	2.98e-65	-0.311332	0.457	0.63	6.1e-61
Anxa1	2.13e-185	-0.705998	0.528	0.718	4.36e-181
Anxa2	0	-1.43524	0.555	0.814	0
Anxa4	2.27e-208	-0.559135	0.178	0.423	4.64e-204
Anxa5	1.34e-234	-0.681705	0.457	0.711	2.73e-230
Anxa6	2.67e-212	-0.549839	0.43	0.686	5.47e-208
Anxa7	3.07e-166	-0.433398	0.245	0.48	6.28e-162
Anxa8	3.57e-109	-0.50167	0.049	0.167	7.3e-105
Ap1b1	7.1e-83	-0.301753	0.189	0.343	1.45e-78
Ap1s1	2.32e-85	-0.253138	0.147	0.292	4.74e-81
Ap1s2	2.87e-95	-0.303779	0.2	0.373	5.86e-91
Ap2a2	9.95e-126	-0.514989	0.372	0.581	2.04e-121
Ap2m1	8.74e-192	-0.501412	0.378	0.62	1.79e-187
Ap2s1	3.06e-85	-0.328548	0.33	0.505	6.25e-81
Ap3m1	1.17e-142	-0.326221	0.157	0.356	2.4e-138
Aph1a	1.61e-109	-0.320377	0.265	0.463	3.29e-105
Api5	1.46e-108	-0.294047	0.323	0.53	3e-104
Aplp2	1.67e-83	-0.347528	0.479	0.656	3.41e-79
Apobec1	8.21e-70	-0.268075	0.104	0.219	1.68e-65
Apobr	3.87e-103	-0.271871	0.109	0.256	7.91e-99
Apoe	4.02e-17	0.813834	0.295	0.398	8.21e-13
App	2.1e-263	-0.876513	0.219	0.498	4.29e-259
Aprt	1.02e-48	-0.278509	0.439	0.571	2.09e-44
Aqp1	3.87e-136	-0.955236	0.16	0.349	7.91e-132
Ar	6.68e-47	0.311567	0.299	0.183	1.37e-42
Arap1	1.09e-166	-0.370309	0.123	0.326	2.24e-162
Areg	3.23e-33	0.660224	0.188	0.113	6.6e-29
Arf2	4.17e-113	-0.339992	0.232	0.428	8.52e-109
Arf3	4.12e-227	-0.472588	0.206	0.476	8.43e-223
Arf5	1.97e-153	-0.458321	0.641	0.806	4.03e-149
Arhgap30	2.45e-157	-0.438834	0.438	0.679	5.01e-153
Arhgap9	4.65e-117	-0.304966	0.211	0.408	9.52e-113
Arhgdia	4.3e-218	-0.511622	0.675	0.829	8.8e-214
Arhgdib	1.17e-160	-0.442139	0.726	0.878	2.39e-156
Arhgef1	5.05e-72	-0.303037	0.48	0.657	1.03e-67
Arhgef6	1.14e-158	-0.447107	0.308	0.54	2.34e-154
Arid5b	2.81e-48	0.534715	0.315	0.218	5.74e-44
Arl4a	1.99e-13	0.299828	0.279	0.238	4.07e-09
Arl5b	1.82e-15	0.259062	0.267	0.209	3.71e-11
Arl5c	1.49e-20	0.473496	0.196	0.14	3.05e-16
Arpc1b	4.21e-116	-0.399513	0.661	0.812	8.61e-112
Arpc2	1.28e-212	-0.446163	0.858	0.948	2.61e-208
Arpc4	2.83e-212	-0.594145	0.502	0.727	5.8e-208
Arpc5	1.59e-151	-0.447271	0.737	0.864	3.26e-147
Arpp19	2.62e-46	0.353024	0.652	0.622	5.36e-42
Arrb1	1.43e-110	-0.272418	0.156	0.33	2.93e-106
Arsb	3.52e-88	-0.352894	0.113	0.247	7.2e-84
Asah1	1.96e-138	-0.431121	0.255	0.472	4.01e-134
Asph	1.67e-08	0.259321	0.172	0.226	0.00034191
Atf3	6.61e-08	0.719096	0.409	0.411	0.00135287
Atl3	1.13e-109	-0.313046	0.322	0.525	2.31e-105
Atox1	4.36e-105	-0.471329	0.519	0.682	8.92e-101
Atp1a1	1.7e-123	-0.336238	0.569	0.76	3.48e-119
Atp2a3	4.5e-197	-0.454293	0.281	0.551	9.2e-193
Atp2b1	1.89e-178	-0.586462	0.735	0.869	3.86e-174
Atp5a1	8.85e-128	-0.355493	0.666	0.826	1.81e-123
Atp5b	1.77e-77	-0.270408	0.698	0.827	3.63e-73
Atp5k	1.64e-164	-0.466181	0.542	0.732	3.36e-160
Atp5o	8.36e-66	-0.250702	0.482	0.639	1.71e-61
Atp6ap1	1.62e-171	-0.439071	0.353	0.597	3.31e-167
Atp6v0a1	1.49e-96	-0.293561	0.152	0.309	3.05e-92
Atp6v0d1	8.85e-90	-0.273246	0.333	0.52	1.81e-85
Atp6v1b2	5.48e-150	-0.387195	0.254	0.484	1.12e-145
Atp8b4	1.21e-105	-0.320476	0.13	0.288	2.47e-101
Atpif1	9.15e-77	-0.305888	0.555	0.685	1.87e-72
AY036118	2.98e-210	0.869369	0.845	0.896	6.09e-206
Azin1	7.84e-74	-0.252351	0.317	0.494	1.6e-69
B2m	2e-47	-0.258819	0.937	0.97	4.08e-43
B4galnt1	3.02e-173	-0.504523	0.31	0.555	6.19e-169
B4galt6	5.28e-181	-0.415705	0.069	0.249	1.08e-176
Bach1	3.01e-93	-0.293341	0.271	0.46	6.17e-89
Baiap2	2.9e-180	-0.523465	0.17	0.398	5.92e-176
Bak1	1.06e-139	-0.306941	0.111	0.286	2.17e-135
Basp1	4.02e-15	0.745323	0.204	0.161	8.22e-11
Batf	8.76e-40	0.288561	0.163	0.087	1.79e-35
BC004004	3.9e-56	0.377758	0.653	0.623	7.98e-52
BC005537	0	-0.836711	0.595	0.867	0
Bcl2	4.87e-24	0.37356	0.322	0.259	9.96e-20
Bcl2a1b	4.83e-41	0.9206	0.313	0.224	9.89e-37
Bcl2a1d	1.04e-14	0.576504	0.206	0.163	2.13e-10
Bcl2l15	1.76e-69	0.308257	0.105	0.024	3.61e-65
Bex3	5.78e-70	0.571478	0.276	0.152	1.18e-65
Bhlhe40	2.69e-27	-0.294177	0.372	0.478	5.51e-23
Bmp2	1.46e-11	0.427217	0.128	0.092	2.98e-07
Bmp2k	1.88e-86	-0.278784	0.268	0.444	3.85e-82
Bod1l	6.78e-08	0.265731	0.345	0.328	0.00138649
Bsg	7.27e-81	-0.27071	0.421	0.6	1.49e-76
Btg2	3.64e-26	0.346751	0.591	0.548	7.45e-22
Btg3	2.17e-24	0.334539	0.293	0.231	4.44e-20
C1qa	2.87e-82	-0.393128	0.201	0.373	5.88e-78
C1qb	1.85e-80	-0.283913	0.208	0.384	3.78e-76
C1qc	5.92e-75	-0.41717	0.201	0.362	1.21e-70
C3ar1	5.3e-133	-0.631374	0.199	0.397	1.08e-128
C5ar1	1.43e-76	-0.487612	0.164	0.301	2.92e-72
Cacybp	4.92e-34	0.507318	0.512	0.472	1.01e-29
Calm2	4.75e-46	-0.252059	0.817	0.9	9.72e-42
Calr	8.45e-142	-0.43696	0.59	0.785	1.73e-137
Camk1	3.78e-82	-0.273761	0.15	0.295	7.73e-78
Camk1d	1.53e-131	-0.380207	0.226	0.434	3.13e-127
Camk2n1	1.08e-56	0.33721	0.196	0.094	2.2e-52
Camkk2	1.66e-204	-0.636318	0.262	0.514	3.4e-200
Canx	8.22e-144	-0.384496	0.584	0.784	1.68e-139
Cap1	0	-0.799871	0.538	0.811	0
Capg	2.97e-146	-0.502194	0.61	0.78	6.08e-142
Capn1	8.84e-128	-0.310953	0.117	0.288	1.81e-123
Capn2	3.21e-200	-0.596064	0.373	0.613	6.57e-196
Capns1	0	-0.716815	0.47	0.752	0
Capza1	9.31e-109	-0.316098	0.394	0.6	1.9e-104
Capza2	6.86e-167	-0.490187	0.663	0.812	1.4e-162
Capzb	7.01e-200	-0.472432	0.604	0.804	1.43e-195
Cav2	1.87e-94	-0.266723	0.114	0.256	3.82e-90
Cavin1	4.06e-170	-0.770011	0.127	0.319	8.31e-166
Cbfa2t3	4.26e-160	-0.532221	0.116	0.307	8.72e-156
Cbfb	4.99e-141	-0.363221	0.327	0.555	1.02e-136
Cbl	4.04e-166	-0.456365	0.385	0.633	8.26e-162
Cbr2	2.19e-44	-0.51173	0.094	0.174	4.49e-40
Ccdc50	1.87e-131	-0.456982	0.372	0.585	3.82e-127
Ccdc59	3.71e-08	0.291521	0.334	0.319	0.000758082
Ccdc82	5.39e-10	0.260724	0.325	0.296	1.1e-05
Ccdc88a	1.3e-125	-0.458246	0.185	0.373	2.65e-121
Ccl2	5.06e-16	1.18306	0.184	0.14	1.03e-11
Ccl24	5.51e-57	-0.352863	0.059	0.141	1.13e-52
Ccl6	3e-244	-1.41885	0.166	0.423	6.13e-240
Ccl7	3.81e-41	2.74732	0.154	0.083	7.79e-37
Ccl9	3.37e-274	-1.20925	0.18	0.454	6.9e-270
Ccnd1	6.25e-110	-0.287458	0.062	0.191	1.28e-105
Ccnd2	5.88e-07	-0.294265	0.52	0.388	0.0120289
Ccnl1	2.8e-16	0.264651	0.652	0.659	5.72e-12
Ccr1	6.83e-147	-0.61536	0.136	0.324	1.4e-142
Ccr2	1.32e-87	-0.847321	0.359	0.498	2.7e-83
Ccr5	6.11e-154	-0.466792	0.118	0.305	1.25e-149
Ccrl2	4.77e-13	0.381483	0.182	0.141	9.75e-09
Cd151	1.99e-95	-0.255683	0.127	0.274	4.07e-91
Cd163	8.88e-97	-0.472626	0.136	0.293	1.82e-92
Cd209a	1.64e-58	-0.465928	0.034	0.104	3.36e-54
Cd209d	1.12e-55	-0.483672	0.04	0.113	2.28e-51
Cd24a	1.36e-209	-0.94912	0.065	0.258	2.79e-205
Cd300a	3.72e-107	-0.350753	0.179	0.361	7.6e-103
Cd300lb	1.29e-146	-0.341706	0.064	0.219	2.63e-142
Cd300ld	4.27e-141	-0.498938	0.083	0.243	8.73e-137
Cd33	1.63e-107	-0.504746	0.164	0.33	3.33e-103
Cd36	3.57e-126	-1.14197	0.171	0.348	7.31e-122
Cd37	4.72e-75	-0.295469	0.407	0.579	9.65e-71
Cd44	0	-0.972604	0.734	0.913	0
Cd53	2.54e-282	-0.657186	0.651	0.863	5.2e-278
Cd55	2.72e-26	0.587171	0.119	0.065	5.57e-22
Cd68	1.74e-133	-0.430202	0.208	0.424	3.55e-129
Cd69	3.13e-68	0.429904	0.363	0.215	6.4e-64
Cd7	7.27e-34	-0.6348	0.055	0.111	1.49e-29
Cd74	0	-1.74377	0.144	0.503	0
Cd83	2.24e-74	-0.385938	0.152	0.294	4.57e-70
Cd9	3.61e-125	-0.709863	0.28	0.476	7.39e-121
Cdc42	1.43e-250	-0.494122	0.833	0.928	2.92e-246
Cdkn1a	3.13e-41	0.664272	0.612	0.577	6.41e-37
Ceacam1	2.78e-75	-0.258111	0.081	0.192	5.69e-71
Cebpa	8.29e-152	-0.464898	0.163	0.368	1.7e-147
Cebpz	1.93e-23	0.326714	0.489	0.455	3.94e-19
Cenpb	4.55e-91	-0.311147	0.279	0.46	9.3e-87
Cenpq	1.22e-38	0.281315	0.16	0.085	2.5e-34
Cers2	1.1e-147	-0.378082	0.323	0.555	2.26e-143
Cers5	1.64e-113	-0.266203	0.228	0.427	3.35e-109
Cfh	1.73e-15	-0.294474	0.174	0.232	3.54e-11
Cfl1	4.61e-214	-0.472769	0.816	0.924	9.42e-210
Cfp	7.53e-282	-0.695838	0.069	0.305	1.54e-277
Chd2	3.13e-56	0.55302	0.554	0.47	6.4e-52
Chka	1.4e-22	-0.252503	0.205	0.285	2.86e-18
Chp1	1.06e-85	-0.258699	0.278	0.458	2.17e-81
Cib1	6.36e-88	-0.253861	0.156	0.309	1.3e-83
Ciita	1.84e-104	-0.311049	0.039	0.147	3.76e-100
Cited2	9.07e-29	0.655185	0.519	0.471	1.85e-24
Ckb	7.37e-257	-0.858256	0.221	0.491	1.51e-252
Clec12a	2.61e-84	-0.351939	0.084	0.203	5.35e-80
Clec4a1	7.07e-242	-0.820353	0.176	0.433	1.45e-237
Clec4a2	8.17e-199	-0.694611	0.149	0.377	1.67e-194
Clec4a3	4.54e-204	-0.658148	0.132	0.358	9.28e-200
Clec4b1	2.58e-131	-0.364521	0.035	0.159	5.27e-127
Clic4	9.26e-185	-0.566677	0.308	0.566	1.9e-180
Clint1	6.92e-08	0.28703	0.546	0.568	0.00141468
Clk1	1.85e-55	0.272871	0.725	0.66	3.79e-51
Cln3	4.69e-91	-0.30177	0.183	0.346	9.6e-87
Clptm1l	4.2e-120	-0.336981	0.239	0.44	8.6e-116
Cltc	1.8e-163	-0.421343	0.599	0.813	3.68e-159
Cma1	1.93e-86	1.09584	0.165	0.048	3.95e-82
Cma2	7.14e-79	0.467294	0.157	0.047	1.46e-74
Cmpk1	1.63e-63	-0.255876	0.446	0.603	3.34e-59
Cmtm3	4.57e-125	-0.279408	0.102	0.263	9.34e-121
Cmtm6	5.36e-89	-0.289743	0.39	0.579	1.1e-84
Cnbp	1.08e-35	0.341608	0.803	0.819	2.21e-31
Cndp2	2.85e-77	-0.264531	0.228	0.388	5.84e-73
Cnih1	7.22e-86	-0.254846	0.241	0.411	1.48e-81
Cnn2	4.91e-64	-0.277878	0.266	0.418	1.01e-59
Colgalt1	7.98e-113	-0.29308	0.125	0.285	1.63e-108
Copa	7.48e-117	-0.277176	0.33	0.548	1.53e-112
Coq10b	3.22e-57	0.482208	0.526	0.427	6.58e-53
Coro1a	1.77e-260	-0.734512	0.653	0.851	3.63e-256
Coro1c	9.21e-155	-0.442224	0.328	0.562	1.88e-150
Cotl1	1.32e-182	-0.603702	0.539	0.733	2.71e-178
Cox6a1	2.43e-104	-0.340655	0.617	0.77	4.96e-100
Cpa3	5.31e-82	0.459364	0.162	0.047	1.09e-77
Cpd	4.64e-101	-0.402177	0.322	0.513	9.49e-97
Cpne1	4.92e-84	-0.26408	0.201	0.365	1.01e-79
Cpne2	1.47e-116	-0.290521	0.097	0.248	3.01e-112
Creb5	1.6e-101	-0.309586	0.087	0.222	3.28e-97
Crem	5.74e-83	0.433246	0.347	0.188	1.17e-78
Crip1	4.66e-189	-0.800519	0.962	0.985	9.52e-185
Crip2	3.68e-108	-0.426541	0.162	0.324	7.53e-104
Cs	1.95e-111	-0.323633	0.241	0.436	3.98e-107
Csf1r	3.73e-187	-0.786038	0.229	0.485	7.63e-183
Csf2ra	1.28e-209	-0.608743	0.141	0.371	2.61e-205
Csf2rb	4.33e-17	0.616067	0.167	0.246	8.85e-13
Csgalnact2	1.05e-152	-0.3879	0.207	0.427	2.14e-148
Csk	9.06e-127	-0.344734	0.358	0.583	1.85e-122
Csnk2b	4.6e-95	-0.286284	0.343	0.537	9.42e-91
Csrnp1	1.09e-26	0.694578	0.418	0.347	2.24e-22
Cst3	5.8e-95	-0.834921	0.615	0.707	1.19e-90
Ctdsp2	3.12e-180	-0.438078	0.282	0.537	6.39e-176
Ctla2a	1.64e-142	0.975429	0.527	0.304	3.35e-138
Ctla2b	1.09e-41	0.324551	0.292	0.19	2.22e-37
Ctnna1	1.28e-111	-0.39137	0.397	0.599	2.62e-107
Ctnnd1	5.78e-138	-0.343554	0.129	0.312	1.18e-133
Ctsa	3.43e-142	-0.491988	0.285	0.51	7.02e-138
Ctsb	1.1e-238	-1.0065	0.414	0.693	2.25e-234
Ctsc	1.01e-228	-0.975393	0.325	0.584	2.07e-224
Ctsd	1.19e-45	-0.257552	0.594	0.733	2.44e-41
Ctsh	6.23e-224	-0.698132	0.176	0.432	1.27e-219
Ctss	5.55e-163	-0.525889	0.255	0.542	1.14e-158
Ctsw	5.44e-23	-0.374192	0.08	0.131	1.11e-18
Ctsz	2.48e-145	-0.562292	0.357	0.582	5.07e-141
Cux1	8.57e-112	-0.37901	0.281	0.477	1.75e-107
Cx3cr1	5.95e-54	-0.282503	0.092	0.185	1.22e-49
Cxcl1	2.39e-22	0.980466	0.121	0.071	4.89e-18
Cxcl16	3.96e-68	-0.254409	0.17	0.311	8.11e-64
Cxcl2	2.88e-21	0.764026	0.292	0.229	5.9e-17
Cyb5r3	9.41e-138	-0.568655	0.29	0.499	1.92e-133
Cyba	1.28e-117	-0.513471	0.648	0.764	2.62e-113
Cybb	2.56e-197	-0.958284	0.209	0.461	5.23e-193
Cyfip1	3.18e-137	-0.480295	0.305	0.519	6.5e-133
Cyp11a1	1.18e-51	0.724088	0.115	0.04	2.42e-47
Cyth4	6.19e-187	-0.527676	0.434	0.672	1.27e-182
D16Ertd472e	4.33e-27	0.345645	0.346	0.272	8.86e-23
D1Ertd622e	1.08e-67	-0.267305	0.179	0.315	2.21e-63
Dab2	2.1e-107	-0.850338	0.195	0.368	4.29e-103
Daglb	2.1e-156	-0.392592	0.136	0.332	4.3e-152
Dapk1	1.9e-99	-0.336948	0.148	0.307	3.89e-95
Dazap2	0	-0.660823	0.622	0.856	0
Dbi	9.18e-100	-0.334164	0.46	0.655	1.88e-95
Dbnl	1.34e-112	-0.27976	0.165	0.344	2.74e-108
Ddi2	1.29e-104	-0.30471	0.185	0.359	2.64e-100
Ddit4	9.98e-63	0.291537	0.277	0.147	2.04e-58
Ddx17	1.83e-133	-0.338588	0.389	0.628	3.74e-129
Ddx18	1.34e-29	0.320986	0.346	0.282	2.74e-25
Ddx21	7.43e-30	0.36812	0.605	0.588	1.52e-25
Ddx24	2.95e-11	0.273472	0.452	0.443	6.04e-07
Ddx3x	3.5e-136	-0.387031	0.658	0.859	7.15e-132
Ddx6	2.21e-86	-0.2775	0.63	0.803	4.53e-82
Degs1	2.15e-108	-0.327107	0.442	0.649	4.39e-104
Dgkh	2.01e-56	-0.40135	0.075	0.163	4.11e-52
Dhrs3	4.29e-102	-0.320498	0.134	0.29	8.78e-98
Dhrs7	1.69e-13	0.283859	0.358	0.332	3.45e-09
Diaph1	9.9e-82	-0.288114	0.646	0.807	2.03e-77
Dlst	3.8e-93	-0.31263	0.259	0.44	7.78e-89
Dmac1	5.2e-66	-0.256476	0.237	0.378	1.06e-61
Dnaja1	2.63e-149	0.849314	0.847	0.794	5.39e-145
Dnajb1	9.83e-23	0.901186	0.434	0.391	2.01e-18
Dnajb14	6.36e-80	-0.257358	0.208	0.368	1.3e-75
Dnajb6	2.1e-20	0.346938	0.595	0.591	4.29e-16
Dnajc13	3.38e-85	-0.270499	0.166	0.316	6.92e-81
Dnajc21	9.58e-16	0.36427	0.344	0.308	1.96e-11
Dnm2	9.35e-99	-0.300543	0.317	0.52	1.91e-94
Dock2	6.13e-127	-0.447404	0.408	0.626	1.25e-122
Dok2	1.24e-201	-0.591112	0.214	0.45	2.54e-197
Dot1l	1.67e-08	0.305097	0.27	0.243	0.000341922
Dpm3	3.99e-14	0.295657	0.551	0.55	8.15e-10
Dpy19l1	6.75e-107	-0.290609	0.178	0.353	1.38e-102
Dpysl2	9.85e-289	-0.66098	0.333	0.633	2.01e-284
Dr1	1.65e-95	-0.272337	0.208	0.383	3.37e-91
Dse	1.16e-172	-0.559438	0.187	0.406	2.37e-168
Dstn	1.28e-131	-0.518946	0.418	0.624	2.62e-127
Dusp1	8.09e-13	0.432719	0.72	0.734	1.65e-08
Dusp10	3.23e-14	0.272114	0.117	0.079	6.62e-10
Dusp22	1.95e-108	-0.32391	0.196	0.379	3.99e-104
Dusp3	7.56e-127	-0.512394	0.268	0.467	1.55e-122
Dusp4	1.61e-30	0.309548	0.117	0.059	3.3e-26
Dusp6	1.05e-97	-0.354698	0.205	0.377	2.16e-93
Dync1h1	1.09e-168	-0.460933	0.366	0.612	2.22e-164
Ecm1	6.36e-137	-0.699533	0.263	0.484	1.3e-132
Edem1	7.05e-129	-0.382977	0.265	0.48	1.44e-124
Eef1a1	3.95e-191	0.336317	0.99	0.992	8.08e-187
Eef1b2	6.63e-153	0.552362	0.853	0.87	1.36e-148
Efhd2	2.2e-165	-0.504051	0.396	0.64	4.5e-161
Efr3a	1.47e-89	-0.296438	0.36	0.554	3e-85
Egr1	6.32e-11	1.0743	0.319	0.29	1.29e-06
Ehbp1l1	1.47e-183	-0.419178	0.166	0.396	3e-179
Ehd1	1.07e-77	-0.300037	0.229	0.392	2.19e-73
Ehd4	8.18e-210	-0.718231	0.275	0.53	1.67e-205
Eid1	1.58e-173	-0.487296	0.438	0.683	3.23e-169
Eif1	3.11e-289	0.65141	0.967	0.968	6.36e-285
Eif1a	6.14e-09	0.337692	0.403	0.395	0.000125613
Eif3b	3.66e-130	-0.321459	0.294	0.517	7.49e-126
Eif3h	8.3e-94	0.449089	0.724	0.723	1.7e-89
Eif3l	1.69e-124	-0.333408	0.252	0.458	3.45e-120
Eif4b	3.36e-149	-0.362176	0.37	0.617	6.87e-145
Eif4g2	7.18e-128	-0.339126	0.788	0.916	1.47e-123
Eif5b	2.24e-07	0.274553	0.574	0.599	0.00458517
Elf1	3.39e-08	0.403314	0.634	0.665	0.000694377
Elk3	4.31e-133	-0.433944	0.284	0.499	8.82e-129
Elmo1	2.54e-74	-0.268372	0.279	0.445	5.19e-70
Elmsan1	9.06e-75	-0.294426	0.238	0.402	1.85e-70
Elovl1	1.79e-110	-0.27006	0.19	0.37	3.66e-106
Emb	2.64e-32	0.499358	0.674	0.704	5.4e-28
Emc10	5.56e-105	-0.320096	0.253	0.443	1.14e-100
Emilin2	1.06e-101	-0.264676	0.223	0.414	2.16e-97
Emp1	4.27e-192	-0.818598	0.557	0.766	8.74e-188
Emp3	3.25e-183	-0.666736	0.743	0.874	6.64e-179
Eno1	3.39e-57	-0.28358	0.493	0.628	6.94e-53
Entpd1	7.58e-110	-0.329385	0.092	0.236	1.55e-105
Epb41l1	6.06e-138	-0.306802	0.071	0.225	1.24e-133
Epb41l4aos	2.85e-48	0.409295	0.373	0.278	5.82e-44
Epn1	6.85e-80	-0.2537	0.271	0.445	1.4e-75
Eps15	5.16e-89	-0.298273	0.274	0.452	1.05e-84
Eps8	1.23e-159	-0.531624	0.21	0.432	2.52e-155
Ercc6l2	8.28e-13	0.555898	0.161	0.124	1.69e-08
Ero1l	8.79e-07	0.451314	0.344	0.324	0.0179738
Erp29	1.17e-191	-0.576008	0.256	0.498	2.39e-187
Esyt1	4.71e-84	-0.351564	0.444	0.632	9.63e-80
Evi2a	2.82e-143	-0.440776	0.298	0.518	5.76e-139
Ezr	2.54e-59	-0.274111	0.464	0.633	5.19e-55
F11r	6.86e-94	-0.388782	0.093	0.22	1.4e-89
F13a1	1.31e-53	-0.741139	0.187	0.308	2.69e-49
Fam107b	4.99e-64	0.637177	0.518	0.42	1.02e-59
Fam117b	8.24e-94	-0.358528	0.307	0.499	1.69e-89
Fam120a	2.75e-145	-0.387387	0.325	0.557	5.63e-141
Fam126a	1.86e-111	-0.378331	0.231	0.419	3.8e-107
Fam129a	3.39e-86	-0.346469	0.383	0.567	6.94e-82
Fam129b	1.73e-182	-0.392982	0.293	0.556	3.54e-178
Fam133b	1.01e-34	0.355535	0.403	0.33	2.06e-30
Fam43a	2.91e-86	-0.252071	0.047	0.147	5.96e-82
Fam49b	6.27e-135	-0.455519	0.473	0.693	1.28e-130
Fau	0	0.567601	0.992	0.991	0
Fcer1g	1.27e-123	-0.347399	0.407	0.714	2.6e-119
Fcgr2b	2.7e-89	-0.344254	0.239	0.42	5.53e-85
Fcgr3	1.38e-91	-0.31952	0.232	0.42	2.83e-87
Fcgrt	4.31e-98	-0.458536	0.157	0.315	8.81e-94
Fchsd2	2.98e-77	-0.280525	0.157	0.297	6.1e-73
Fdx1	2.27e-23	0.923078	0.208	0.15	4.63e-19
Fermt2	1.88e-17	-0.308741	0.078	0.122	3.85e-13
Fes	3.42e-163	-0.336386	0.124	0.325	7e-159
Fgl2	3.31e-31	0.293567	0.346	0.256	6.76e-27
Fgr	6.67e-87	-0.333029	0.1	0.227	1.36e-82
Fkbp15	1.11e-92	-0.254067	0.146	0.298	2.28e-88
Fkbp1a	2.04e-126	-0.447981	0.439	0.628	4.17e-122
Fkbp3	7.81e-39	0.395797	0.472	0.405	1.6e-34
Fkbp5	2.58e-85	0.495097	0.451	0.322	5.28e-81
Fli1	5.41e-160	-0.438763	0.425	0.668	1.11e-155
Flna	0	-0.926559	0.543	0.823	0
Flrt3	9.86e-08	0.386475	0.077	0.109	0.00201629
Flt3	1.39e-89	-0.332774	0.04	0.137	2.85e-85
Fn1	5.46e-306	-1.78888	0.12	0.397	1.12e-301
Fndc3b	2.17e-147	-0.408295	0.135	0.323	4.44e-143
Folr2	4.62e-34	-0.429937	0.106	0.177	9.45e-30
Fos	5.71e-44	0.999527	0.715	0.697	1.17e-39
Fosb	4.33e-87	0.881422	0.449	0.28	8.85e-83
Foxp1	9.22e-137	-0.457188	0.539	0.731	1.89e-132
Frmd4b	7.1e-49	-0.255898	0.262	0.391	1.45e-44
Fth1	3.49e-44	0.623977	0.992	0.989	7.15e-40
Fus	2.68e-74	-0.287799	0.684	0.837	5.48e-70
Fxyd2	2.2e-166	-0.742137	0.233	0.485	4.5e-162
Fxyd5	1.89e-98	-0.354814	0.863	0.922	3.86e-94
Gabarapl2	4.37e-33	0.32126	0.512	0.457	8.93e-29
Gadd45a	3.45e-09	0.788663	0.139	0.11	7.05e-05
Gadd45b	2.53e-88	0.831545	0.488	0.347	5.17e-84
Galnt7	1.48e-110	-0.360246	0.194	0.374	3.02e-106
Gapdh	3.98e-54	-0.273923	0.769	0.858	8.14e-50
Gas2l1	9.16e-115	-0.279452	0.108	0.264	1.87e-110
Gas5	3.36e-111	0.544207	0.817	0.783	6.88e-107
Gas6	1.36e-42	-0.526848	0.127	0.213	2.78e-38
Gas7	1.91e-242	-0.817521	0.223	0.493	3.91e-238
Gata2	1.75e-74	1.19374	0.136	0.04	3.59e-70
Gatad2b	4.67e-74	-0.266801	0.42	0.599	9.56e-70
Gatm	3.89e-101	-0.353213	0.06	0.178	7.96e-97
Gda	3e-125	-0.440846	0.221	0.439	6.13e-121
Gdi2	7.11e-237	-0.650385	0.511	0.749	1.45e-232
Gdpd3	2.7e-105	-0.323728	0.1	0.243	5.53e-101
Gfra2	6.11e-128	-0.28977	0.059	0.198	1.25e-123
Gga1	7.01e-125	-0.294999	0.138	0.318	1.43e-120
Ggh	1.21e-69	-0.266192	0.268	0.43	2.48e-65
Gimap3	2.38e-67	0.484944	0.275	0.15	4.87e-63
Gimap5	1.41e-46	0.292725	0.203	0.109	2.88e-42
Gls	7.26e-68	-0.326819	0.578	0.749	1.49e-63
Gltp	2.94e-231	-0.690572	0.333	0.598	6.01e-227
Glud1	2.08e-212	-0.586145	0.621	0.823	4.25e-208
Gm10076	5.12e-33	0.342366	0.472	0.419	1.05e-28
Gm10134	1.3e-152	-0.357067	0.085	0.256	2.67e-148
Gm10260	5.25e-146	0.628112	0.628	0.523	1.07e-141
Gm12840	1.03e-29	0.605653	0.249	0.178	2.11e-25
Gm15564	0	-1.32409	0.035	0.603	0
Gm17745	2.8e-52	0.332214	0.186	0.095	5.73e-48
Gm20186	2.6e-49	0.747846	0.231	0.139	5.32e-45
Gm26917	3.81e-64	-0.36929	0.346	0.505	7.78e-60
Gm28875	4.09e-134	-0.36872	0.283	0.5	8.37e-130
Gm2a	1.69e-124	-0.632151	0.584	0.745	3.46e-120
Gm42031	4.03e-81	0.330906	0.173	0.062	8.24e-77
Gm42418	0	-0.965303	0.962	0.986	0
Gm43305	2.7e-79	0.425331	0.275	0.142	5.53e-75
Gm50022	1.93e-113	-0.323237	0.049	0.17	3.95e-109
Gna12	2.59e-104	-0.300278	0.152	0.316	5.3e-100
Gnai2	1.46e-159	-0.407306	0.781	0.909	2.99e-155
Gnb1	5.03e-118	-0.268298	0.733	0.873	1.03e-113
Gnb2	3.6e-100	-0.326075	0.608	0.775	7.37e-96
Gng10	8.16e-86	-0.393518	0.333	0.502	1.67e-81
Gngt2	1.33e-51	-0.275996	0.07	0.152	2.72e-47
Gnl3	5.23e-43	0.398318	0.418	0.335	1.07e-38
Gns	4.26e-85	-0.255481	0.244	0.42	8.71e-81
Got2	1.14e-116	-0.31084	0.227	0.421	2.33e-112
Gpbp1	6.95e-24	0.416526	0.48	0.45	1.42e-19
Gpi1	1.39e-136	-0.418075	0.51	0.72	2.85e-132
Gpr137b	2.3e-104	-0.337039	0.165	0.333	4.71e-100
Gpr141	8.8e-118	-0.398196	0.063	0.198	1.8e-113
Gpr171	2.38e-73	0.445707	0.202	0.088	4.87e-69
Gpr34	2.1e-77	-0.441368	0.155	0.291	4.3e-73
Gpr65	1.66e-180	1.04762	0.364	0.156	3.4e-176
Gpx1	9.85e-264	-0.778076	0.64	0.832	2.02e-259
Gpx4	5.22e-20	0.313034	0.737	0.764	1.07e-15
Grk2	9.8e-125	-0.361683	0.453	0.676	2e-120
Grn	1.16e-257	-1.11526	0.318	0.609	2.36e-253
Gsk3b	3.16e-99	-0.320195	0.449	0.651	6.45e-95
Gsn	0	-0.780804	0.212	0.547	0
Gsr	3.01e-44	-0.34025	0.215	0.332	6.15e-40
Gtf2b	5.52e-08	0.260096	0.317	0.294	0.00112928
Gusb	1.12e-165	-0.409397	0.223	0.45	2.28e-161
H13	4e-142	-0.43483	0.334	0.556	8.17e-138
H2-Aa	0	-1.8278	0.122	0.453	0
H2-Ab1	0	-1.85015	0.142	0.471	0
H2afy	1.69e-124	-0.428665	0.445	0.648	3.46e-120
H2-DMa	1.11e-253	-1.04146	0.126	0.376	2.28e-249
H2-DMb1	7.29e-263	-1.29118	0.076	0.31	1.49e-258
H2-DMb2	4.71e-156	-0.429239	0.046	0.193	9.64e-152
H2-Eb1	0	-1.72244	0.104	0.398	0
H2-K1	6.09e-124	-0.498212	0.785	0.919	1.25e-119
H3f3b	1.98e-11	0.292994	0.965	0.977	4.04e-07
Hacd4	1.09e-118	-0.341825	0.102	0.257	2.22e-114
Hbp1	8.94e-78	-0.250376	0.263	0.432	1.83e-73
Hcls1	2.72e-156	-0.439166	0.321	0.552	5.56e-152
Hcst	1.82e-149	0.64777	0.74	0.631	3.72e-145
Hdc	5.04e-66	1.44899	0.152	0.057	1.03e-61
Hebp1	2.39e-58	-0.27245	0.1	0.201	4.89e-54
Hes1	1.07e-56	1.38225	0.261	0.157	2.19e-52
Hexa	1.96e-162	-0.394712	0.204	0.431	4.02e-158
Hhex	2.26e-117	-0.275962	0.08	0.224	4.62e-113
Hilpda	1e-80	1.07277	0.263	0.132	2.05e-76
Hist1h1e	1.5e-37	0.302115	0.182	0.106	3.06e-33
Hist1h4d	1.17e-33	0.296558	0.215	0.142	2.4e-29
Hk2	7.81e-49	-0.450846	0.226	0.353	1.6e-44
Hmgb1	4.54e-142	0.449484	0.898	0.891	9.29e-138
Hmgb2	1.2e-34	0.391321	0.599	0.551	2.45e-30
Hmgcs1	1.3e-90	-0.259479	0.15	0.305	2.65e-86
Hmgn1	1.24e-33	0.35541	0.448	0.375	2.53e-29
Hmox1	5.59e-34	0.400752	0.195	0.313	1.14e-29
Hnrnph1	4.81e-73	-0.279089	0.504	0.693	9.84e-69
Hnrnpul1	1.4e-108	-0.29607	0.306	0.512	2.86e-104
Hopx	1.16e-111	-0.477176	0.325	0.522	2.38e-107
Hpcal1	4.84e-99	-0.266321	0.131	0.283	9.9e-95
Hps3	6.71e-81	-0.260714	0.21	0.37	1.37e-76
Hpse	7.16e-89	-0.286347	0.048	0.151	1.46e-84
Hsp90aa1	3.38e-133	1.06086	0.876	0.844	6.92e-129
Hsp90ab1	4.67e-108	0.547589	0.953	0.958	9.54e-104
Hsp90b1	2.33e-71	-0.304671	0.642	0.795	4.77e-67
Hspa1a	8.39e-20	0.815762	0.728	0.755	1.72e-15
Hspa1b	1.64e-10	0.62162	0.786	0.824	3.35e-06
Hspb1	3.31e-16	0.63056	0.13	0.087	6.78e-12
Hspd1	6.73e-54	0.703411	0.601	0.548	1.38e-49
Hspe1	4.56e-89	0.904265	0.741	0.707	9.32e-85
Hsph1	7.42e-32	0.605228	0.403	0.331	1.52e-27
Icos	5.8e-53	0.455848	0.289	0.173	1.19e-48
Id2	4.65e-96	0.633019	0.777	0.667	9.52e-92
Id3	1.02e-13	0.338712	0.119	0.081	2.09e-09
Idh1	1.27e-142	-0.487338	0.207	0.418	2.59e-138
Ids	1.55e-130	-0.26123	0.277	0.504	3.16e-126
Ier2	2.86e-31	0.383122	0.592	0.552	5.85e-27
Ier5l	6.91e-45	-0.316201	0.126	0.223	1.41e-40
Ifi27l2a	3.2e-28	-0.266041	0.138	0.214	6.55e-24
Ifi30	7.85e-276	-0.922732	0.209	0.496	1.61e-271
Ifitm2	2.9e-87	-0.28983	0.38	0.592	5.93e-83
Ifitm3	2.13e-128	-0.853651	0.17	0.35	4.36e-124
Ifitm6	1.16e-60	-0.351	0.034	0.106	2.38e-56
Ifrd1	1.16e-50	0.532367	0.588	0.517	2.38e-46
Igf1	7.53e-30	-0.402595	0.096	0.161	1.54e-25
Igfbp4	6.43e-97	-0.46561	0.099	0.232	1.32e-92
Ighm	3.37e-138	-0.900352	0.036	0.164	6.9e-134
Ikbkb	1.6e-121	-0.385423	0.373	0.581	3.27e-117
Ikzf3	4.65e-73	0.435709	0.359	0.209	9.52e-69
Il13	6.96e-55	1.04659	0.153	0.067	1.42e-50
Il13ra1	1.58e-123	-0.401221	0.121	0.288	3.24e-119
Il18r1	3.05e-79	0.451712	0.423	0.257	6.23e-75
Il1rl1	2.01e-25	0.921692	0.283	0.227	4.12e-21
Il2ra	3.71e-75	0.412941	0.374	0.213	7.6e-71
Il6ra	2.06e-107	-0.374617	0.312	0.511	4.21e-103
Il6st	1.97e-111	-0.3179	0.149	0.319	4.02e-107
Il7r	6.42e-300	1.16434	0.575	0.26	1.31e-295
Inpp4b	6.73e-50	0.423499	0.354	0.227	1.38e-45
Insig1	1.9e-61	-0.255603	0.152	0.275	3.89e-57
Iqgap1	4.96e-225	-0.428789	0.854	0.951	1.01e-220
Irf4	2.36e-181	-0.519964	0.094	0.292	4.84e-177
Irf5	1.26e-127	-0.455166	0.204	0.398	2.59e-123
Irf8	2.38e-41	-0.42366	0.164	0.265	4.87e-37
Irs2	4.88e-64	0.617834	0.392	0.277	9.98e-60
Isy1	2.36e-11	0.550206	0.349	0.329	4.82e-07
Itga4	2.1e-192	-0.644336	0.196	0.434	4.29e-188
Itgal	9.06e-51	-0.499037	0.224	0.328	1.85e-46
Itgam	3.15e-291	-0.983869	0.174	0.459	6.45e-287
Itgax	4.77e-113	-0.329761	0.021	0.117	9.76e-109
Itgb1	1.58e-93	-0.339741	0.541	0.714	3.22e-89
Itgb2	1.36e-296	-0.807996	0.276	0.584	2.79e-292
Itk	1.38e-27	0.25239	0.365	0.268	2.82e-23
Itsn1	7.09e-77	-0.26456	0.151	0.289	1.45e-72
Itsn2	2.15e-83	-0.26705	0.344	0.532	4.39e-79
Jaml	8.2e-27	0.309486	0.284	0.206	1.68e-22
Jarid2	5.79e-90	-0.318053	0.306	0.491	1.18e-85
Jdp2	7.34e-29	0.483949	0.172	0.108	1.5e-24
Jpt1	1.91e-75	-0.267404	0.472	0.649	3.91e-71
Jun	2.29e-61	1.22109	0.58	0.512	4.69e-57
Junb	1.03e-108	0.255348	0.861	0.807	2.12e-104
Jund	3.08e-103	0.637949	0.928	0.943	6.31e-99
Jup	9e-106	-0.292743	0.076	0.208	1.84e-101
Kcnab2	1.18e-153	-0.361976	0.172	0.381	2.41e-149
Kcnn4	3.08e-56	-0.316416	0.206	0.329	6.3e-52
Kctd10	2.81e-104	-0.280598	0.178	0.353	5.75e-100
Kctd12	2.09e-204	-0.69617	0.379	0.628	4.27e-200
Kdm6b	3.13e-45	0.515206	0.502	0.424	6.41e-41
Khsrp	1.23e-103	-0.28342	0.215	0.399	2.51e-99
Kif1c	3.64e-134	-0.333111	0.136	0.318	7.45e-130
Kit	1.79e-107	1.01373	0.305	0.141	3.67e-103
Klc1	1.18e-119	-0.365918	0.202	0.391	2.41e-115
Klf3	8.03e-136	-0.458399	0.284	0.497	1.64e-131
Klf4	2.87e-78	-0.311802	0.487	0.678	5.88e-74
Klf9	1.19e-71	0.588672	0.443	0.336	2.43e-67
Klhl6	2.68e-35	0.433956	0.297	0.223	5.49e-31
Klrb1b	6.74e-78	-0.283836	0.03	0.113	1.38e-73
Klrd1	1.91e-08	-0.323602	0.083	0.109	0.000391054
Klrk1	2.27e-43	0.371348	0.26	0.159	4.64e-39
Kpnb1	5.69e-82	-0.259401	0.274	0.448	1.16e-77
Krt80	1.7e-66	-0.25035	0.076	0.175	3.48e-62
L1cam	3.72e-131	-0.35518	0.154	0.342	7.61e-127
Lair1	1.62e-123	-0.557492	0.124	0.287	3.32e-119
Lamp1	1.75e-113	-0.475928	0.526	0.711	3.57e-109
Lamp2	5.21e-132	-0.52528	0.45	0.664	1.07e-127
Laptm4a	1.59e-75	-0.29588	0.441	0.604	3.24e-71
Laptm5	4.37e-287	-0.61232	0.817	0.922	8.94e-283
Lars2	0	-1.44986	0.838	0.943	0
Lasp1	1.04e-161	-0.356291	0.24	0.483	2.12e-157
Lcp1	1.18e-176	-0.572937	0.692	0.873	2.41e-172
Ldlr	3.7e-192	-0.404364	0.048	0.219	7.57e-188
Leprot	9.43e-97	-0.282944	0.247	0.429	1.93e-92
Lgals1	7.56e-263	-0.897003	0.715	0.876	1.55e-258
Lgals3	4.55e-78	-0.492856	0.722	0.84	9.3e-74
Lgals9	2.7e-121	-0.289801	0.18	0.369	5.51e-117
Lgmn	3.34e-151	-0.841581	0.228	0.455	6.82e-147
Limd1	7.44e-139	-0.380809	0.275	0.496	1.52e-134
Lims1	1.95e-172	-0.469683	0.303	0.552	4e-168
Lipa	8.9e-78	-0.312957	0.239	0.397	1.82e-73
Litaf	3.84e-99	-0.423386	0.261	0.457	7.86e-95
Llph	8.08e-29	0.323082	0.59	0.569	1.65e-24
Lmo1	1.4e-87	-0.31868	0.048	0.15	2.87e-83
Lmo2	1.88e-119	-0.331804	0.114	0.275	3.85e-115
Lmo4	9.66e-34	0.85563	0.575	0.568	1.98e-29
Lnpep	1.17e-86	-0.362217	0.598	0.778	2.4e-82
Lpl	3.76e-284	-1.48257	0.051	0.275	7.7e-280
Lpp	2.27e-92	-0.29547	0.134	0.282	4.65e-88
Lrif1	1.71e-14	0.254019	0.273	0.228	3.5e-10
Lrp1	1.79e-192	-0.687254	0.228	0.489	3.66e-188
Lrrc25	2.68e-141	-0.26697	0.048	0.188	5.48e-137
Lrrc58	5.02e-146	-0.348109	0.313	0.551	1.03e-141
Lrrc8d	3.27e-68	-0.271032	0.21	0.356	6.69e-64
Lrrk1	6.96e-113	-0.250598	0.075	0.212	1.42e-108
Lsm8	1.36e-19	0.348234	0.332	0.287	2.78e-15
Lsp1	0	-0.995673	0.554	0.788	0
Lsr	4.18e-117	-0.294952	0.065	0.199	8.55e-113
Lst1	1.98e-57	-0.55021	0.119	0.224	4.06e-53
Ltb	4.6e-60	0.651104	0.419	0.279	9.4e-56
Ly6a	4.55e-73	0.706973	0.301	0.166	9.31e-69
Ly86	2.74e-164	-0.606733	0.156	0.364	5.6e-160
Lyn	2.21e-83	-0.30531	0.372	0.554	4.52e-79
Lypla1	1.49e-112	-0.283979	0.194	0.38	3.05e-108
Lyve1	6.89e-28	-0.663254	0.134	0.206	1.41e-23
Lyz1	2.73e-151	-0.885569	0.151	0.353	5.58e-147
Lyz2	3.75e-184	-0.633062	0.253	0.544	7.68e-180
Mafb	5.97e-132	-0.803383	0.212	0.421	1.22e-127
Magt1	1.06e-96	-0.285017	0.194	0.367	2.17e-92
Malat1	2.86e-71	0.361454	0.992	0.996	5.86e-67
Mamdc2	5.34e-241	-0.594075	0.063	0.272	1.09e-236
Man1a	1.77e-86	-0.349602	0.398	0.575	3.61e-82
Man2b1	1.92e-108	-0.42062	0.356	0.558	3.94e-104
Map1lc3b	1.18e-42	0.368702	0.694	0.691	2.4e-38
Map2k1	8.75e-94	-0.284845	0.184	0.35	1.79e-89
Map3k11	3.93e-146	-0.31067	0.136	0.33	8.03e-142
Map7d1	3.04e-122	-0.302461	0.29	0.504	6.22e-118
Mapk3	1.52e-185	-0.487937	0.267	0.518	3.11e-181
Mapkapk2	1.25e-90	-0.272207	0.344	0.54	2.56e-86
Marcks	4.05e-292	-1.05367	0.147	0.432	8.29e-288
Marveld1	2.16e-183	-0.595373	0.261	0.5	4.42e-179
Maz	1.22e-111	-0.309966	0.213	0.406	2.5e-107
Mbd2	1.02e-12	0.269371	0.535	0.542	2.08e-08
Mbnl1	3.27e-176	-0.461464	0.881	0.953	6.69e-172
Mbnl2	1.14e-134	-0.405711	0.346	0.569	2.33e-130
Mbp	3.94e-145	-0.470588	0.305	0.522	8.06e-141
Mcpt2	5.09e-87	0.88401	0.163	0.047	1.04e-82
Mcpt4	6.21e-82	0.877708	0.158	0.047	1.27e-77
Mcub	9.35e-137	-0.474674	0.217	0.416	1.91e-132
Med15	1.13e-111	-0.312548	0.261	0.46	2.32e-107
Mef2a	1.23e-161	-0.538699	0.426	0.672	2.51e-157
Mef2c	3.79e-178	-0.696388	0.186	0.413	7.75e-174
Metrnl	3.57e-122	-0.475169	0.278	0.478	7.31e-118
Mfsd1	6.02e-140	-0.382053	0.252	0.474	1.23e-135
Mfsd14b	3.58e-190	-0.38302	0.197	0.442	7.32e-186
Mfsd6	2.26e-115	-0.330132	0.238	0.437	4.62e-111
Mgat2	5.98e-75	-0.250932	0.268	0.433	1.22e-70
Mgl2	5.55e-89	-0.77201	0.043	0.142	1.14e-84
Mgrn1	1.48e-111	-0.267114	0.135	0.301	3.04e-107
Mib1	1.63e-103	-0.302998	0.308	0.508	3.33e-99
Micos13	4.02e-26	0.31852	0.547	0.53	8.23e-22
Mier1	1.18e-17	0.301355	0.593	0.589	2.42e-13
Mir155hg	5.03e-99	0.445162	0.159	0.042	1.03e-94
Mir22hg	1.64e-78	-0.265535	0.188	0.339	3.36e-74
Mlf2	1.47e-105	-0.284071	0.282	0.478	3e-101
Mmp19	4.12e-68	-0.277052	0.043	0.128	8.43e-64
Mob1a	8.81e-219	-0.515289	0.511	0.755	1.8e-214
Mpeg1	8.09e-160	-0.854294	0.19	0.406	1.65e-155
Mpp1	1.38e-104	-0.343216	0.159	0.322	2.82e-100
Mpp6	2.05e-72	-0.317693	0.321	0.479	4.19e-68
Mpp7	7.35e-16	0.275666	0.178	0.128	1.5e-11
Mrc1	3.33e-150	-0.983148	0.208	0.414	6.82e-146
Mrgprb1	7.11e-91	1.38949	0.158	0.045	1.45e-86
Mrpl52	4.1e-59	-0.254188	0.44	0.599	8.39e-55
Ms4a2	8.32e-40	0.612644	0.1	0.038	1.7e-35
Ms4a6c	1.56e-137	-0.648667	0.18	0.376	3.2e-133
Msl3	1.45e-15	0.255951	0.269	0.225	2.96e-11
Msn	4.03e-129	-0.353441	0.778	0.907	8.24e-125
Msr1	5.43e-81	-0.42047	0.133	0.263	1.11e-76
Msrb1	8.51e-63	-0.390654	0.273	0.426	1.74e-58
Mt1	1.61e-57	1.49877	0.528	0.466	3.3e-53
Mt2	1.13e-55	1.04822	0.237	0.138	2.31e-51
Mtch1	3.14e-83	-0.265805	0.348	0.532	6.43e-79
mt-Co2	1.89e-135	-0.305128	0.956	0.99	3.86e-131
mt-Co3	3.71e-275	-0.481259	0.967	0.994	7.59e-271
mt-Cytb	3.31e-145	-0.402561	0.878	0.966	6.78e-141
Mtdh	2.81e-26	0.594955	0.648	0.693	5.75e-22
Mtmr10	7.6e-112	-0.288071	0.11	0.265	1.56e-107
mt-Nd3	9.47e-219	-0.605795	0.527	0.774	1.94e-214
mt-Nd4l	2.11e-91	-0.345133	0.449	0.643	4.32e-87
Mtpn	2.57e-134	-0.38019	0.472	0.684	5.26e-130
Mtss1	1.67e-218	-0.685893	0.366	0.627	3.41e-214
Mvp	1.85e-113	-0.292209	0.213	0.402	3.79e-109
Myadm	0	-1.20235	0.351	0.695	0
Myh9	1.77e-190	-0.494072	0.59	0.815	3.62e-186
Myl12a	1.71e-94	-0.400773	0.628	0.793	3.5e-90
Myl6	2.14e-273	-0.530158	0.839	0.941	4.39e-269
Myo1c	1.58e-97	-0.255575	0.19	0.362	3.23e-93
Myo1f	4.18e-99	-0.268275	0.116	0.265	8.55e-95
Myo1g	1.57e-89	-0.288234	0.263	0.442	3.21e-85
Myo5a	1.75e-72	-0.289578	0.261	0.422	3.59e-68
Myof	9.9e-172	-0.536196	0.161	0.378	2.03e-167
Naaa	7.4e-266	-0.960236	0.14	0.398	1.51e-261
Naca	2.34e-91	0.339434	0.877	0.888	4.79e-87
Nadk	1.11e-112	-0.369947	0.253	0.447	2.27e-108
Naga	8.86e-111	-0.369898	0.162	0.334	1.81e-106
Napsa	1.49e-119	-0.412837	0.112	0.275	3.05e-115
Nav1	9.6e-152	-0.354801	0.221	0.447	1.96e-147
Ncf1	1.73e-210	-0.65761	0.206	0.469	3.53e-206
Ncf2	2.74e-232	-0.730421	0.201	0.465	5.61e-228
Ncf4	5.69e-118	-0.391402	0.244	0.442	1.16e-113
Nckap1l	2.57e-147	-0.374056	0.249	0.473	5.27e-143
Ncl	8.04e-30	0.271254	0.817	0.855	1.64e-25
Ndnf	1.28e-120	-0.415397	0.065	0.2	2.62e-116
Ndufa3	4.44e-98	-0.30545	0.384	0.578	9.09e-94
Ndufb1-ps	1.78e-252	-0.612926	0.619	0.813	3.64e-248
Ndufc2	4.04e-72	-0.264836	0.341	0.511	8.27e-68
Neat1	1.39e-132	-0.756014	0.677	0.814	2.84e-128
Neb	1.71e-86	0.380077	0.103	0.016	3.5e-82
Necap2	4.84e-86	-0.307173	0.266	0.439	9.91e-82
Nectin1	3.66e-116	-0.290598	0.072	0.21	7.49e-112
Neurl3	6.41e-25	0.399022	0.318	0.25	1.31e-20
Nfam1	3.12e-233	-0.631031	0.144	0.389	6.37e-229
Nfatc2	5.74e-93	-0.282776	0.165	0.324	1.17e-88
Nfatc3	4.03e-60	-0.260869	0.292	0.451	8.24e-56
Nfkbia	3.5e-92	0.668411	0.726	0.655	7.16e-88
Nfkbiz	1.19e-74	0.79722	0.518	0.411	2.44e-70
Nhsl2	1.14e-96	-0.299193	0.137	0.29	2.32e-92
Nme1	1.69e-47	-0.279723	0.581	0.693	3.46e-43
Nop14	1.28e-17	0.273098	0.225	0.176	2.62e-13
Nop56	3.44e-21	0.280879	0.318	0.263	7.03e-17
Nop58	8.51e-08	0.266673	0.328	0.312	0.00173985
Npc2	8.86e-105	-0.396327	0.595	0.754	1.81e-100
Nptn	2.89e-201	-0.545279	0.469	0.711	5.92e-197
Nr3c1	2.67e-12	0.367123	0.639	0.669	5.45e-08
Nr4a1	6.83e-222	0.859213	0.587	0.28	1.4e-217
Nr4a2	7.32e-57	0.661615	0.309	0.182	1.5e-52
Nr4a3	4.44e-47	0.304658	0.349	0.222	9.08e-43
Nras	9.83e-97	-0.307566	0.326	0.52	2.01e-92
Nrip1	8.01e-16	0.400727	0.435	0.405	1.64e-11
Nrp2	4.61e-90	-0.324949	0.149	0.3	9.44e-86
Nrros	9.54e-195	-0.515513	0.164	0.401	1.95e-190
Nsa2	4.35e-34	0.28999	0.744	0.768	8.9e-30
Nsf	4.11e-101	-0.287811	0.201	0.374	8.41e-97
Nudc	1.7e-18	0.253104	0.398	0.363	3.48e-14
Nudt3	2e-94	-0.29099	0.205	0.377	4.09e-90
Olfm1	2.03e-163	-0.674998	0.163	0.364	4.15e-159
Orai1	7.18e-85	-0.291376	0.305	0.484	1.47e-80
Osbpl8	5.81e-08	0.462236	0.398	0.493	0.00118936
Osm	1.51e-12	0.260755	0.121	0.084	3.08e-08
Oxct1	6.82e-169	-0.385253	0.127	0.331	1.39e-164
P2ry12	3.36e-50	-0.259776	0.088	0.175	6.87e-46
P2ry6	1.55e-161	-0.465428	0.122	0.314	3.16e-157
P4hb	5.15e-110	-0.283709	0.448	0.66	1.05e-105
Pabpn1	1.44e-38	0.326307	0.544	0.498	2.95e-34
Pacs2	4.43e-86	-0.267352	0.227	0.398	9.07e-82
Pacsin2	1.47e-115	-0.326577	0.236	0.435	3.01e-111
Pakap.1	1.25e-20	0.512165	0.114	0.067	2.56e-16
Pan3	4.09e-111	-0.352732	0.359	0.569	8.37e-107
Pank3	4.24e-79	-0.250062	0.209	0.368	8.67e-75
Parp8	2.98e-93	-0.314662	0.088	0.217	6.09e-89
Parvb	4.86e-209	-0.451077	0.104	0.322	9.94e-205
Paxbp1	9.59e-24	0.351666	0.267	0.208	1.96e-19
Pbrm1	2.32e-109	-0.342815	0.413	0.63	4.75e-105
Pbxip1	1.39e-78	-0.288608	0.278	0.447	2.84e-74
Pcbp1	2.94e-125	-0.321874	0.625	0.824	6.02e-121
Pcbp2	4.62e-90	-0.262378	0.774	0.908	9.45e-86
Pcna	1.14e-85	-0.296736	0.412	0.61	2.33e-81
Pdcd4	1.28e-33	0.55432	0.539	0.525	2.63e-29
Pdcd6ip	4.75e-166	-0.432851	0.453	0.696	9.72e-162
Pde4b	6.41e-56	0.310009	0.259	0.142	1.31e-51
Pdgfb	9.57e-135	-0.388355	0.086	0.246	1.96e-130
Pdlim1	2.3e-191	-0.591202	0.286	0.526	4.71e-187
Pdlim5	4.93e-106	-0.302545	0.263	0.456	1.01e-101
Pea15a	6.15e-168	-0.47813	0.237	0.468	1.26e-163
Pepd	2.95e-198	-0.604373	0.173	0.406	6.04e-194
Pet100	1.04e-88	-0.274554	0.337	0.518	2.13e-84
Pf4	2.39e-158	-0.967897	0.203	0.431	4.88e-154
Pfdn5	3.8e-61	0.307438	0.83	0.851	7.77e-57
Pfkp	4.21e-81	-0.255862	0.328	0.507	8.61e-77
Pfn1	0	-0.663522	0.878	0.963	0
Pgam1	1.05e-87	-0.373816	0.377	0.556	2.14e-83
Pgd	6.85e-143	-0.456361	0.249	0.464	1.4e-138
Pgk1	8.17e-56	-0.254984	0.415	0.569	1.67e-51
Phlda1	1.55e-18	0.403828	0.284	0.226	3.17e-14
Pianp	3.57e-104	-0.29385	0.2	0.377	7.3e-100
Picalm	6.06e-94	-0.361285	0.59	0.773	1.24e-89
Pid1	7.38e-259	-0.918766	0.208	0.484	1.51e-254
Piezo1	3.81e-86	-0.27392	0.172	0.327	7.8e-82
Pigt	5.4e-118	-0.265645	0.109	0.269	1.1e-113
Pik3ap1	9.94e-78	-0.265941	0.118	0.248	2.03e-73
Pik3cd	1.52e-100	-0.465268	0.188	0.354	3.11e-96
Pik3ip1	1.72e-92	0.448246	0.195	0.069	3.51e-88
Pim1	2.38e-89	0.60011	0.661	0.573	4.87e-85
Pip4k2a	4.32e-252	-0.562559	0.332	0.628	8.83e-248
Pip5k1c	1.5e-131	-0.305866	0.262	0.484	3.08e-127
Pira2	1.01e-162	-0.440768	0.131	0.333	2.07e-158
Pirb	1.99e-158	-0.455486	0.152	0.359	4.07e-154
Pitpna	1.3e-109	-0.399653	0.521	0.697	2.67e-105
Pkm	2.18e-195	-0.605221	0.609	0.798	4.47e-191
Plbd1	4.79e-116	-0.672112	0.048	0.169	9.8e-112
Plcg2	2.45e-148	-0.309049	0.069	0.228	5.01e-144
Pld3	4.09e-90	-0.382033	0.317	0.49	8.37e-86
Pld4	4.53e-270	-0.82213	0.116	0.373	9.28e-266
Plec	3.6e-112	-0.360722	0.654	0.805	7.36e-108
Plek	1.69e-23	0.393049	0.348	0.507	3.46e-19
Plekha2	3.05e-89	-0.27972	0.21	0.383	6.24e-85
Plekhb2	8.59e-128	-0.32103	0.268	0.479	1.76e-123
Plekhm3	3.39e-89	-0.260947	0.107	0.241	6.93e-85
Plekho1	1.63e-190	-0.476108	0.134	0.354	3.34e-186
Plekho2	2.45e-181	-0.41046	0.299	0.561	5.02e-177
Plgrkt	4.05e-14	0.280375	0.384	0.348	8.29e-10
Pltp	3.61e-254	-0.982212	0.191	0.459	7.38e-250
Plxnb2	1.77e-215	-0.515487	0.145	0.384	3.62e-211
Plxnd1	3.32e-277	-0.715704	0.276	0.572	6.78e-273
Pnp	5.97e-87	-0.289659	0.257	0.431	1.22e-82
Pnrc1	5.86e-152	0.728393	0.757	0.653	1.2e-147
Pomp	2.58e-127	-0.41945	0.45	0.65	5.29e-123
Pou2f2	2.12e-45	-0.27946	0.08	0.161	4.34e-41
Ppib	3.16e-45	0.304938	0.75	0.766	6.46e-41
Ppp1ca	7.89e-122	-0.351327	0.611	0.786	1.61e-117
Ppp1cb	9.62e-96	-0.257792	0.416	0.623	1.97e-91
Ppp1r11	1.69e-19	0.310561	0.355	0.309	3.45e-15
Ppp1r12c	4.03e-127	-0.370053	0.245	0.449	8.24e-123
Ppp1r15a	1.6e-23	0.295357	0.557	0.507	3.26e-19
Ppp1r18	3.4e-101	-0.344891	0.431	0.629	6.95e-97
Ppp1r9b	2.55e-152	-0.399912	0.304	0.546	5.22e-148
Ppp2r5c	9.13e-107	-0.309576	0.427	0.634	1.87e-102
Ppp3ca	3.94e-138	-0.419732	0.569	0.77	8.05e-134
Ppp3r1	1.25e-157	-0.385954	0.282	0.525	2.55e-153
Ppp6r1	1.58e-126	-0.332457	0.292	0.508	3.23e-122
Ppt1	2.4e-79	-0.307114	0.304	0.476	4.92e-75
Pqlc3	3.34e-112	-0.325925	0.224	0.417	6.84e-108
Prcp	2.38e-209	-0.662726	0.32	0.568	4.86e-205
Prdx1	1.33e-154	-0.53266	0.645	0.81	2.72e-150
Prdx2	9.38e-88	-0.318705	0.378	0.557	1.92e-83
Prdx6	1.29e-37	0.452173	0.553	0.506	2.64e-33
Prelid2	8.77e-27	0.295034	0.167	0.106	1.79e-22
Prkacb	4.27e-17	-0.29784	0.428	0.523	8.73e-13
Prkar2a	2.35e-81	-0.27315	0.203	0.36	4.8e-77
Prkcd	4.64e-220	-0.617282	0.286	0.558	9.5e-216
Prkch	1.15e-31	-0.280867	0.098	0.167	2.36e-27
Pros1	4.08e-126	-0.285223	0.143	0.323	8.34e-122
Prpf4b	9.72e-38	0.394373	0.578	0.535	1.99e-33
Prrc2a	8.36e-75	-0.267317	0.337	0.517	1.71e-70
Prrc2c	1.23e-35	0.347505	0.732	0.739	2.52e-31
Psap	0	-1.25575	0.612	0.851	0
Psd3	7.79e-149	-0.335649	0.122	0.311	1.59e-144
Psma6	1.04e-70	-0.264872	0.405	0.57	2.13e-66
Psma7	5.4e-86	-0.332185	0.573	0.722	1.1e-81
Psmb4	1.08e-76	-0.286543	0.478	0.64	2.2e-72
Psmd1	1.44e-71	-0.263022	0.277	0.437	2.95e-67
Psmd13	2.77e-76	-0.278089	0.304	0.472	5.67e-72
Psmd2	1.33e-128	-0.350004	0.327	0.547	2.73e-124
Psme3	1.39e-89	-0.261577	0.191	0.356	2.84e-85
Psmg4	9.22e-11	0.250951	0.373	0.353	1.89e-06
Pstpip1	1.56e-79	-0.268449	0.216	0.375	3.19e-75
Ptafr	1.81e-167	-0.592953	0.173	0.395	3.7e-163
Pten	1.78e-69	-0.255672	0.472	0.651	3.65e-65
Ptk2b	4.59e-78	-0.346232	0.286	0.456	9.39e-74
Ptms	2.1e-307	-0.756872	0.578	0.832	4.3e-303
Ptpa	5.45e-188	-0.439889	0.221	0.465	1.11e-183
Ptpn11	1.27e-108	-0.290826	0.206	0.39	2.6e-104
Ptpn6	1.13e-188	-0.497694	0.217	0.462	2.32e-184
Ptpra	5.04e-134	-0.404046	0.374	0.591	1.03e-129
Ptprc	1.79e-76	-0.390352	0.805	0.925	3.66e-72
Ptprcap	1.01e-60	0.445767	0.414	0.276	2.06e-56
Ptpre	1.06e-129	-0.370912	0.27	0.487	2.17e-125
Ptprj	1.1e-256	-0.698037	0.212	0.494	2.25e-252
Ptpro	4.89e-272	-0.691112	0.134	0.398	1e-267
Ptprs	2.76e-163	-0.413473	0.075	0.249	5.64e-159
Pum2	5.61e-110	-0.324152	0.468	0.686	1.15e-105
Pxn	3.21e-139	-0.368351	0.197	0.403	6.58e-135
Pycard	1.25e-68	-0.286714	0.265	0.416	2.56e-64
Qk	7.91e-113	-0.381666	0.547	0.74	1.62e-108
Qpct	3.37e-158	-0.558603	0.133	0.324	6.88e-154
Rab11a	6.19e-98	-0.363494	0.381	0.564	1.27e-93
Rab11fip5	9.37e-148	-0.454183	0.142	0.333	1.92e-143
Rab1b	8.08e-91	-0.250173	0.241	0.415	1.65e-86
Rab27b	7.01e-82	0.892239	0.227	0.102	1.43e-77
Rab31	1.36e-184	-0.563751	0.196	0.435	2.78e-180
Rab3il1	8.36e-118	-0.367795	0.088	0.234	1.71e-113
Rab4a	2.41e-95	0.537263	0.261	0.117	4.93e-91
Rab5c	3.07e-87	-0.306165	0.43	0.614	6.28e-83
Rab6a	1.56e-104	-0.384604	0.332	0.533	3.19e-100
Rab7	2.84e-87	-0.300292	0.535	0.717	5.81e-83
Rab7b	2.44e-117	-0.395115	0.126	0.289	4.99e-113
Rabac1	2.64e-104	0.434326	0.823	0.797	5.39e-100
Rabgap1l	2.24e-87	-0.322044	0.281	0.459	4.58e-83
Rac1	4.58e-95	-0.273494	0.713	0.823	9.38e-91
Rac2	2.89e-62	-0.309653	0.508	0.668	5.91e-58
Rack1	4.57e-62	0.26204	0.878	0.948	9.35e-58
Rad50	8.52e-17	0.308689	0.283	0.238	1.74e-12
Ralb	1.77e-140	-0.368954	0.147	0.337	3.62e-136
Ramac	3.7e-25	0.29992	0.448	0.409	7.56e-21
Ramp3	4.5e-59	0.576979	0.165	0.071	9.2e-55
Raph1	5.95e-93	-0.294198	0.315	0.507	1.22e-88
Rara	3.43e-106	-0.318981	0.258	0.457	7.02e-102
Rasgrp4	1.29e-178	-0.398457	0.08	0.268	2.63e-174
Rassf1	7.51e-29	-0.303188	0.326	0.433	1.54e-24
Rassf2	5.26e-140	-0.419053	0.258	0.48	1.08e-135
Rassf3	1.09e-72	-0.286739	0.184	0.33	2.24e-68
Rassf4	1.02e-276	-0.86776	0.185	0.464	2.09e-272
Rassf5	4.53e-67	-0.31902	0.318	0.482	9.26e-63
Rbm39	1.45e-115	0.519778	0.849	0.846	2.97e-111
Rbms1	1.34e-198	-0.53072	0.536	0.776	2.74e-194
Rbpj	2.61e-218	-0.682335	0.531	0.747	5.35e-214
Reep3	1.36e-65	-0.262597	0.476	0.64	2.77e-61
Reep5	1.29e-82	-0.28337	0.669	0.798	2.64e-78
Rel	6.18e-07	0.438975	0.461	0.472	0.0126397
Resf1	7.58e-40	0.379271	0.503	0.442	1.55e-35
Retnla	8e-165	-1.85435	0.009	0.121	1.64e-160
Rftn1	9.39e-115	-0.333603	0.211	0.402	1.92e-110
Rgl1	9.28e-92	-0.3325	0.137	0.284	1.9e-87
Rgs1	9.75e-206	0.365787	0.617	0.294	1.99e-201
Rheb	8.1e-20	0.327405	0.522	0.511	1.66e-15
Rhoa	1.14e-160	-0.423665	0.79	0.903	2.33e-156
Rin2	1e-96	-0.355072	0.174	0.343	2.05e-92
Rnase4	7.72e-111	-0.709189	0.272	0.454	1.58e-106
Rnase6	1.34e-105	-0.296766	0.033	0.137	2.73e-101
Rnasek	3.34e-59	-0.261463	0.552	0.691	6.83e-55
Rnd3	8.32e-154	-0.522997	0.153	0.356	1.7e-149
Rnf125	1.87e-44	0.309199	0.235	0.137	3.83e-40
Rnf13	1.16e-125	-0.373534	0.264	0.471	2.37e-121
Rnf130	5.28e-66	-0.25004	0.315	0.474	1.08e-61
Rnf141	2.34e-117	-0.270153	0.128	0.294	4.79e-113
Rnf38	2.52e-88	-0.270021	0.214	0.386	5.16e-84
Rnf44	5.64e-110	-0.286415	0.192	0.376	1.15e-105
Rock2	1.7e-82	-0.312951	0.409	0.595	3.47e-78
Rora	1.27e-63	0.545634	0.461	0.31	2.6e-59
Rp2	5.54e-160	-0.395852	0.137	0.338	1.13e-155
Rpl10	9.47e-137	0.355897	0.922	0.936	1.94e-132
Rpl10a	3.04e-198	0.535351	0.887	0.92	6.21e-194
Rpl11	0	0.703483	0.946	0.959	0
Rpl12	0	1.20737	0.946	0.935	0
Rpl13	0	0.746855	0.954	0.971	0
Rpl13a	4.96e-208	0.547751	0.943	0.968	1.01e-203
Rpl14	0	0.725378	0.918	0.936	0
Rpl15	3.53e-301	0.615846	0.896	0.906	7.22e-297
Rpl17	0	0.847177	0.931	0.952	0
Rpl18	9.38e-266	0.561193	0.916	0.949	1.92e-261
Rpl18a	1.17e-278	0.643391	0.935	0.957	2.4e-274
Rpl19	0	0.668665	0.959	0.968	0
Rpl21	0	0.999642	0.904	0.918	0
Rpl22	4.3e-199	0.445137	0.932	0.934	8.8e-195
Rpl22l1	3.98e-66	0.425708	0.797	0.787	8.14e-62
Rpl23	0	0.734508	0.985	0.978	0
Rpl23a	1.25e-51	0.271317	0.905	0.94	2.55e-47
Rpl24	0	0.717346	0.959	0.959	0
Rpl26	1.02e-265	0.446885	0.949	0.951	2.08e-261
Rpl27	1.74e-273	0.519417	0.948	0.956	3.55e-269
Rpl27a	0	0.704419	0.963	0.972	0
Rpl28	1.03e-134	0.370467	0.928	0.948	2.11e-130
Rpl29	0	0.771942	0.884	0.9	0
Rpl3	3.58e-228	0.545159	0.896	0.941	7.32e-224
Rpl30	0	0.742211	0.983	0.973	0
Rpl31	6.28e-67	0.268478	0.87	0.903	1.28e-62
Rpl32	0	0.920499	0.96	0.962	0
Rpl34	0	0.787461	0.975	0.962	0
Rpl35	1.98e-82	0.291072	0.934	0.938	4.06e-78
Rpl35a	2.11e-256	0.425746	0.98	0.984	4.32e-252
Rpl36	0	0.698903	0.964	0.964	0
Rpl36a	0	0.757694	0.928	0.901	0
Rpl37	5.49e-244	0.414026	0.97	0.97	1.12e-239
Rpl38	4.49e-142	0.357118	0.986	0.988	9.18e-138
Rpl39	1.65e-274	0.548102	0.981	0.979	3.38e-270
Rpl4	7.52e-98	0.408715	0.827	0.876	1.54e-93
Rpl5	1.6e-251	0.594929	0.899	0.936	3.28e-247
Rpl6	0	0.664823	0.946	0.946	0
Rpl7	1.65e-78	0.264257	0.877	0.944	3.37e-74
Rpl8	0	0.732283	0.939	0.962	0
Rpl9	0	0.745704	0.953	0.958	0
Rplp0	1.17e-172	0.813167	0.892	0.954	2.4e-168
Rplp1	0	0.581351	0.994	0.994	0
Rplp2	0	0.521913	0.98	0.982	0
Rpn1	3.37e-186	-0.479527	0.332	0.584	6.89e-182
Rpn2	3.53e-111	-0.323953	0.369	0.58	7.23e-107
Rps10	0	0.773549	0.97	0.975	0
Rps11	5.72e-172	0.496596	0.931	0.955	1.17e-167
Rps12	1.15e-257	0.449201	0.977	0.979	2.36e-253
Rps13	0	0.686773	0.957	0.957	0
Rps14	0	0.6041	0.961	0.973	0
Rps15a	0	0.849798	0.968	0.958	0
Rps16	2.43e-299	0.617013	0.962	0.972	4.97e-295
Rps17	2.29e-104	0.326488	0.908	0.928	4.68e-100
Rps18	5.18e-211	0.586775	0.902	0.916	1.06e-206
Rps19	0	0.924457	0.879	0.932	0
Rps2	7.35e-239	0.627847	0.89	0.921	1.5e-234
Rps20	0	0.905022	0.974	0.962	0
Rps21	0	0.665097	0.986	0.979	0
Rps23	0	0.771026	0.978	0.973	0
Rps24	0	0.89354	0.991	0.985	0
Rps25	0	0.726513	0.97	0.965	0
Rps27	0	0.801139	0.99	0.983	0
Rps27a	0	0.495613	0.982	0.986	0
Rps27rt	1.39e-26	0.304492	0.435	0.382	2.84e-22
Rps28	0	0.529609	0.988	0.979	0
Rps29	1.26e-171	0.342891	0.993	0.991	2.58e-167
Rps3	0	0.973687	0.923	0.94	0
Rps3a1	0	0.672984	0.967	0.977	0
Rps4x	0	0.70896	0.964	0.966	0
Rps5	3.08e-280	0.673055	0.9	0.948	6.29e-276
Rps6	9.49e-149	0.464508	0.885	0.923	1.94e-144
Rps6ka1	1.96e-102	-0.269743	0.203	0.387	4e-98
Rps6ka3	9.27e-123	-0.381008	0.374	0.591	1.9e-118
Rps7	0	0.794215	0.945	0.952	0
Rps8	6.42e-280	0.592232	0.973	0.979	1.31e-275
Rpsa	6.63e-65	0.38144	0.896	0.955	1.36e-60
Rrm1	3.91e-17	-0.385783	0.121	0.173	8e-13
Rsrc2	8.96e-22	0.33713	0.558	0.54	1.83e-17
Rsu1	7.17e-103	-0.305137	0.237	0.424	1.47e-98
Rtn3	3.3e-79	-0.251871	0.388	0.573	6.75e-75
Rtn4	4.18e-182	-0.564376	0.529	0.746	8.55e-178
Runx1	1.8e-80	-0.314496	0.417	0.594	3.69e-76
S100a1	2.75e-87	-0.271886	0.222	0.394	5.63e-83
S100a10	6.25e-30	-0.364072	0.869	0.879	1.28e-25
S100a11	9.55e-168	-0.665123	0.712	0.854	1.95e-163
S100a13	3.35e-69	-0.262444	0.633	0.767	6.86e-65
S100a4	1.32e-239	-0.692814	0.798	0.922	2.7e-235
S100a6	1.19e-121	-0.470886	0.95	0.97	2.43e-117
Samhd1	3e-80	-0.332753	0.409	0.59	6.14e-76
Samsn1	3.53e-91	0.749373	0.551	0.426	7.22e-87
Satb1	1.99e-61	0.404409	0.263	0.143	4.06e-57
Scamp2	1.18e-140	-0.445073	0.284	0.505	2.41e-136
Scarb2	3.98e-117	-0.353464	0.237	0.437	8.14e-113
Scp2	2.7e-79	-0.31796	0.575	0.743	5.52e-75
Scpep1	3.91e-76	-0.303689	0.248	0.404	8e-72
Sdc3	0	-0.980814	0.113	0.4	0
Sdcbp	2.98e-186	-0.438248	0.541	0.779	6.09e-182
Sde2	1.09e-11	0.292633	0.253	0.218	2.22e-07
Sec14l1	1.76e-79	-0.259547	0.207	0.365	3.59e-75
Sec61a1	3.29e-97	-0.292977	0.364	0.566	6.73e-93
Selenok	1.66e-56	0.426816	0.754	0.738	3.4e-52
Selenop	1.98e-114	-0.68763	0.341	0.573	4.04e-110
Selenow	1.95e-49	0.401833	0.714	0.683	3.99e-45
Selplg	2.5e-158	-0.515974	0.407	0.641	5.1e-154
Sem1	4.88e-63	-0.250398	0.794	0.866	9.98e-59
Sema4a	1.27e-140	-0.414809	0.2	0.407	2.59e-136
Sema6d	2.28e-57	-0.320228	0.067	0.153	4.66e-53
Senp6	2.96e-17	0.295382	0.491	0.469	6.06e-13
Serp1	1.22e-105	-0.337312	0.534	0.736	2.5e-101
Serpinb1a	9.14e-97	1.03489	0.489	0.348	1.87e-92
Sft2d2	2.98e-116	-0.318549	0.197	0.386	6.1e-112
Sfxn3	7.64e-207	-0.457405	0.206	0.461	1.56e-202
Sgk3	1.69e-194	-0.498864	0.14	0.363	3.46e-190
Sgms1	2.58e-181	-0.510117	0.296	0.545	5.28e-177
Sgms2	1.44e-158	-0.534455	0.091	0.268	2.95e-154
Sgpl1	1.82e-132	-0.347581	0.344	0.565	3.71e-128
Sgpp1	8.44e-214	-0.600736	0.253	0.513	1.73e-209
Sh2b3	6.07e-96	-0.252189	0.215	0.392	1.24e-91
Sh3bgrl	2.45e-155	-0.546985	0.413	0.637	5.01e-151
Sh3bp1	7.73e-124	-0.345073	0.123	0.292	1.58e-119
Sh3bp5	2.39e-130	-0.542266	0.225	0.425	4.9e-126
Shisa5	1.7e-109	-0.440563	0.554	0.714	3.49e-105
Shtn1	5.57e-106	-0.341087	0.148	0.314	1.14e-101
Sik1	3.11e-39	0.41669	0.346	0.25	6.35e-35
Sirpa	6.43e-256	-0.797537	0.203	0.48	1.32e-251
Skap2	1.35e-113	-0.393587	0.229	0.42	2.77e-109
Ski	4.23e-128	-0.377323	0.445	0.661	8.65e-124
Slamf9	5.8e-152	-0.488006	0.085	0.252	1.19e-147
Slc16a10	3.18e-32	-0.296297	0.101	0.172	6.51e-28
Slc16a3	2.29e-39	-0.257406	0.128	0.22	4.69e-35
Slc18a2	1.43e-51	0.691446	0.121	0.044	2.93e-47
Slc1a5	8.88e-57	-0.269219	0.196	0.326	1.82e-52
Slc25a3	2.12e-09	0.36965	0.871	0.904	4.33e-05
Slc29a3	1.03e-167	-0.331576	0.088	0.274	2.1e-163
Slc38a2	7.77e-20	-0.302183	0.803	0.885	1.59e-15
Slc39a1	1.66e-160	-0.410161	0.198	0.417	3.39e-156
Slc3a2	3.03e-16	0.487364	0.606	0.617	6.2e-12
Slc43a2	1.99e-126	-0.417688	0.208	0.403	4.08e-122
Slc44a1	2.13e-186	-0.510558	0.181	0.412	4.35e-182
Slc6a4	4.05e-27	0.47354	0.101	0.05	8.28e-23
Slc6a6	1.51e-198	-0.53514	0.589	0.825	3.08e-194
Smco4	1.36e-43	0.313209	0.198	0.109	2.77e-39
Snhg12	3.53e-28	0.281048	0.324	0.251	7.23e-24
Snhg15	5.43e-73	0.574831	0.308	0.168	1.11e-68
Snhg4	4.22e-45	0.327678	0.266	0.175	8.64e-41
Snhg8	0	0.949622	0.815	0.695	0
Snrpf	5.21e-61	0.388634	0.698	0.674	1.06e-56
Snrpg	6.58e-102	0.457351	0.839	0.829	1.35e-97
Snx10	3.6e-118	-0.337071	0.183	0.375	7.36e-114
Snx18	1.37e-38	-0.360575	0.246	0.361	2.81e-34
Snx2	4.13e-102	-0.512868	0.338	0.524	8.45e-98
Snx5	8.05e-119	-0.469047	0.376	0.578	1.65e-114
Snx9	2.47e-107	-0.331035	0.216	0.403	5.05e-103
Socs2	7.14e-33	0.624938	0.237	0.155	1.46e-28
Socs6	1.29e-108	-0.33015	0.13	0.289	2.63e-104
Sod1	5.3e-307	-0.715628	0.5	0.783	1.08e-302
Son	1.79e-44	0.335941	0.811	0.816	3.67e-40
Spi1	3.98e-186	-0.621021	0.245	0.514	8.14e-182
Spock2	4.25e-56	0.35447	0.211	0.108	8.69e-52
Sppl2a	3.46e-98	-0.32036	0.434	0.631	7.08e-94
Sppl3	4.45e-105	-0.253166	0.179	0.357	9.1e-101
Srebf2	6.73e-103	-0.251919	0.211	0.397	1.38e-98
Srgn	7.8e-200	0.605502	0.934	0.904	1.6e-195
Srp9	9.76e-26	0.275346	0.71	0.73	2e-21
Srrm1	2.47e-55	0.446882	0.61	0.567	5.06e-51
Srrm2	1.14e-79	0.44298	0.758	0.716	2.34e-75
Srsf11	3.97e-13	0.255074	0.625	0.644	8.13e-09
Srsf6	3.15e-132	-0.377383	0.299	0.521	6.44e-128
Srsf7	2.03e-24	0.307449	0.536	0.506	4.15e-20
Ssbp3	9.71e-47	-0.300863	0.263	0.387	1.99e-42
Ssr1	2.83e-83	-0.274778	0.416	0.596	5.79e-79
Ssr3	8.88e-166	-0.472244	0.515	0.739	1.82e-161
St3gal1	1.14e-103	-0.280491	0.188	0.365	2.34e-99
St3gal5	5.85e-13	0.266136	0.168	0.232	1.2e-08
St6gal1	2.95e-131	-0.327245	0.139	0.321	6.04e-127
St8sia4	4.25e-116	-0.422444	0.398	0.614	8.69e-112
Stab1	6.97e-37	-0.46498	0.103	0.178	1.43e-32
Stard8	4.21e-149	-0.525538	0.117	0.3	8.61e-145
Stat4	9.35e-54	0.340194	0.122	0.045	1.91e-49
Stk17b	6.3e-52	0.385764	0.83	0.806	1.29e-47
Stk19	4.54e-08	0.269667	0.27	0.249	0.00092952
Stom	1.1e-173	-0.509264	0.156	0.369	2.24e-169
Strn4	3.42e-160	-0.380357	0.151	0.361	7e-156
Stx4a	6.85e-99	-0.265298	0.24	0.424	1.4e-94
Stxbp6	3.33e-143	-0.379768	0.11	0.285	6.82e-139
Suco	1.58e-24	0.556989	0.305	0.238	3.23e-20
Sulf2	6.44e-206	-0.796688	0.17	0.405	1.32e-201
Surf4	2.75e-126	-0.350746	0.368	0.591	5.63e-122
Swt1	1.41e-25	0.333729	0.308	0.243	2.89e-21
Syf2	3.13e-29	0.338723	0.56	0.534	6.41e-25
Syk	7.28e-199	-0.51124	0.162	0.402	1.49e-194
Syngr2	1.92e-149	-0.52547	0.239	0.454	3.93e-145
Sytl3	3.21e-82	0.273509	0.357	0.192	6.57e-78
Taf1d	2.63e-119	0.628154	0.596	0.464	5.39e-115
Taf7	1.67e-75	0.478704	0.291	0.164	3.42e-71
Tagln2	7.71e-307	-0.883162	0.647	0.819	1.58e-302
Taldo1	7.15e-83	-0.356211	0.441	0.621	1.46e-78
Taok1	1.21e-148	-0.390149	0.403	0.646	2.48e-144
Taok3	3.3e-148	-0.349912	0.284	0.516	6.75e-144
Tapbp	1.7e-290	-0.638878	0.353	0.666	3.49e-286
Tax1bp1	8.23e-11	0.353065	0.707	0.738	1.68e-06
Tbc1d14	3.1e-131	-0.313435	0.151	0.34	6.34e-127
Tbc1d4	4e-46	-0.557841	0.054	0.124	8.18e-42
Tbl1xr1	3.56e-95	-0.259664	0.297	0.495	7.28e-91
Tceal9	3.52e-43	0.501147	0.472	0.393	7.21e-39
Tcf4	2.96e-149	-0.633337	0.262	0.482	6.05e-145
Tecpr1	6.93e-13	0.256033	0.274	0.234	1.42e-08
Tent5a	1.19e-14	0.565702	0.462	0.445	2.44e-10
Tep1	4.78e-224	-0.575701	0.161	0.41	9.78e-220
Tespa1	3.93e-89	0.506987	0.307	0.159	8.04e-85
Tet3	2.8e-103	-0.305914	0.344	0.549	5.73e-99
Tfe3	3.61e-119	-0.35262	0.182	0.368	7.39e-115
Tgfb1	2.77e-125	-0.354714	0.491	0.706	5.66e-121
Tgfbi	4.73e-274	-1.22544	0.242	0.524	9.68e-270
Tgfbr2	2.82e-47	-0.287822	0.424	0.558	5.76e-43
Thoc1	1.41e-28	0.328966	0.339	0.272	2.88e-24
Thy1	6.44e-08	-0.600924	0.325	0.319	0.00131647
Tiam1	1.37e-232	-0.615114	0.397	0.672	2.81e-228
Timp2	1.77e-48	-0.331355	0.38	0.519	3.62e-44
Tkt	1.58e-233	-0.604996	0.316	0.587	3.23e-229
Tm6sf1	3.31e-157	-0.451415	0.26	0.492	6.76e-153
Tm9sf2	1.91e-90	-0.278489	0.327	0.523	3.9e-86
Tmbim6	3.11e-153	-0.431279	0.57	0.775	6.35e-149
Tmcc1	1.52e-60	-0.303918	0.243	0.386	3.11e-56
Tmed10	6.22e-79	-0.309293	0.586	0.734	1.27e-74
Tmem106a	2.49e-147	-0.381953	0.096	0.269	5.08e-143
Tmem109	7.01e-113	-0.348236	0.233	0.422	1.43e-108
Tmem158	6.03e-82	0.845949	0.174	0.063	1.23e-77
Tmem189	3.96e-107	-0.361119	0.266	0.466	8.1e-103
Tmem258	2.02e-88	-0.300503	0.423	0.603	4.13e-84
Tmem43	3.69e-203	-0.590798	0.203	0.445	7.54e-199
Tmem64	3e-60	0.594177	0.479	0.357	6.13e-56
Tmem65	3.44e-74	-0.285206	0.233	0.389	7.04e-70
Tmsb10	1.08e-24	0.288527	0.867	0.877	2.21e-20
Tnfaip3	3.22e-285	1.29038	0.665	0.315	6.59e-281
Tnfrsf11a	1.07e-158	-0.427009	0.123	0.314	2.18e-154
Tnfrsf13b	1.59e-174	-0.383846	0.11	0.313	3.25e-170
Tnfrsf18	3.26e-43	0.376235	0.262	0.162	6.66e-39
Tnfrsf1a	2.56e-82	-0.280829	0.182	0.335	5.24e-78
Tnfrsf21	1.87e-156	-0.329306	0.108	0.294	3.83e-152
Tnip3	2.88e-117	-0.484441	0.073	0.215	5.88e-113
Tnrc6a	1.42e-53	0.493655	0.543	0.474	2.91e-49
Tob1	2.41e-50	-0.296239	0.3	0.44	4.93e-46
Top1	9.47e-19	0.303311	0.561	0.545	1.94e-14
Tpcn1	4.29e-115	-0.327968	0.137	0.303	8.77e-111
Tpd52	5.53e-54	-0.298924	0.317	0.459	1.13e-49
Tpm3-rs7	6.99e-203	-0.492213	0.507	0.74	1.43e-198
Tpp1	1.98e-98	-0.280374	0.217	0.395	4.04e-94
Tppp	8.93e-129	-0.291748	0.048	0.179	1.83e-124
Tppp3	0	-1.83561	0.171	0.545	0
Tpsab1	3.14e-95	1.81812	0.158	0.044	6.42e-91
Tpsb2	3.59e-89	1.10934	0.161	0.046	7.34e-85
Tpt1	0	0.829994	0.995	0.997	0
Tra2b	1.68e-25	0.282322	0.684	0.686	3.44e-21
Traf1	3.86e-20	0.517938	0.332	0.287	7.9e-16
Tram1	2.03e-98	-0.306172	0.462	0.661	4.16e-94
Trat1	3.14e-24	-0.635011	0.068	0.117	6.43e-20
Trbc1	1.19e-52	0.369032	0.387	0.252	2.43e-48
Trdv4	5.3e-21	0.450503	0.233	0.168	1.09e-16
Trem2	1.92e-84	-0.327874	0.191	0.357	3.92e-80
Trerf1	3.6e-174	-0.416025	0.163	0.385	7.36e-170
Trf	1.64e-100	-0.546293	0.149	0.303	3.34e-96
Trim47	3.69e-150	-0.402375	0.107	0.286	7.55e-146
Trim8	6.2e-116	-0.297123	0.217	0.414	1.27e-111
Trnp1	1.41e-98	0.44731	0.206	0.078	2.88e-94
Tsc22d1	3.7e-79	-0.329194	0.116	0.246	7.57e-75
Tsc22d3	7.21e-70	0.692986	0.712	0.698	1.48e-65
Tsen34	3.03e-103	-0.288253	0.13	0.285	6.19e-99
Ttc14	1.31e-14	0.266107	0.389	0.351	2.68e-10
Ttc19	1.32e-35	0.35286	0.278	0.202	2.7e-31
Ttc7	7.85e-100	-0.325483	0.291	0.488	1.61e-95
Tuba1a	1.02e-177	-0.606191	0.25	0.483	2.09e-173
Tuba1b	3.89e-251	-0.727079	0.417	0.679	7.96e-247
Tuba1c	6.23e-99	-0.308848	0.247	0.435	1.27e-94
Tubb2a	1.84e-135	-0.373248	0.14	0.329	3.75e-131
Tubb5	1.39e-142	-0.457632	0.557	0.753	2.84e-138
Tubb6	9.56e-104	-0.264294	0.095	0.237	1.95e-99
Tut4	1.05e-29	0.358347	0.515	0.463	2.14e-25
Twf2	1.08e-125	-0.338626	0.181	0.371	2.21e-121
Txn1	3.46e-65	-0.462007	0.665	0.784	7.07e-61
Txndc11	4.07e-27	-0.252285	0.137	0.211	8.34e-23
Tyrobp	3.23e-198	-0.733087	0.292	0.581	6.61e-194
Uba1	2.58e-203	-0.447761	0.297	0.561	5.28e-199
Uba52	1.1e-35	0.30774	0.771	0.79	2.25e-31
Ubb	0	1.13898	0.9	0.887	0
Ubc	2.95e-66	0.702999	0.826	0.809	6.03e-62
Ube2b	1.38e-24	0.33451	0.628	0.621	2.82e-20
Ube2i	7.63e-64	0.406457	0.702	0.675	1.56e-59
Ube2j1	1.41e-108	-0.395811	0.284	0.492	2.88e-104
Ubxn2a	1.92e-24	0.328944	0.309	0.251	3.93e-20
Ucp2	8.86e-115	-0.344427	0.698	0.848	1.81e-110
Uggt1	3.62e-104	-0.260568	0.152	0.32	7.4e-100
Ugp2	2.07e-78	-0.250684	0.26	0.431	4.23e-74
Unc93b1	7.82e-270	-0.856669	0.229	0.501	1.6e-265
Uqcc2	7.49e-61	-0.250214	0.303	0.448	1.53e-56
Uqcrc1	1.04e-106	-0.283803	0.27	0.462	2.14e-102
Usf2	5.15e-86	-0.279729	0.397	0.587	1.05e-81
Usp22	3.43e-86	-0.254966	0.154	0.305	7.02e-82
Vamp3	3.48e-97	-0.2749	0.217	0.393	7.11e-93
Vamp8	2.15e-153	-0.462954	0.477	0.691	4.41e-149
Vasp	9.17e-77	-0.329332	0.342	0.523	1.87e-72
Vcl	2.97e-116	-0.277101	0.269	0.468	6.08e-112
Vcp	7.69e-192	-0.428584	0.476	0.728	1.57e-187
Vim	4.56e-238	-0.671134	0.902	0.952	9.33e-234
Vps37b	1.49e-81	0.737834	0.466	0.304	3.04e-77
Vrk1	5.42e-84	-0.326481	0.215	0.371	1.11e-79
Vsir	2.9e-175	-0.533748	0.269	0.512	5.94e-171
Vwa5a	1.11e-34	0.427907	0.259	0.394	2.27e-30
Wdfy2	3.07e-109	-0.28833	0.106	0.259	6.28e-105
Wdfy4	6.67e-112	-0.291781	0.037	0.148	1.36e-107
Wdr1	0	-0.719627	0.395	0.711	0
Wdr26	4.21e-183	-0.460309	0.572	0.796	8.61e-179
Wipf1	1.71e-251	-0.566545	0.365	0.656	3.5e-247
Wnk1	1.16e-108	-0.362751	0.727	0.88	2.36e-104
Wnt11	6.63e-99	-0.286549	0.035	0.136	1.36e-94
Wwp2	2.24e-105	-0.251195	0.127	0.285	4.58e-101
Xbp1	2.05e-91	-0.295589	0.325	0.518	4.19e-87
Xpr1	1.55e-79	-0.251714	0.268	0.443	3.16e-75
Xylt1	1.18e-125	-0.317419	0.135	0.314	2.42e-121
Ythdc1	1.03e-48	0.531788	0.57	0.507	2.1e-44
Ywhag	1.02e-177	-0.453371	0.29	0.535	2.09e-173
Ywhah	2.1e-113	-0.40011	0.506	0.686	4.3e-109
Ywhaz	1.56e-170	-0.306087	0.845	0.945	3.19e-166
Zbtb18	5.2e-97	-0.250645	0.086	0.218	1.06e-92
Zbtb7b	2.63e-91	-0.261992	0.116	0.257	5.37e-87
Zc3h15	6.97e-23	0.390202	0.48	0.448	1.43e-18
Zc3h6	9.16e-30	0.296128	0.217	0.147	1.87e-25
Zcchc10	2.18e-26	0.412302	0.236	0.171	4.46e-22
Zcchc24	3.58e-189	-0.560284	0.156	0.38	7.32e-185
Zcchc7	3.59e-21	0.300134	0.481	0.443	7.35e-17
Zdhhc9	6.22e-105	-0.258908	0.101	0.247	1.27e-100
Zeb2	1.52e-113	-0.643582	0.364	0.566	3.11e-109
Zfp703	9.59e-104	-0.307465	0.212	0.402	1.96e-99
Zfp710	3.53e-165	-0.379616	0.096	0.282	7.22e-161
Zmiz1	2.6e-222	-0.615079	0.372	0.644	5.32e-218
Zmiz2	9.78e-75	-0.258235	0.253	0.413	2e-70
Znhit1	8.05e-104	-0.312834	0.182	0.356	1.65e-99
Znrf2	8.71e-91	-0.262876	0.354	0.551	1.78e-86
Zswim6	2.02e-86	-0.2762	0.183	0.345	4.12e-82
Zyx	0	-0.952076	0.442	0.735	0
