# Supplementary material for: Single-cell analysis of age-related changes in leukocytes of diabetic mouse hindpaws
Source: Cell Mol Life Sci. 2024 Mar 19;81(1):146. doi: 10.1007/s00018-024-05128-z (PMC10951029; doi:10.1007/s00018-024-05128-z)
Supplement: Supplementary file 6 — Supplementary file6 (XLSX 192 KB) [file 18_2024_5128_MOESM6_ESM.xlsx]

## Sheet: Sheet1
Single-Cell Analysis of Age-Related Changes in Leukocytes of Diabetic Mouse Hindpaws
Cellular and Molecular Life Sciences
James M. Nichols, Hoang Vu Pham, Eric Lee, Rajasekaran Mahalingam, Andrew J. Shepherd
The MD Anderson Pain Research Consortium and the Laboratories of Neuroimmunology, Department of Symptom Research, Division of Internal Medicine, The University of Texas MD Anderson Cancer Center, Houston, TX 77030.
Supplementary Table 5. Macrophage clusters DEGs
	p_val	avg_log2FC	pct.1	pct.2	p_val_adj	cluster
Fis1	7.47e-31	0.250214	0.812	0.622	1.53e-26	3
Trim251	1.83e-18	0.25023	0.487	0.34	3.74e-14	5
Cab39	3.97e-31	0.250269	0.797	0.683	8.11e-27	0
Cd2ap	2.72e-26	0.250339	0.702	0.579	5.56e-22	0
Ccdc71l	6.96e-11	0.250381	0.493	0.403	1.42e-06	1
Mbp	7.55e-29	0.250399	0.684	0.538	1.54e-24	1
Rgcc	1.45e-08	0.250484	0.405	0.339	0.000297282	4
Clic41	2.17e-21	0.250515	0.832	0.722	4.44e-17	5
Hotairm1	2.35e-56	0.250517	0.304	0.13	4.8e-52	1
Asah1	1.8e-27	0.250693	0.861	0.776	3.69e-23	0
Anxa61	1.96e-15	0.250809	0.745	0.648	4.01e-11	5
Tet2	2.47e-26	0.250863	0.628	0.477	5.06e-22	1
Snrpd3	6.3e-15	0.25088	0.751	0.639	1.29e-10	5
Tlr13	5.18e-33	0.250894	0.46	0.298	1.06e-28	0
Cotl11	1.76e-24	0.250919	0.955	0.862	3.61e-20	3
St6gal1	5.18e-31	0.251043	0.509	0.36	1.06e-26	0
Lpgat1	2.97e-29	0.251079	0.516	0.355	6.08e-25	1
Ramp11	1.15e-11	0.251158	0.387	0.237	2.35e-07	6
Taf7	1.18e-18	0.251169	0.286	0.183	2.4e-14	4
Anp32b1	6.11e-14	0.251228	0.803	0.73	1.25e-09	5
Pts	1.73e-30	0.251488	0.522	0.378	3.55e-26	0
Eng	3.9e-39	0.251823	0.456	0.256	7.98e-35	3
Slc17a5	1.91e-38	0.251871	0.451	0.287	3.91e-34	0
Creg1	4.09e-34	0.252086	0.837	0.644	8.36e-30	3
Sirpb1c1	2.33e-17	0.252161	0.27	0.164	4.76e-13	4
Rab3il11	1.89e-14	0.252223	0.534	0.432	3.87e-10	2
Zfp871	1.76e-27	0.252352	0.533	0.4	3.59e-23	0
Dok21	5.29e-14	0.252483	0.649	0.526	1.08e-09	5
Eif3c	1.73e-15	0.252495	0.848	0.763	3.53e-11	5
Thra	2.7e-36	0.252499	0.423	0.27	5.53e-32	0
Rgl11	2.2e-30	0.252768	0.658	0.487	4.51e-26	2
Elf2	6.7e-11	0.25284	0.49	0.442	1.37e-06	4
1810037I17Rik	2.15e-15	0.252852	0.811	0.776	4.39e-11	1
Entpd1	9.11e-45	0.252966	0.648	0.385	1.86e-40	3
Dstn	1.23e-37	0.253231	0.958	0.9	2.52e-33	0
Atp5b	7.78e-22	0.253279	0.919	0.889	1.59e-17	5
Vdac2	2.71e-22	0.253313	0.843	0.778	5.55e-18	1
Slc30a1	4.22e-37	0.253337	0.383	0.229	8.63e-33	0
Clec2d1	8.79e-10	0.253449	0.281	0.206	1.8e-05	4
Fkbp91	1.82e-72	0.253507	0.339	0.118	3.72e-68	3
Igf1r	6.68e-34	0.253645	0.364	0.224	1.37e-29	0
Oat	1.37e-33	0.253877	0.658	0.52	2.8e-29	0
Lsr1	1.75e-20	0.253976	0.364	0.22	3.58e-16	5
Tet21	4.86e-14	0.254107	0.565	0.496	9.95e-10	4
Uqcrc1	2.98e-17	0.254154	0.692	0.579	6.1e-13	5
Cab39l	5.92e-34	0.254321	0.425	0.28	1.21e-29	0
Lrrc42	4e-30	0.254389	0.312	0.161	8.18e-26	5
Sec61g	5.98e-32	0.254505	0.938	0.902	1.22e-27	1
Pld41	4.21e-17	0.254546	0.696	0.591	8.61e-13	2
Ptpn1	3.48e-11	0.254592	0.633	0.592	7.12e-07	4
Tyk2	4.78e-41	0.254644	0.375	0.209	9.78e-37	1
Spty2d1	7.32e-21	0.254681	0.33	0.219	1.5e-16	4
Ptpn22	6.62e-39	0.254698	0.459	0.274	1.35e-34	1
Hif1a	3.49e-27	0.254886	0.736	0.561	7.14e-23	3
Ccar1	9.46e-14	0.254937	0.635	0.52	1.94e-09	5
Rab11a1	1.71e-27	0.25521	0.867	0.715	3.5e-23	3
Gpr137b	9.48e-35	0.255268	0.75	0.539	1.94e-30	3
Coro1c	6.65e-30	0.255276	0.841	0.725	1.36e-25	0
Apoe2	2.77e-18	0.255328	0.831	0.76	5.66e-14	4
Fkbp1a1	1.57e-15	0.255334	0.848	0.786	3.22e-11	5
Fry	1.13e-37	0.255421	0.461	0.258	2.32e-33	3
Tmem59	1.31e-30	0.255601	0.922	0.775	2.68e-26	3
Ctsc2	1.4e-15	0.256026	0.882	0.838	2.86e-11	4
Clcn5	1.43e-32	0.256231	0.423	0.277	2.93e-28	0
Irf8	8.04e-35	0.256271	0.716	0.472	1.65e-30	3
Ankrd12	1.09e-23	0.256467	0.584	0.467	2.22e-19	0
Ranbp2	3.81e-15	0.256617	0.59	0.52	7.78e-11	4
Ifi207	3.67e-76	0.256636	0.785	0.516	7.5e-72	0
Bmyc	5.37e-46	0.256659	0.431	0.217	1.1e-41	3
Man2b1	9.47e-41	0.256936	0.915	0.791	1.94e-36	0
Hif1a1	1.54e-07	0.257181	0.614	0.58	0.00314851	4
Med15	2.67e-16	0.257268	0.673	0.554	5.47e-12	5
AC149090.1	3.82e-31	0.257281	0.655	0.447	7.81e-27	3
Pip5k1a	3.29e-12	0.257417	0.389	0.31	6.73e-08	4
Rbms1	1.68e-32	0.257432	0.932	0.887	3.43e-28	0
Brd21	8.16e-21	0.257498	0.847	0.758	1.67e-16	5
Rassf21	1.78e-15	0.25768	0.695	0.626	3.63e-11	2
Cd300c2	3.46e-09	0.258157	0.427	0.357	7.08e-05	4
Bhlhe40	9.57e-08	0.258189	0.582	0.512	0.00195796	1
Cox7b	5.16e-31	0.258281	0.856	0.793	1.06e-26	1
Lrrfip2	1.77e-26	0.258353	0.651	0.531	3.62e-22	1
Map3k1	1.76e-24	0.258659	0.561	0.442	3.61e-20	0
Rpl23a	3.52e-49	0.258676	0.969	0.971	7.19e-45	1
Uchl3	2.85e-43	0.258711	0.479	0.262	5.82e-39	3
Slc29a1	2.5e-30	0.258909	0.579	0.432	5.12e-26	0
Arhgap22	2.48e-71	0.259099	0.317	0.109	5.07e-67	3
Ripk2	1.27e-12	0.259361	0.253	0.176	2.59e-08	4
Fam168b	8.86e-27	0.259422	0.609	0.479	1.81e-22	0
Ndufa4	1.07e-33	0.259432	0.913	0.843	2.18e-29	0
mt-Nd3	1.67e-18	0.259475	0.919	0.836	3.42e-14	3
Rpl9	6.05e-18	0.259488	0.973	0.973	1.24e-13	6
Gng21	1.1e-14	0.259877	0.693	0.651	2.24e-10	2
2023-03-08	9.24e-39	0.259998	0.482	0.317	1.89e-34	0
Tprgl	1.85e-33	0.260117	0.78	0.651	3.77e-29	0
Tbrg1	4.88e-17	0.260295	0.43	0.304	9.98e-13	5
Itgb7	3.54e-64	0.260303	0.37	0.164	7.24e-60	1
H3f3a	4.11e-67	0.260357	0.986	0.987	8.4e-63	1
Strap	2.14e-13	0.260358	0.632	0.515	4.38e-09	5
Cyth1	7.79e-10	0.260422	0.474	0.422	1.59e-05	4
Amz1	1.39e-75	0.260654	0.305	0.109	2.85e-71	1
Mgst31	5.12e-17	0.260876	0.559	0.429	1.05e-12	5
Rala	1.54e-14	0.26096	0.623	0.517	3.15e-10	5
Il17ra	1.98e-07	0.261021	0.434	0.382	0.00405011	4
Ubxn4	7.16e-17	0.261119	0.668	0.544	1.46e-12	5
Rps2	3.61e-12	0.261123	0.955	0.958	7.38e-08	6
Tpm4	3.15e-14	0.261222	0.75	0.667	6.44e-10	5
Myd88	2.78e-09	0.261293	0.393	0.337	5.69e-05	4
Hnrnpc1	7.44e-07	0.261419	0.661	0.635	0.015222	6
Herc1	4.19e-24	0.261434	0.567	0.451	8.58e-20	0
Ms4a6c	2e-09	0.261481	0.758	0.702	4.1e-05	4
Tnks2	1.57e-30	0.261566	0.533	0.395	3.21e-26	0
Zeb2os	3.24e-47	0.261611	0.464	0.236	6.64e-43	3
Acap2	5.94e-32	0.261611	0.664	0.53	1.21e-27	0
Ndufa12	1.32e-30	0.261665	0.76	0.553	2.7e-26	3
Mef2d	1.58e-14	0.261686	0.584	0.512	3.23e-10	4
Naglu	5.12e-58	0.261747	0.384	0.168	1.05e-53	3
Tcp11l2	2.82e-14	0.261879	0.492	0.374	5.77e-10	5
Mthfs	3.72e-56	0.261992	0.384	0.17	7.6e-52	3
Cnpy2	3.67e-42	0.262046	0.507	0.286	7.5e-38	3
Ftl1	3.98e-34	0.262185	0.997	0.992	8.14e-30	0
Tmem106a1	4.17e-09	0.262271	0.543	0.489	8.54e-05	2
Gsk3b	2.89e-32	0.262306	0.806	0.69	5.91e-28	0
Ndufaf7	3.76e-18	0.262671	0.434	0.293	7.69e-14	5
Was	1.69e-06	0.262757	0.357	0.28	0.0344937	6
Arhgef1	7.13e-25	0.262783	0.759	0.6	1.46e-20	3
Ndufb6	2.04e-19	0.262822	0.715	0.585	4.18e-15	5
Ppp1r12c	2.16e-30	0.263403	0.661	0.541	4.41e-26	0
Pigx	1.15e-25	0.263412	0.533	0.39	2.35e-21	1
Srsf9	3.56e-29	0.263463	0.695	0.567	7.29e-25	1
Cd109	2.88e-33	0.263702	0.517	0.359	5.89e-29	0
Adap2	1.11e-72	0.263787	0.36	0.13	2.28e-68	3
Mafb2	1.27e-36	0.263816	0.996	0.88	2.61e-32	3
Nfat5	6.09e-12	0.26391	0.514	0.449	1.24e-07	4
Hspa9	4.37e-11	0.263975	0.741	0.648	8.94e-07	5
Rbpms	1.39e-20	0.264269	0.362	0.221	2.84e-16	5
Dgat2	1.24e-27	0.264336	0.27	0.134	2.54e-23	5
Rtl5	2.83e-43	0.264355	0.312	0.154	5.79e-39	1
Slc38a21	2.41e-21	0.264495	0.91	0.847	4.93e-17	5
Ms4a6d1	3.52e-46	0.264593	0.865	0.6	7.21e-42	3
Abcg1	6.66e-30	0.264697	0.556	0.391	1.36e-25	1
Sash1	1.15e-44	0.264703	0.627	0.405	2.35e-40	0
Slc28a2	3.18e-56	0.264756	0.273	0.115	6.51e-52	0
Scamp21	3.97e-36	0.264814	0.866	0.704	8.12e-32	3
Snrpd1	7e-20	0.264818	0.652	0.52	1.43e-15	5
Katna1	4.43e-12	0.264926	0.314	0.235	9.06e-08	4
Ephx1	1.09e-30	0.264965	0.531	0.384	2.23e-26	0
Ctnna1	5.9e-37	0.26511	0.83	0.709	1.21e-32	0
Ninj11	2.46e-35	0.265136	0.911	0.695	5.04e-31	3
Nup98	3.18e-17	0.265461	0.432	0.335	6.51e-13	4
Tmem30a	7.11e-29	0.265557	0.762	0.674	1.45e-24	0
Spg20	2.71e-46	0.265597	0.355	0.191	5.54e-42	0
Xdh1	7.24e-39	0.265648	0.725	0.491	1.48e-34	3
Sptssa	1.19e-31	0.265672	0.822	0.646	2.44e-27	3
Ifngr11	1.11e-06	0.265809	0.8	0.795	0.0226788	6
Cers2	5.26e-17	0.265861	0.755	0.665	1.08e-12	5
Nav1	1.29e-28	0.266366	0.719	0.598	2.64e-24	0
Parvb	1.7e-21	0.266444	0.628	0.509	3.48e-17	1
Stk38l	5.37e-52	0.266503	0.309	0.127	1.1e-47	3
Osbpl9	3.77e-31	0.266723	0.713	0.588	7.71e-27	0
Tsc22d31	1.95e-34	0.266764	0.936	0.761	4e-30	3
Acat1	1.65e-27	0.26689	0.5	0.373	3.38e-23	0
1500011B03Rik	1.99e-29	0.267022	0.716	0.597	4.08e-25	0
S100a1	4.79e-17	0.267115	0.747	0.63	9.81e-13	5
Atp5g2	5.92e-37	0.267257	0.916	0.879	1.21e-32	1
Ptpn181	1.96e-22	0.267294	0.875	0.831	4e-18	2
Mras	2.42e-89	0.267332	0.272	0.083	4.94e-85	1
Bcl7c	8.24e-17	0.267343	0.565	0.433	1.69e-12	5
Fkbp2	8.58e-30	0.267517	0.764	0.564	1.75e-25	3
Sorbs3	6.42e-64	0.267581	0.277	0.11	1.31e-59	0
Mafb1	1.42e-29	0.267598	0.964	0.881	2.9e-25	2
Map1lc3b	4.84e-32	0.267782	0.905	0.761	9.9e-28	3
Pxn	1.46e-10	0.267789	0.59	0.558	2.99e-06	4
Rps6ka3	2.43e-23	0.26784	0.704	0.586	4.98e-19	1
Psmd4	2.62e-17	0.267909	0.743	0.629	5.37e-13	5
Usp22	2.01e-20	0.267964	0.453	0.309	4.1e-16	5
Add3	4.76e-12	0.267994	0.766	0.709	9.74e-08	5
Atp6v0a1	3.52e-34	0.268183	0.647	0.496	7.2e-30	0
Ppp2r5c	2.45e-28	0.268234	0.826	0.714	5.02e-24	1
Zc3h3	5.64e-58	0.268329	0.288	0.126	1.15e-53	0
Ppp3ca	1.26e-37	0.268447	0.9	0.833	2.57e-33	0
Vps26a	5.94e-12	0.268488	0.591	0.545	1.22e-07	4
Chd9	4.85e-43	0.268498	0.584	0.345	9.93e-39	3
Atp6v1b2	6.76e-08	0.268783	0.682	0.674	0.00138237	4
Ube2e3	1.22e-38	0.268929	0.7	0.476	2.49e-34	3
Ly86	4.31e-09	0.269023	0.747	0.709	8.83e-05	2
Tmem160	1.3e-34	0.269072	0.835	0.63	2.66e-30	3
Smad1	2.79e-43	0.26923	0.415	0.244	5.71e-39	0
Cmpk1	1.67e-20	0.269235	0.825	0.732	3.41e-16	5
Kif5b	1.02e-16	0.26939	0.857	0.779	2.08e-12	5
Cd741	3.25e-16	0.269417	0.861	0.798	6.64e-12	2
Tpcn1	7.51e-32	0.26944	0.619	0.475	1.54e-27	0
Olfr920	1.75e-44	0.269508	0.314	0.162	3.58e-40	0
Cd276	1.57e-84	0.269525	0.28	0.078	3.2e-80	3
Klf91	3.26e-35	0.269598	0.724	0.491	6.67e-31	3
Mcub1	2.53e-16	0.269613	0.763	0.686	5.17e-12	5
Bcl2	1.33e-73	0.269624	0.297	0.098	2.72e-69	3
Tlr71	7.44e-18	0.269658	0.566	0.464	1.52e-13	2
Spred11	3.45e-18	0.269758	0.781	0.713	7.06e-14	2
Rab1a	2.36e-32	0.269865	0.818	0.726	4.82e-28	0
Hist1h2bc	9.78e-17	0.270025	0.557	0.457	2e-12	1
Mamdc21	5.9e-18	0.27023	0.586	0.432	1.21e-13	5
Krt80	8.1e-62	0.270282	0.37	0.169	1.66e-57	1
Psmd6	2.55e-11	0.270291	0.6	0.493	5.22e-07	5
Ikbkb	3.28e-25	0.270337	0.799	0.688	6.72e-21	1
Herpud1	1.35e-09	0.270368	0.588	0.566	2.76e-05	4
Fez21	1.33e-51	0.270373	0.504	0.262	2.72e-47	3
Nme2	3.9e-40	0.270376	0.953	0.934	7.97e-36	1
Prdx4	2.63e-36	0.270448	0.54	0.323	5.38e-32	3
Nupr11	1.32e-09	0.270467	0.629	0.527	2.71e-05	5
Gapvd1	1.45e-32	0.270545	0.66	0.513	2.96e-28	0
Rps9	1.18e-55	0.270873	0.995	0.996	2.41e-51	1
Tbcb	3.39e-19	0.271362	0.757	0.646	6.93e-15	5
Rabac11	8.52e-23	0.271371	0.91	0.866	1.74e-18	5
Ogt	1.53e-30	0.271402	0.578	0.427	3.13e-26	0
Avpi1	5.2e-19	0.271428	0.536	0.425	1.06e-14	1
Ndufc2	2.4e-26	0.271751	0.758	0.643	4.92e-22	1
Crk	1.38e-34	0.271875	0.722	0.6	2.83e-30	0
Adgre5	1.13e-34	0.271888	0.969	0.851	2.31e-30	3
Rap2b	4.3e-09	0.272075	0.571	0.537	8.8e-05	4
Gbp7	7.72e-31	0.272204	0.28	0.158	1.58e-26	0
Adrb2	5.4e-24	0.272316	0.526	0.383	1.11e-19	0
Dad1	2.2e-18	0.272501	0.842	0.782	4.5e-14	5
Tusc1	5.63e-39	0.272734	0.332	0.175	1.15e-34	1
Rtl8a	2.55e-57	0.272827	0.334	0.161	5.22e-53	0
Uqcr10	3.18e-35	0.27283	0.95	0.826	6.5e-31	3
Cycs	5.64e-17	0.272873	0.689	0.585	1.15e-12	5
Tagap	1.99e-11	0.272939	0.294	0.22	4.06e-07	4
4931406P16Rik	5.49e-43	0.273104	0.582	0.346	1.12e-38	3
Ctsf1	6.95e-69	0.273262	0.376	0.145	1.42e-64	3
Inf2	6.46e-23	0.273519	0.44	0.286	1.32e-18	5
Ptgir	6.55e-65	0.273539	0.267	0.098	1.34e-60	1
Tfrc1	3.34e-07	0.273582	0.307	0.248	0.00682415	4
Cd33	4.57e-32	0.273597	0.718	0.561	9.34e-28	0
Ticam2	1.9e-40	0.273636	0.447	0.28	3.89e-36	0
Gm11808	2.38e-06	0.273719	0.619	0.606	0.0486985	6
Sgcb	2.67e-45	0.273792	0.354	0.192	5.46e-41	0
Me21	4.05e-15	0.274022	0.406	0.286	8.29e-11	5
C1galt1	3.23e-30	0.274185	0.52	0.379	6.6e-26	0
Tmcc3	2.13e-68	0.27421	0.331	0.121	4.36e-64	3
Bnip2	6.35e-32	0.274451	0.825	0.701	1.3e-27	0
Aig1	7.45e-16	0.274553	0.343	0.248	1.52e-11	4
Atp5l	1.47e-53	0.27483	0.984	0.97	3.01e-49	1
Tm9sf3	7.28e-37	0.274935	0.894	0.811	1.49e-32	0
Lgmn3	1.4e-14	0.275036	0.965	0.903	2.86e-10	4
Cyth3	4.12e-41	0.275278	0.52	0.35	8.42e-37	0
Psma71	8.83e-20	0.275361	0.891	0.856	1.81e-15	5
Aars	5.49e-18	0.275419	0.341	0.219	1.12e-13	5
Fbxo33	2.01e-09	0.275667	0.347	0.282	4.11e-05	4
Tmem154	4.09e-98	0.275859	0.296	0.09	8.36e-94	1
Ighm1	1.46e-24	0.276077	0.316	0.193	2.99e-20	2
Micos13	4.6e-30	0.276139	0.779	0.579	9.42e-26	3
Clta	5.58e-37	0.276276	0.965	0.875	1.14e-32	3
Patl1	3.52e-14	0.276285	0.338	0.252	7.19e-10	4
Tasor	5.67e-25	0.27634	0.485	0.361	1.16e-20	0
Mir99ahg1	1.37e-71	0.276341	0.434	0.173	2.81e-67	3
Morf4l2	7.44e-17	0.276362	0.713	0.615	1.52e-12	5
Snrpa1	4.87e-20	0.276385	0.404	0.264	9.97e-16	5
Iqgap1	2.57e-31	0.276438	0.983	0.971	5.27e-27	4
Pon3	4.87e-75	0.276464	0.377	0.14	9.96e-71	3
Fbxo11	2.44e-16	0.27666	0.479	0.389	5e-12	4
Scand1	8.71e-08	0.276723	0.765	0.786	0.00178164	6
Rufy3	1.44e-12	0.276764	0.316	0.24	2.95e-08	4
Slc2a6	2.99e-55	0.276873	0.421	0.197	6.12e-51	3
Plxnd1	1.95e-14	0.277066	0.826	0.797	4e-10	2
Lamtor4	1.52e-20	0.277191	0.756	0.68	3.12e-16	1
Pabpc1	5.51e-31	0.277259	0.986	0.966	1.13e-26	1
Maged1	4.7e-54	0.277364	0.332	0.162	9.62e-50	0
Nfatc2	2.6e-40	0.277408	0.479	0.311	5.32e-36	0
Snx51	3.34e-25	0.277412	0.854	0.807	6.83e-21	2
Lamtor2	9.18e-34	0.277457	0.85	0.669	1.88e-29	3
Psma5	6.78e-15	0.277459	0.681	0.583	1.39e-10	5
Nek7	3.51e-33	0.277501	0.72	0.591	7.18e-29	0
Mocs2	7.84e-46	0.277576	0.637	0.388	1.6e-41	3
Zfhx3	2.79e-34	0.277733	0.765	0.603	5.71e-30	0
Pcyt1a	9.58e-09	0.277928	0.64	0.618	0.000196017	4
Ptma	2.09e-56	0.278094	0.997	0.997	4.27e-52	1
Snrpb	1.38e-06	0.27815	0.792	0.815	0.0281727	6
Ykt6	4.49e-45	0.278165	0.632	0.392	9.19e-41	3
Itgb1	2.91e-39	0.278193	0.974	0.894	5.96e-35	3
Ripk1	3.36e-13	0.278315	0.453	0.375	6.87e-09	4
Cox6b1	1.51e-44	0.278327	0.954	0.911	3.08e-40	1
Kcnk13	5.08e-41	0.278363	0.435	0.273	1.04e-36	0
Ro60	2.41e-34	0.278387	0.379	0.237	4.93e-30	0
Irf9	1.87e-06	0.278427	0.32	0.237	0.0381849	6
Siah2	3.4e-22	0.278441	0.333	0.217	6.95e-18	4
Rpl30	4.65e-20	0.278553	0.981	0.984	9.51e-16	6
Irf2bp21	2.29e-12	0.278577	0.846	0.829	4.69e-08	4
Fmc1	2.06e-23	0.27885	0.536	0.377	4.22e-19	5
Gdpd3	6.36e-32	0.27889	0.503	0.338	1.3e-27	1
Xylt1	3.41e-22	0.278924	0.503	0.343	6.97e-18	5
Rpl21	6.85e-31	0.279011	0.992	0.935	1.4e-26	3
Ftl12	3.01e-28	0.279015	0.998	0.992	6.16e-24	4
P2ry131	1.22e-77	0.279077	0.327	0.106	2.5e-73	3
Glul1	2.29e-37	0.279145	0.969	0.837	4.69e-33	3
Galnt7	4e-34	0.279279	0.622	0.463	8.19e-30	0
Ppib	5.77e-38	0.279302	0.963	0.843	1.18e-33	3
Ddb1	5.07e-20	0.279352	0.629	0.495	1.04e-15	5
Rgs2	1.54e-20	0.279404	0.603	0.452	3.14e-16	1
Tbc1d10a	1.42e-30	0.279461	0.265	0.136	2.9e-26	4
Dag1	7.13e-21	0.279538	0.574	0.418	1.46e-16	5
Ndufa1	6.11e-31	0.279711	0.866	0.7	1.25e-26	3
Snx8	1.62e-50	0.279758	0.475	0.285	3.32e-46	0
Malat1	2.32e-39	0.279799	1	0.997	4.76e-35	0
Pdcd6	2.3e-17	0.279809	0.721	0.609	4.71e-13	5
Eif3e	1e-08	0.280101	0.797	0.822	0.000204514	6
Mdfic	3.72e-17	0.28015	0.615	0.522	7.61e-13	4
Peak1	1.6e-34	0.280346	0.624	0.468	3.27e-30	0
Flnb	1.09e-56	0.280424	0.392	0.177	2.22e-52	3
Oip5os1	9.45e-31	0.28047	0.641	0.505	1.93e-26	0
Ptpre1	8.42e-13	0.280542	0.663	0.603	1.72e-08	4
Tmem106b	5.65e-34	0.280575	0.552	0.397	1.16e-29	0
Ethe11	1.97e-35	0.280648	0.583	0.377	4.03e-31	3
Psmb8	3.58e-30	0.280862	0.669	0.525	7.31e-26	1
Txndc17	1e-36	0.280862	0.865	0.795	2.05e-32	1
Cx3cr11	2.22e-35	0.281268	0.621	0.295	4.55e-31	6
Degs1	1.21e-29	0.281322	0.836	0.755	2.48e-25	1
Rpl36al	3.14e-50	0.281363	0.957	0.937	6.43e-46	1
Pdap1	7.44e-17	0.28138	0.697	0.578	1.52e-12	5
Agmo	1.56e-72	0.28142	0.292	0.112	3.19e-68	0
Tmx4	1.47e-36	0.281703	0.551	0.34	3e-32	3
Smdt1	1.16e-36	0.281731	0.921	0.779	2.37e-32	3
Polr2k	1.1e-18	0.281862	0.771	0.682	2.26e-14	5
Shisa5	5.46e-32	0.281878	0.942	0.824	1.12e-27	3
Mbtd1	1.71e-14	0.281955	0.397	0.311	3.49e-10	4
Aplp21	2.16e-43	0.282026	0.974	0.877	4.43e-39	3
Cox6c	1.45e-39	0.282112	0.986	0.918	2.97e-35	3
Anxa1	3.63e-31	0.282135	0.91	0.853	7.43e-27	1
Rnasek	3.87e-21	0.282204	0.873	0.828	7.93e-17	5
Ddx3x	6.86e-36	0.282335	0.926	0.871	1.4e-31	0
St8sia4	5.55e-14	0.282445	0.681	0.635	1.14e-09	2
Adgrg6	2.2e-39	0.282635	0.409	0.25	4.49e-35	0
Calml4	2.62e-105	0.282796	0.261	0.056	5.36e-101	3
Rybp	4.75e-44	0.282822	0.575	0.392	9.71e-40	0
AI467606	2.8e-23	0.282982	0.487	0.336	5.72e-19	5
Stxbp5	4.01e-44	0.283085	0.48	0.303	8.2e-40	0
Lbh	2.68e-44	0.28311	0.443	0.258	5.48e-40	1
Rps23	9.89e-26	0.283162	0.984	0.99	2.02e-21	6
Rpl28	1.04e-45	0.283379	0.972	0.98	2.12e-41	1
Otulinl	3.24e-10	0.283385	0.659	0.626	6.63e-06	2
Tspan3	7.57e-36	0.283564	0.585	0.425	1.55e-31	0
Map1lc3a	1.47e-40	0.283653	0.655	0.421	3e-36	3
Rab22a	1.58e-14	0.283763	0.529	0.409	3.23e-10	5
Cap1	2.88e-22	0.283817	0.921	0.892	5.88e-18	5
Slamf91	5.41e-41	0.283848	0.642	0.389	1.11e-36	3
Slc20a1	5.11e-13	0.283972	0.4	0.311	1.04e-08	4
Lipa	8.28e-41	0.283995	0.803	0.574	1.69e-36	3
Bak1	8.04e-38	0.284059	0.501	0.329	1.64e-33	1
Wasl	4.28e-45	0.284067	0.411	0.239	8.75e-41	0
Nucks1	4.13e-35	0.284118	0.8	0.676	8.46e-31	0
Pdlim4	1.1e-19	0.284202	0.349	0.219	2.25e-15	5
Cox8a	2.62e-46	0.284236	0.991	0.933	5.36e-42	3
Cenpb	1.54e-39	0.284377	0.77	0.633	3.16e-35	0
1810013L24Rik	7.21e-15	0.284386	0.385	0.3	1.47e-10	4
Ncf11	6.25e-17	0.284516	0.846	0.774	1.28e-12	5
Tfpi	1.44e-57	0.284546	0.301	0.135	2.94e-53	0
Ddit3	3.33e-15	0.284688	0.314	0.219	6.82e-11	4
Drap1	4e-36	0.284737	0.869	0.691	8.18e-32	3
Myof	7.86e-17	0.284792	0.756	0.669	1.61e-12	5
Psmd1	1.57e-19	0.284809	0.665	0.535	3.22e-15	5
Rab5c	5.19e-39	0.28481	0.859	0.772	1.06e-34	0
Slc44a1	1.1e-15	0.284943	0.636	0.562	2.26e-11	2
Ctso	3.37e-61	0.284991	0.441	0.2	6.9e-57	3
1991-09-01	5.94e-08	0.285015	0.664	0.596	0.00121479	6
Arpc1b	1.45e-52	0.285053	0.965	0.946	2.96e-48	1
Mxi1	1.4e-07	0.28506	0.394	0.346	0.00287141	4
Dennd4c	1.3e-33	0.285079	0.608	0.458	2.66e-29	0
Nedd9	1.72e-16	0.285377	0.468	0.34	3.52e-12	5
Bnip3l	2.19e-06	0.285455	0.709	0.699	0.0448558	6
Cyfip1	7.2e-39	0.285538	0.874	0.778	1.47e-34	0
Pla2g7	1.59e-11	0.285604	0.654	0.585	3.25e-07	2
Dusp22	2.59e-34	0.285806	0.744	0.594	5.31e-30	0
Gpr155	2.3e-33	0.285927	0.414	0.268	4.7e-29	0
Alyref	1.19e-10	0.286292	0.519	0.47	2.44e-06	4
Psmc3	1.92e-17	0.286399	0.713	0.594	3.93e-13	5
Mapre2	7.68e-12	0.2864	0.601	0.562	1.57e-07	4
Mir22hg1	7.03e-23	0.286458	0.599	0.423	1.44e-18	5
Pla2g15	9.2e-65	0.286503	0.454	0.2	1.88e-60	3
Etv5	1.47e-44	0.286528	0.322	0.168	3.02e-40	0
Tpt1	6.01e-35	0.28664	0.997	0.998	1.23e-30	6
Lrrc58	3.33e-37	0.286659	0.778	0.64	6.81e-33	0
Stac2	1.73e-60	0.286904	0.286	0.122	3.55e-56	0
Mindy2	1.9e-33	0.287087	0.687	0.533	3.88e-29	0
Col4a3bp	2.36e-34	0.287476	0.555	0.402	4.82e-30	0
Nfix1	1.3e-38	0.287929	0.729	0.491	2.66e-34	3
Bri3	2.6e-37	0.287941	0.977	0.873	5.32e-33	3
Ostf1	1.1e-42	0.288225	0.959	0.856	2.24e-38	3
Ecm1	1.94e-38	0.288428	0.974	0.822	3.98e-34	0
Sgcb1	2.52e-62	0.288562	0.429	0.193	5.16e-58	3
Entpd11	1.96e-07	0.288646	0.454	0.415	0.00401862	4
Slc3a2	1.65e-21	0.288785	0.759	0.692	3.38e-17	4
Fli11	4.97e-14	0.288829	0.751	0.71	1.02e-09	2
Cpeb2	4.87e-16	0.289017	0.369	0.278	9.95e-12	4
2900097C17Rik	2.53e-35	0.289034	0.755	0.63	5.17e-31	0
Zfp422	1.38e-51	0.28923	0.416	0.233	2.82e-47	0
Rps6	1.35e-46	0.289239	0.962	0.963	2.76e-42	1
Glrx	1.99e-46	0.289249	0.442	0.258	4.08e-42	1
Ap2a21	2.12e-27	0.289316	0.86	0.813	4.34e-23	2
H2-Ab11	1.59e-19	0.289491	0.83	0.73	3.26e-15	2
Poglut3	2.9e-61	0.289843	0.315	0.141	5.94e-57	0
Cox6a1	1.45e-24	0.289895	0.909	0.856	2.96e-20	5
Golm1	4.24e-74	0.289946	0.339	0.123	8.67e-70	3
Rhoc1	1.02e-09	0.289968	0.495	0.401	2.09e-05	5
Anxa7	7.76e-21	0.2901	0.742	0.622	1.59e-16	5
Gpr341	2.15e-27	0.290372	0.64	0.456	4.39e-23	2
Rsrc2	2.99e-24	0.290435	0.634	0.523	6.12e-20	4
Pura	6.9e-33	0.290527	0.618	0.468	1.41e-28	0
Cct2	3.97e-18	0.290798	0.757	0.663	8.11e-14	5
Psma2	5.18e-24	0.290941	0.855	0.792	1.06e-19	5
Tubgcp5	2.83e-38	0.29098	0.359	0.212	5.79e-34	0
Nup54	5.57e-17	0.291047	0.339	0.238	1.14e-12	4
Gpr160	1.88e-30	0.291239	0.369	0.24	3.86e-26	0
Rbpj1	4.07e-24	0.291332	0.94	0.909	8.33e-20	4
Midn	2.69e-16	0.291353	0.393	0.3	5.5e-12	4
Ddx3x1	4.21e-15	0.291383	0.91	0.878	8.62e-11	4
Agpat31	6.76e-75	0.291444	0.402	0.154	1.38e-70	3
Rc3h1	1.59e-10	0.291457	0.605	0.51	3.26e-06	5
Klhl33	1.67e-54	0.291595	0.275	0.12	3.41e-50	0
Tln1	5.04e-09	0.291677	0.888	0.861	0.00010303	6
Srsf7	1.46e-24	0.291718	0.565	0.451	2.98e-20	4
Slc22a4	2.52e-37	0.29172	0.358	0.179	5.16e-33	5
Arap1	5.29e-37	0.291904	0.594	0.443	1.08e-32	0
Ist1	7e-18	0.292039	0.575	0.491	1.43e-13	4
Hexa1	1.76e-29	0.292337	0.846	0.69	3.6e-25	3
Chn2	2.76e-71	0.292404	0.288	0.108	5.65e-67	1
Hbp1	8.28e-17	0.292416	0.642	0.522	1.69e-12	5
Dbi	1.85e-37	0.292689	0.963	0.834	3.79e-33	3
Clec12a1	5.16e-46	0.292727	0.696	0.42	1.06e-41	3
Casp6	4.88e-49	0.292766	0.352	0.178	9.99e-45	1
Epb41l21	2.32e-09	0.29278	0.511	0.458	4.75e-05	4
Eif11	1.77e-11	0.293102	0.976	0.98	3.62e-07	6
Zdhhc14	7.64e-62	0.293128	0.409	0.207	1.56e-57	0
Slc48a1	1.58e-29	0.293154	0.661	0.522	3.23e-25	0
Ahnak2	1.55e-15	0.29333	0.547	0.416	3.17e-11	5
Mcu	4.2e-26	0.293461	0.385	0.23	8.58e-22	5
Tgfbrap1	4.47e-36	0.293548	0.415	0.269	9.15e-32	0
Eid1	3.19e-41	0.293561	0.866	0.745	6.53e-37	0
Ctsl1	3.64e-56	0.293805	0.947	0.718	7.44e-52	3
Atp13a3	1.13e-20	0.293974	0.654	0.575	2.32e-16	4
Rps3a1	1.1e-27	0.293997	0.992	0.993	2.25e-23	6
Qk1	7.42e-40	0.294028	0.981	0.911	1.52e-35	3
Fgl2	6.74e-70	0.294109	0.292	0.107	1.38e-65	1
Ppia1	1.9e-71	0.294113	1	0.986	3.88e-67	3
Hmgn5	1.76e-18	0.294197	0.397	0.272	3.6e-14	5
Jup	4.55e-35	0.294228	0.354	0.214	9.31e-31	0
Rab14	5.49e-45	0.294286	0.926	0.847	1.12e-40	0
Galnt2	2.07e-40	0.294464	0.484	0.316	4.24e-36	0
Mrpl52	4.7e-30	0.294541	0.797	0.698	9.61e-26	1
Il13ra1	3.85e-22	0.294597	0.617	0.486	7.88e-18	1
Pik3cg	2.63e-36	0.294601	0.578	0.421	5.39e-32	0
Hexa	1.5e-26	0.294619	0.786	0.693	3.06e-22	0
Pik3r1	3.77e-36	0.294717	0.717	0.573	7.72e-32	0
Smim10l1	2.03e-38	0.294846	0.604	0.449	4.15e-34	0
Csgalnact2	9.99e-29	0.294991	0.676	0.525	2.04e-24	1
Sp110	2.62e-09	0.295036	0.323	0.221	5.37e-05	6
Pcna	1.22e-11	0.295174	0.699	0.658	2.5e-07	4
C5ar11	2.71e-46	0.295221	0.866	0.573	5.55e-42	3
Aprt1	1.61e-19	0.295332	0.794	0.703	3.29e-15	5
Adam15	2.81e-39	0.295344	0.918	0.8	5.74e-35	0
Psmd12	3.68e-21	0.295605	0.561	0.412	7.52e-17	5
Abcd4	4e-51	0.295813	0.363	0.194	8.19e-47	0
Ppp1ca	7.65e-49	0.295909	0.908	0.836	1.57e-44	1
Slc25a5	1.03e-12	0.295994	0.891	0.892	2.1e-08	6
Acer3	2.35e-26	0.296023	0.739	0.627	4.8e-22	1
Nfe2l1	1.79e-17	0.296229	0.628	0.513	3.66e-13	5
Ctsz	5.44e-17	0.296242	0.916	0.904	1.11e-12	4
Ssr4	5.65e-33	0.296291	0.858	0.662	1.16e-28	3
Plaur1	5.46e-22	0.296368	0.627	0.467	1.12e-17	5
Mrpl51	5.56e-21	0.29637	0.591	0.456	1.14e-16	5
Rps27l	4.05e-39	0.296554	0.91	0.869	8.28e-35	1
Crip2	4.46e-23	0.296666	0.512	0.383	9.12e-19	1
Xpr1	5.97e-18	0.296704	0.629	0.504	1.22e-13	5
Osgin2	2.46e-14	0.296855	0.265	0.184	5.03e-10	4
Cct5	2.19e-36	0.296921	0.751	0.624	4.48e-32	1
Rbbp6	1.23e-19	0.297341	0.662	0.584	2.52e-15	4
Kpna4	7.33e-18	0.297427	0.638	0.558	1.5e-13	4
Il16	2.83e-62	0.29777	0.283	0.117	5.78e-58	0
Zfp655	1.45e-21	0.297835	0.293	0.185	2.96e-17	4
Actg11	9.24e-33	0.297982	0.997	0.993	1.89e-28	5
Psmd13	5.54e-32	0.297997	0.704	0.559	1.13e-27	1
Tgfbr21	3.37e-56	0.298152	0.867	0.588	6.9e-52	3
Xdh	1.77e-38	0.298155	0.657	0.489	3.62e-34	0
Gna12	1.08e-40	0.298268	0.579	0.41	2.22e-36	0
Rai14	1.86e-60	0.298337	0.417	0.188	3.81e-56	3
Naa60	1.48e-46	0.298804	0.547	0.316	3.03e-42	3
Nme22	1.11e-30	0.298916	0.957	0.935	2.27e-26	5
Ctdsp2	2.83e-31	0.298965	0.779	0.665	5.79e-27	0
Pcmtd1	8.45e-33	0.299013	0.527	0.383	1.73e-28	0
Arpc2	8.59e-67	0.299159	0.989	0.984	1.76e-62	1
Ncoa4	6.75e-41	0.299191	0.521	0.357	1.38e-36	0
Higd1a	9.28e-23	0.299243	0.691	0.539	1.9e-18	5
BC031181	1.16e-19	0.29927	0.661	0.541	2.37e-15	5
Sdc3	6.9e-20	0.299301	0.763	0.69	1.41e-15	1
Maf1	1.86e-36	0.299321	0.874	0.688	3.8e-32	2
Slc7a1	9.72e-38	0.299415	0.361	0.182	1.99e-33	5
Cd300ld	1.41e-13	0.299438	0.492	0.413	2.88e-09	2
Tmem258	1.05e-06	0.299446	0.651	0.658	0.0214846	6
Atxn1	8.21e-65	0.299633	0.428	0.187	1.68e-60	3
Cytip	2.98e-96	0.299708	0.619	0.316	6.09e-92	1
Pde8a	6.51e-24	0.299715	0.387	0.242	1.33e-19	5
Pin4	4.97e-19	0.299716	0.645	0.519	1.02e-14	5
Itch	6.84e-07	0.299724	0.517	0.458	0.0139989	6
Cyfip11	9.84e-36	0.299895	0.919	0.778	2.01e-31	3
Gpr1831	5.89e-23	0.299915	0.661	0.541	1.2e-18	2
Pnpla8	3.86e-32	0.299981	0.58	0.434	7.89e-28	0
Ndufa6	6.24e-12	0.300108	0.864	0.857	1.28e-07	6
Atraid	4.34e-42	0.300196	0.807	0.576	8.87e-38	3
St6galnac4	1.42e-13	0.300261	0.328	0.244	2.9e-09	4
Rpl10-ps3	2.28e-07	0.300329	0.267	0.183	0.0046641	6
Trmt1	3.33e-41	0.300458	0.569	0.397	6.81e-37	0
Tifab	1.06e-45	0.300463	0.328	0.164	2.16e-41	1
Ltb4r11	1.69e-09	0.300649	0.296	0.182	3.47e-05	6
Pnp1	4.36e-23	0.300686	0.712	0.587	8.91e-19	5
Scarb2	3.61e-39	0.300739	0.725	0.583	7.39e-35	0
Clock	2.7e-41	0.300841	0.568	0.401	5.51e-37	0
Dock10	6.16e-07	0.300867	0.6	0.556	0.0126105	6
Dock4	2.13e-56	0.300931	0.527	0.27	4.36e-52	3
Dyrk2	1.34e-17	0.30104	0.486	0.386	2.73e-13	4
Gmfb	1.23e-38	0.301131	0.664	0.515	2.52e-34	0
Cd361	2.41e-12	0.301153	0.753	0.677	4.93e-08	2
Tle3	1.67e-19	0.301154	0.49	0.382	3.42e-15	4
Chd1	2.75e-20	0.301222	0.45	0.339	5.62e-16	4
Rhoa	2.15e-62	0.301346	0.997	0.973	4.39e-58	3
Rbpj	1.52e-33	0.301574	0.93	0.91	3.11e-29	1
Serp1	6.67e-34	0.301639	0.889	0.81	1.36e-29	1
Glipr21	1.53e-13	0.301828	0.357	0.213	3.12e-09	6
Hnrnpll	4.12e-15	0.30187	0.429	0.345	8.43e-11	4
Ms4a6b1	3.27e-18	0.301904	0.595	0.464	6.68e-14	2
Slfn8	2.87e-09	0.302081	0.253	0.152	5.88e-05	6
Tatdn2	2.21e-17	0.302165	0.431	0.337	4.52e-13	4
Laptm4a1	5.69e-42	0.302271	0.957	0.841	1.16e-37	3
Ms4a4a	8.95e-82	0.302295	0.289	0.099	1.83e-77	0
Ctsl	3.59e-62	0.302308	0.913	0.707	7.33e-58	0
Hsp90ab1	3.72e-20	0.302364	0.991	0.977	7.6e-16	4
Rybp1	6.1e-18	0.302418	0.504	0.417	1.25e-13	4
Saraf	2.13e-42	0.302602	0.722	0.498	4.35e-38	3
Ndufb1-ps	1.91e-44	0.302629	0.927	0.891	3.9e-40	1
Dse1	3.98e-20	0.302704	0.704	0.626	8.15e-16	2
Sh3bp51	3.94e-20	0.302761	0.812	0.699	8.07e-16	5
Rtl8b	1.95e-77	0.303132	0.336	0.14	3.98e-73	0
Lpin1	1.58e-55	0.303158	0.307	0.143	3.23e-51	0
Cyba2	4.92e-14	0.303195	0.963	0.959	1.01e-09	6
Zfas11	2.51e-07	0.303375	0.528	0.479	0.00512957	6
Knop1	1.23e-42	0.303395	0.534	0.315	2.52e-38	3
Atpif11	6.59e-23	0.303425	0.878	0.81	1.35e-18	5
Lgals11	3.78e-23	0.303793	0.957	0.887	7.74e-19	3
Plekho21	5.2e-07	0.304044	0.744	0.731	0.010641	6
Mtmr12	6.04e-45	0.304204	0.376	0.216	1.24e-40	0
Nme21	2.03e-44	0.304325	0.986	0.93	4.15e-40	3
Rad23b	3.91e-22	0.30438	0.647	0.515	8.01e-18	5
Atp2a2	8.56e-40	0.304469	0.784	0.654	1.75e-35	0
Pikfyve	4.77e-37	0.304527	0.467	0.311	9.76e-33	0
Cd68	8.95e-36	0.304932	0.868	0.787	1.83e-31	0
Adgre1	1.25e-15	0.304936	0.77	0.72	2.56e-11	2
Ang	2.14e-40	0.304954	0.489	0.308	4.38e-36	0
Ndufv3	2.95e-38	0.305019	0.82	0.623	6.03e-34	3
Ctsf	2.49e-69	0.305095	0.328	0.138	5.09e-65	0
Dyrk1a	8.5e-20	0.305279	0.443	0.338	1.74e-15	4
Pabpc11	7.15e-47	0.305292	0.987	0.967	1.46e-42	4
Plpbp	7.48e-22	0.305357	0.377	0.263	1.53e-17	4
Eno1	1.82e-27	0.30547	0.765	0.681	3.73e-23	1
Ube3a	1.23e-34	0.305511	0.662	0.528	2.52e-30	0
C3ar11	6.27e-34	0.305542	0.891	0.772	1.28e-29	2
Ptp4a2	3.46e-49	0.305761	0.963	0.925	7.09e-45	1
Jak2	6.77e-31	0.306006	0.502	0.348	1.39e-26	1
Ybx3	1.07e-26	0.306048	0.77	0.63	2.19e-22	5
Gramd4	2.08e-99	0.30605	0.353	0.12	4.26e-95	1
Vps35	4.29e-39	0.306065	0.767	0.636	8.78e-35	0
Slc17a51	1.62e-54	0.306075	0.541	0.285	3.31e-50	3
Kdelr2	5.87e-17	0.306115	0.561	0.441	1.2e-12	5
Chmp3	2.01e-41	0.30615	0.821	0.598	4.1e-37	3
1810058I24Rik	5.06e-23	0.306257	0.79	0.687	1.04e-18	5
St6gal11	2.25e-47	0.306297	0.603	0.357	4.6e-43	3
Msrb2	1.69e-144	0.3065	0.272	0.046	3.45e-140	3
Naa50	3.92e-14	0.306587	0.711	0.686	8.03e-10	4
Psmd11	2.27e-21	0.306647	0.679	0.552	4.64e-17	5
Ctnnb1	8.22e-41	0.306734	0.757	0.623	1.68e-36	0
Tollip	7.75e-14	0.30688	0.46	0.383	1.58e-09	4
Pla2g71	2.42e-16	0.307005	0.683	0.583	4.95e-12	4
Dennd5a	9.83e-39	0.307273	0.809	0.692	2.01e-34	0
F11r1	1.76e-25	0.307349	0.579	0.39	3.59e-21	5
Stk24	3.33e-27	0.307393	0.745	0.597	6.81e-23	5
Stat5b	9.36e-08	0.307447	0.315	0.225	0.00191485	6
Slc2a3	5.89e-45	0.307545	0.278	0.111	1.21e-40	5
Hyal2	8.88e-90	0.307559	0.264	0.082	1.82e-85	0
Fcgr2b1	8.92e-14	0.307713	0.806	0.769	1.82e-09	4
Sh3bgrl	2.62e-45	0.307739	0.953	0.888	5.36e-41	0
Atp6v1e1	8.54e-07	0.308052	0.747	0.76	0.0174678	6
Rnaset2a	4.31e-41	0.308052	0.719	0.496	8.81e-37	3
Adss	3.91e-28	0.308128	0.639	0.509	8e-24	1
Rpl15	1.26e-15	0.30816	0.933	0.937	2.59e-11	6
N4bp1	1.95e-15	0.308265	0.488	0.404	3.99e-11	4
Klhl6	2.95e-52	0.308308	0.567	0.311	6.02e-48	3
Klf61	2.17e-34	0.30843	0.979	0.959	4.44e-30	5
Gls	7.72e-12	0.308489	0.764	0.739	1.58e-07	4
Mapk14	4.03e-39	0.308962	0.714	0.572	8.25e-35	0
Hcst	2.02e-37	0.309118	0.695	0.555	4.13e-33	0
Sh3kbp1	1.32e-32	0.309188	0.695	0.566	2.7e-28	1
Snx3	2.07e-48	0.309464	0.901	0.797	4.24e-44	0
Ndufa41	8.47e-36	0.309512	0.946	0.843	1.73e-31	3
Prkcb2	1.12e-06	0.309517	0.373	0.285	0.0229198	6
Tmem87b	1.6e-50	0.309809	0.474	0.284	3.28e-46	0
Adam10	2.83e-40	0.309936	0.749	0.538	5.78e-36	3
Dock2	1.24e-41	0.30998	0.689	0.53	2.53e-37	1
Phtf2	2.73e-73	0.310083	0.394	0.157	5.59e-69	3
Washc2	2.84e-42	0.310161	0.774	0.621	5.8e-38	0
Rab6a	3.31e-23	0.310601	0.704	0.574	6.76e-19	5
Ndufb2	7.37e-47	0.310656	0.684	0.436	1.51e-42	3
Top11	1.31e-06	0.310849	0.584	0.558	0.0267787	6
Agfg1	2.16e-40	0.311031	0.541	0.379	4.43e-36	0
Ptpn11	5.99e-36	0.311116	0.553	0.402	1.22e-31	1
Galc	1.11e-53	0.311147	0.511	0.263	2.26e-49	3
Poglut31	2.17e-77	0.311234	0.384	0.143	4.44e-73	3
Med13	1.21e-25	0.311243	0.608	0.488	2.48e-21	4
Ptms	6.3e-35	0.311338	0.942	0.922	1.29e-30	1
Anp32a	8.7e-43	0.311444	0.771	0.634	1.78e-38	0
Zfas1	4.26e-26	0.311745	0.577	0.458	8.71e-22	0
Clstn1	9.7e-143	0.311805	0.302	0.056	1.98e-138	3
Atp5j2	1.23e-47	0.311897	0.96	0.841	2.52e-43	3
Actr1a	2.05e-24	0.312129	0.596	0.448	4.2e-20	5
Gltp	9.93e-48	0.312247	0.93	0.848	2.03e-43	0
Ptpn12	3.28e-15	0.312258	0.599	0.535	6.71e-11	4
Lactb	1.52e-35	0.312533	0.566	0.402	3.1e-31	1
Ankrd281	3.01e-29	0.31275	0.379	0.215	6.16e-25	5
Tpcn11	2.25e-48	0.312994	0.727	0.469	4.6e-44	3
Ankrd28	4.19e-10	0.313064	0.291	0.225	8.58e-06	4
Gars	2.22e-21	0.313091	0.472	0.338	4.55e-17	5
Ralbp1	1.97e-39	0.313375	0.77	0.637	4.03e-35	0
Rnf13	1.41e-38	0.313411	0.744	0.603	2.89e-34	0
Pid1	1.5e-29	0.313416	0.91	0.88	3.07e-25	1
Psmd2	1.4e-21	0.313485	0.756	0.63	2.85e-17	5
Abracl	4.88e-08	0.313645	0.717	0.725	0.000998931	6
Gnaq	3.9e-44	0.313953	0.785	0.625	7.98e-40	0
Atpif1	8.48e-37	0.314622	0.863	0.807	1.74e-32	1
Fyn	4.9e-49	0.314677	0.593	0.348	1e-44	3
Galnt1	7.45e-43	0.315012	0.694	0.473	1.52e-38	3
Luzp1	4.82e-53	0.315213	0.627	0.37	9.86e-49	3
Car5b	1.37e-46	0.31529	0.427	0.242	2.8e-42	1
Ifnar2	9.09e-20	0.315454	0.734	0.676	1.86e-15	4
Arhgap18	5.77e-17	0.315541	0.539	0.461	1.18e-12	2
Ints6	4.65e-27	0.315638	0.3	0.172	9.51e-23	4
Adamtsl51	1.05e-80	0.315793	0.45	0.18	2.14e-76	3
Psmd7	1.58e-21	0.316287	0.645	0.509	3.23e-17	5
Nrp11	1.22e-41	0.316551	0.771	0.534	2.49e-37	3
Tbxas1	3.52e-54	0.316657	0.572	0.321	7.21e-50	3
Wnk11	2.7e-34	0.316784	0.94	0.9	5.52e-30	2
Dynll2	4.23e-40	0.316833	0.603	0.382	8.65e-36	3
Cebpa	1.21e-39	0.317527	0.87	0.652	2.47e-35	3
Hook3	8.73e-32	0.317756	0.7	0.574	1.79e-27	0
Ntpcr	2.94e-66	0.318051	0.441	0.195	6.02e-62	3
Il4ra	1.62e-15	0.318231	0.456	0.366	3.32e-11	4
Psap	6.59e-26	0.318362	0.997	0.996	1.35e-21	1
Psmc5	3.88e-26	0.318608	0.632	0.482	7.93e-22	5
Notch1	1.59e-20	0.31875	0.474	0.371	3.25e-16	4
Ophn1	9.8e-58	0.31886	0.467	0.257	2e-53	0
Man1c1	2.86e-42	0.318897	0.491	0.325	5.84e-38	0
Tle4	7.83e-38	0.31919	0.687	0.47	1.6e-33	3
Psma72	1.48e-09	0.319194	0.84	0.861	3.02e-05	6
Slc7a8	2.81e-09	0.319293	0.459	0.409	5.75e-05	4
Fcer1g	7.88e-74	0.319394	0.999	0.975	1.61e-69	3
Cdc42se1	2.77e-08	0.319867	0.581	0.544	0.000567104	6
Adam17	1.12e-21	0.319921	0.573	0.475	2.3e-17	4
Maco1	7.28e-23	0.320025	0.49	0.339	1.49e-18	5
Stx3	6.27e-14	0.320028	0.453	0.383	1.28e-09	4
Cd151	9.05e-28	0.32012	0.588	0.406	1.85e-23	5
Klf13	1.09e-24	0.320163	0.828	0.753	2.23e-20	5
Gm42418	2.44e-22	0.320176	0.997	1	4.99e-18	6
Cnppd1	1.44e-26	0.320189	0.641	0.483	2.94e-22	5
Tap1	4.06e-11	0.320235	0.341	0.22	8.31e-07	6
Tpd52	8.27e-16	0.320535	0.717	0.679	1.69e-11	4
Npc2	2.64e-73	0.320648	0.998	0.972	5.39e-69	3
Ssbp4	1.65e-40	0.320756	0.665	0.45	3.37e-36	3
Stom	9.67e-49	0.3208	0.846	0.624	1.98e-44	3
Unc93b1	1.28e-26	0.320819	0.876	0.842	2.62e-22	2
Mtdh	1.42e-30	0.320941	0.895	0.812	2.9e-26	0
Dynll1	5.33e-28	0.320964	0.921	0.856	1.09e-23	5
Clec2d	2.44e-54	0.321043	0.358	0.18	5e-50	0
Selenof	2.06e-48	0.321088	0.955	0.833	4.22e-44	3
Kifc3	3.27e-57	0.321345	0.479	0.281	6.68e-53	0
Ppp1r2	8.4e-26	0.321594	0.735	0.616	1.72e-21	5
Ssh2	3.23e-42	0.321642	0.726	0.573	6.6e-38	0
P2ry61	3.71e-27	0.321681	0.671	0.549	7.59e-23	2
Btf3	1.92e-66	0.321743	0.973	0.952	3.92e-62	1
Eif3h	4.74e-12	0.321926	0.816	0.798	9.69e-08	6
Apaf1	9.85e-11	0.321978	0.352	0.231	2.01e-06	6
Tuba1a	7.4e-16	0.322108	0.609	0.529	1.51e-11	1
Tmsb101	1.71e-38	0.322153	0.877	0.757	3.5e-34	5
Ciao2a	2.55e-39	0.322176	0.644	0.465	5.22e-35	1
Bag1	5.34e-49	0.322205	0.891	0.705	1.09e-44	3
Fam129b	5.65e-14	0.32246	0.668	0.622	1.16e-09	4
Nfix	2.45e-51	0.322617	0.674	0.485	5.01e-47	0
Rhbdf2	1.37e-32	0.322673	0.279	0.146	2.79e-28	4
Txnip1	2.91e-35	0.322763	0.96	0.903	5.95e-31	2
Eef2k	3.44e-75	0.322901	0.363	0.159	7.03e-71	0
Cdc42bpa	3.45e-105	0.322939	0.265	0.074	7.05e-101	0
Icosl	3.9e-26	0.322957	0.298	0.173	7.97e-22	4
Prnp	3.42e-71	0.323064	0.354	0.156	7e-67	0
Ankfy1	5.56e-47	0.323437	0.559	0.382	1.14e-42	0
Mvb12b	7.21e-144	0.323464	0.306	0.058	1.47e-139	3
Cpne8	7.72e-96	0.323512	0.261	0.076	1.58e-91	0
Acp5	1.3e-54	0.323541	0.348	0.147	2.66e-50	3
Nop10	4.23e-25	0.32365	0.736	0.618	8.65e-21	5
Agtrap	2.7e-52	0.32385	0.38	0.205	5.53e-48	0
Klf131	1.09e-09	0.324124	0.773	0.761	2.23e-05	6
Serpinb1a	5.13e-62	0.324276	0.369	0.184	1.05e-57	0
Epb41l2	1.31e-51	0.324386	0.681	0.432	2.67e-47	3
Metrnl1	2.47e-30	0.324398	0.871	0.793	5.06e-26	5
Hivep3	1.09e-79	0.324486	0.419	0.161	2.23e-75	3
Zeb2	2.07e-22	0.324663	0.982	0.98	4.24e-18	4
Cry2	1.54e-57	0.324975	0.337	0.162	3.14e-53	0
Tsc22d3	3.96e-36	0.325044	0.873	0.762	8.1e-32	0
Slc25a24	4.35e-26	0.325221	0.658	0.498	8.89e-22	5
Tsc22d2	6.61e-18	0.325417	0.449	0.348	1.35e-13	4
Cmtm7	1.05e-06	0.325722	0.627	0.617	0.0213934	6
Lgmn2	8.88e-64	0.325789	0.998	0.898	1.82e-59	3
Cndp2	5.24e-49	0.325904	0.774	0.613	1.07e-44	0
Gm14548	2.23e-94	0.32592	0.354	0.126	4.56e-90	1
Pag1	8.76e-75	0.325955	0.476	0.208	1.79e-70	3
Smagp1	5.34e-85	0.32615	0.513	0.211	1.09e-80	3
Itm2b1	2.31e-58	0.326189	0.991	0.987	4.74e-54	2
Mef2c1	3.28e-48	0.326236	0.942	0.739	6.7e-44	3
Tob1	2.88e-07	0.326304	0.465	0.428	0.00588206	4
1700025G04Rik	2.55e-98	0.326475	0.338	0.112	5.22e-94	1
Ccdc50	5.29e-46	0.326725	0.861	0.736	1.08e-41	0
Anp32b	3.92e-37	0.326804	0.826	0.718	8.02e-33	1
Sh3bp1	7.29e-09	0.326928	0.373	0.273	0.000149191	6
Slc25a13	1.34e-63	0.326991	0.352	0.161	2.74e-59	1
Lamtor41	2.18e-07	0.327487	0.669	0.696	0.00445416	6
Magoh	4.79e-23	0.327496	0.652	0.516	9.8e-19	5
Jpt1	1.26e-26	0.327673	0.8	0.688	2.58e-22	5
Pkib	4.47e-63	0.327681	0.516	0.259	9.15e-59	3
Lamtor1	5.05e-49	0.328564	0.868	0.668	1.03e-44	3
Synj1	3.69e-15	0.328762	0.619	0.575	7.54e-11	4
Car5b1	3.32e-36	0.328778	0.446	0.256	6.79e-32	5
H2-Aa1	5.39e-17	0.329007	0.795	0.702	1.1e-12	2
Galnt71	9.75e-21	0.329062	0.624	0.478	1.99e-16	5
Hnrnph1	5.25e-07	0.329336	0.683	0.668	0.0107432	6
Bmpr2	1.11e-42	0.329461	0.708	0.547	2.28e-38	0
Pip4k2a	1.16e-41	0.329586	0.838	0.737	2.37e-37	1
Msr11	1.99e-47	0.329675	0.793	0.523	4.06e-43	3
Psma41	2.64e-25	0.329966	0.817	0.729	5.4e-21	5
Vdac1	3.73e-28	0.330121	0.732	0.603	7.62e-24	5
Cpd	1.43e-38	0.33044	0.805	0.605	2.92e-34	3
1810037I17Rik1	1.49e-24	0.330466	0.861	0.773	3.04e-20	5
Arhgap31	5.2e-44	0.330591	0.741	0.589	1.06e-39	0
Psmb6	2.44e-26	0.330727	0.726	0.597	4.99e-22	5
Sat1	1.02e-20	0.330731	0.952	0.939	2.09e-16	4
Dtnbp1	1.08e-52	0.330879	0.699	0.429	2.2e-48	3
Maoa	4.42e-87	0.331064	0.305	0.108	9.05e-83	0
Abca3	1.36e-07	0.331069	0.365	0.285	0.0027833	6
Synpo	2.24e-66	0.331112	0.39	0.164	4.59e-62	3
Golph3	1.05e-48	0.331235	0.727	0.581	2.16e-44	0
Adam33	9.95e-111	0.331299	0.271	0.059	2.04e-106	3
Ctsc3	5.73e-10	0.331729	0.861	0.843	1.17e-05	6
Aldoa	1.37e-20	0.331918	0.864	0.846	2.8e-16	1
Slc16a10	2.27e-10	0.331983	0.309	0.195	4.64e-06	6
Adamtsl5	4.79e-77	0.331989	0.385	0.174	9.79e-73	0
Abcc3	3.5e-79	0.332283	0.469	0.194	7.16e-75	3
Capza1	1.39e-11	0.332459	0.707	0.658	2.85e-07	6
Tmem106a	3.51e-48	0.332582	0.64	0.463	7.19e-44	0
Rcn3	1.68e-114	0.33265	0.335	0.085	3.44e-110	3
P2ry13	2.47e-75	0.332685	0.278	0.1	5.06e-71	0
Epn2	7.75e-93	0.332955	0.306	0.103	1.58e-88	0
Tpi1	5.07e-31	0.332973	0.778	0.668	1.04e-26	1
Atp2b1	1.02e-29	0.333186	0.984	0.965	2.09e-25	4
Dusp6	9.13e-48	0.333235	0.658	0.463	1.87e-43	0
Vwa5a	5.97e-42	0.333508	0.694	0.534	1.22e-37	0
Cysltr1	1.32e-50	0.333643	0.471	0.273	2.7e-46	1
Srgap2	4.56e-45	0.333685	0.75	0.52	9.33e-41	3
Tpr	2.38e-38	0.334002	0.835	0.749	4.87e-34	0
Smchd1	1.63e-06	0.334068	0.52	0.476	0.0333458	6
Sgpl1	2.77e-49	0.334072	0.872	0.753	5.66e-45	0
Erbin	3.69e-25	0.334366	0.709	0.62	7.54e-21	4
Dusp3	1.13e-50	0.33453	0.9	0.785	2.31e-46	0
Klf2	2.33e-31	0.334804	0.897	0.82	4.76e-27	0
Kif13b	2.16e-79	0.334935	0.444	0.18	4.41e-75	3
G3bp2	1.21e-38	0.335062	0.77	0.644	2.47e-34	0
Sash12	1.15e-11	0.335103	0.508	0.441	2.35e-07	4
Twf1	2.56e-42	0.335224	0.544	0.376	5.23e-38	0
Smim3	4.48e-25	0.335574	0.288	0.168	9.17e-21	4
Myl6	1.17e-64	0.335946	0.98	0.968	2.39e-60	1
Plekho1	3.62e-38	0.336154	0.738	0.602	7.4e-34	1
Ndufa13	4.11e-44	0.336266	0.885	0.708	8.4e-40	3
C1qc1	3e-44	0.336373	0.97	0.743	6.14e-40	2
Pik3r5	3.28e-18	0.336398	0.531	0.449	6.71e-14	4
Tcf41	2.05e-48	0.336499	0.94	0.764	4.2e-44	3
Klf10	2.39e-12	0.336671	0.58	0.535	4.88e-08	4
S100a13	2.45e-28	0.336821	0.886	0.83	5.02e-24	5
Rtn4	1.65e-32	0.337511	0.957	0.925	3.38e-28	5
Pgam1	7.75e-24	0.337624	0.747	0.684	1.59e-19	1
Erf	1.91e-23	0.337698	0.344	0.225	3.9e-19	4
Ddhd1	1.99e-09	0.337885	0.317	0.256	4.08e-05	4
P2ry10b	4.14e-27	0.33805	0.576	0.402	8.46e-23	5
BC005537	5.06e-29	0.338122	0.923	0.937	1.04e-24	2
Msr1	1.09e-20	0.33819	0.638	0.542	2.23e-16	2
Uggt1	1.61e-07	0.33819	0.411	0.337	0.00329826	6
Msn	3.24e-42	0.338252	0.938	0.915	6.63e-38	5
Plekhb2	2.28e-42	0.338579	0.717	0.57	4.66e-38	0
Fbxo32	6.78e-25	0.338658	0.263	0.136	1.39e-20	5
Emc7	7.46e-27	0.338869	0.835	0.723	1.53e-22	5
Serinc31	1.38e-49	0.339051	0.99	0.966	2.82e-45	2
Selplg2	2.01e-10	0.339211	0.619	0.528	4.11e-06	6
Zcchc14	3.13e-84	0.339224	0.313	0.117	6.4e-80	0
Unc93b11	2.19e-15	0.339284	0.883	0.846	4.47e-11	6
Npc21	1.65e-18	0.33946	0.923	0.978	3.37e-14	6
Tlr131	6.43e-64	0.339481	0.572	0.292	1.31e-59	3
Adap1	1.85e-06	0.33952	0.328	0.256	0.0377989	6
Lcp1	9.27e-23	0.339608	0.887	0.867	1.9e-18	2
Eif3a	2.91e-26	0.33962	0.845	0.794	5.96e-22	4
Slc43a2	3.51e-42	0.339772	0.75	0.599	7.19e-38	0
Orai1	1.42e-32	0.339993	0.716	0.59	2.9e-28	1
Vmp1	6.79e-20	0.340032	0.579	0.481	1.39e-15	4
Tpp11	4.62e-51	0.340331	0.783	0.523	9.45e-47	3
Sertad2	1.4e-18	0.34101	0.518	0.435	2.86e-14	4
Gm10134	1.97e-56	0.341064	0.593	0.387	4.04e-52	0
Prxl2b	5.58e-62	0.341089	0.416	0.213	1.14e-57	0
Tnfrsf11a	1.65e-19	0.341263	0.605	0.519	3.38e-15	2
Psma3	3.54e-28	0.341336	0.829	0.738	7.25e-24	5
Dmxl1	1.44e-45	0.3414	0.533	0.355	2.96e-41	0
Shoc2	7.56e-29	0.341474	0.632	0.463	1.55e-24	5
Susd6	1.19e-24	0.341498	0.533	0.414	2.42e-20	4
Pycard	7.95e-35	0.341507	0.689	0.547	1.63e-30	1
Atp2b41	7.13e-31	0.341566	0.638	0.445	1.46e-26	5
Map4k4	1.33e-14	0.341588	0.671	0.638	2.72e-10	4
Ifngr2	1.64e-17	0.341597	0.54	0.463	3.35e-13	4
B4galt61	4.55e-15	0.341934	0.49	0.408	9.31e-11	2
Sirpa	7.17e-23	0.341982	0.882	0.856	1.47e-18	4
Cltb	1.12e-53	0.342168	0.58	0.397	2.3e-49	0
Pgk11	1.05e-31	0.34224	0.717	0.564	2.15e-27	5
B230219D22Rik	1.59e-48	0.342731	0.681	0.511	3.25e-44	0
Snhg9	3.58e-21	0.343256	0.535	0.387	7.31e-17	5
Gstm1	4.05e-52	0.343356	0.586	0.386	8.29e-48	0
Rftn1	5.83e-51	0.343375	0.713	0.468	1.19e-46	3
Ywhaz1	1.01e-43	0.343397	0.963	0.946	2.06e-39	5
Ccl41	5.56e-11	0.343479	0.411	0.269	1.14e-06	6
Mfsd6	1.15e-48	0.343691	0.66	0.487	2.35e-44	0
Grina	1.63e-54	0.343828	0.739	0.551	3.33e-50	0
Srsf2	1.72e-19	0.344119	0.827	0.779	3.51e-15	4
Mpp1	3.6e-49	0.344225	0.718	0.553	7.36e-45	0
Vsir	3.13e-08	0.34448	0.757	0.763	0.000639297	6
Slc6a6	2.28e-60	0.344561	0.979	0.933	4.67e-56	0
Bmp2	2e-78	0.344731	0.285	0.084	4.1e-74	3
Erp29	2.91e-44	0.344742	0.822	0.716	5.95e-40	1
Rpl24	1.24e-26	0.344807	0.981	0.982	2.54e-22	6
Mat2a	1e-36	0.344936	0.799	0.693	2.05e-32	0
Sf3b1	5.3e-31	0.345002	0.854	0.797	1.08e-26	4
Mvp	9.89e-23	0.345078	0.629	0.491	2.02e-18	5
Myo1g	1.63e-54	0.345556	0.59	0.386	3.33e-50	1
Cacna1d	1.59e-73	0.345664	0.526	0.239	3.26e-69	3
Racgap11	7.99e-34	0.345742	0.347	0.181	1.63e-29	5
Arl6ip5	4.68e-31	0.345829	0.711	0.556	9.58e-27	5
2310022A10Rik	1.06e-13	0.346093	0.313	0.233	2.16e-09	4
Rpl23	7.46e-35	0.346118	0.987	0.991	1.53e-30	6
Rnd31	2.92e-27	0.346363	0.719	0.548	5.97e-23	5
Ndufs4	4.86e-10	0.346381	0.461	0.372	9.93e-06	6
Nptn	2.45e-50	0.346431	0.964	0.844	5e-46	3
Snhg3	1.22e-25	0.346769	0.77	0.638	2.5e-21	5
Ypel3	1.41e-10	0.346889	0.605	0.515	2.88e-06	6
Anxa11	1.31e-48	0.346961	0.726	0.583	2.69e-44	0
Plbd2	5.73e-48	0.347125	0.596	0.367	1.17e-43	3
Rnf131	2.07e-53	0.347231	0.83	0.6	4.23e-49	3
Anxa111	7.28e-32	0.348128	0.747	0.595	1.49e-27	5
Svbp	1.32e-66	0.348148	0.593	0.312	2.7e-62	3
Osbpl8	1.59e-18	0.348284	0.6	0.528	3.26e-14	4
Agpat3	3.07e-92	0.348629	0.366	0.142	6.29e-88	0
Rragc	1.21e-17	0.348638	0.691	0.645	2.47e-13	4
Atp2b11	3.39e-32	0.348954	0.974	0.966	6.94e-28	5
Ube2f1	4.07e-09	0.349579	0.424	0.334	8.32e-05	6
Dnajc3	1.42e-43	0.34976	0.783	0.639	2.91e-39	0
Tm9sf2	3.47e-53	0.35	0.799	0.629	7.09e-49	0
Uba52	8.48e-09	0.35012	0.76	0.776	0.000173368	6
Actr3	5.97e-56	0.350184	0.962	0.932	1.22e-51	1
Gna15	4.14e-73	0.350361	0.474	0.215	8.47e-69	3
Nectin1	5.79e-65	0.350397	0.438	0.224	1.19e-60	1
Ms4a72	3.62e-72	0.350462	0.636	0.31	7.41e-68	3
AY036118	2.92e-43	0.350523	0.988	0.924	5.97e-39	3
Ubn1	9.58e-30	0.350637	0.565	0.431	1.96e-25	4
Myadm	2.64e-40	0.350749	0.892	0.803	5.41e-36	1
Marcks	3.67e-13	0.350772	0.792	0.745	7.51e-09	2
Rps4x	5.26e-35	0.350796	0.989	0.988	1.08e-30	6
Park7	2.48e-50	0.350961	0.813	0.578	5.07e-46	3
Rpl22l1	2.99e-09	0.351002	0.813	0.803	6.11e-05	6
Hpse	1.38e-09	0.35104	0.301	0.198	2.82e-05	6
Ube2f	2.82e-24	0.351367	0.444	0.322	5.78e-20	4
Rps5	2.43e-32	0.351372	0.981	0.986	4.98e-28	6
Rarb	1.53e-43	0.351403	0.365	0.178	3.12e-39	5
Fgf2	1.47e-305	0.351564	0.255	0.008	3.01e-301	3
Snu13	7.76e-20	0.351594	0.782	0.679	1.59e-15	5
B4galt5	1.17e-19	0.351599	0.445	0.341	2.39e-15	4
Cdr2	1.48e-84	0.35174	0.318	0.12	3.03e-80	0
Ank21	2.39e-100	0.351932	0.419	0.14	4.89e-96	3
Flcn	2.15e-32	0.351938	0.358	0.212	4.39e-28	4
Ptpre	1.06e-41	0.352237	0.739	0.581	2.17e-37	1
Gnas	6.26e-13	0.352458	0.877	0.858	1.28e-08	6
Tob2	1.16e-25	0.352533	0.641	0.545	2.37e-21	4
Cav2	8.39e-22	0.352759	0.569	0.429	1.72e-17	5
Hnrnpc	4.96e-36	0.352783	0.751	0.619	1.02e-31	4
Tceal91	8.48e-08	0.352844	0.459	0.426	0.0017338	4
Ndel1	2.27e-26	0.352943	0.558	0.44	4.63e-22	4
Rin3	2.17e-82	0.353075	0.475	0.223	4.45e-78	1
Bhlhe402	8.06e-29	0.353107	0.692	0.505	1.65e-24	5
Tspan31	7.48e-65	0.353199	0.7	0.419	1.53e-60	3
Klf3	6.63e-51	0.353218	0.804	0.659	1.36e-46	0
Racgap1	2.78e-81	0.353252	0.379	0.158	5.69e-77	1
Tppp1	8.74e-31	0.35351	0.303	0.154	1.79e-26	5
Psmb3	1.03e-31	0.353753	0.854	0.783	2.11e-27	5
Selplg1	3.71e-22	0.353769	0.647	0.517	7.59e-18	5
Tmbim1	4.15e-54	0.353781	0.851	0.61	8.49e-50	3
Crlf2	2.25e-49	0.353824	0.728	0.497	4.59e-45	3
Cyba	8.56e-72	0.354179	0.978	0.955	1.75e-67	1
Fn13	1.27e-10	0.354418	0.787	0.681	2.59e-06	6
Camk1	1.55e-67	0.354523	0.755	0.524	3.16e-63	0
Tceal9	8.02e-55	0.354837	0.591	0.39	1.64e-50	0
Rabgap1l	1.36e-24	0.355116	0.6	0.443	2.79e-20	5
Rhobtb1	1.21e-84	0.355308	0.349	0.141	2.47e-80	0
Plscr4	6.02e-71	0.355441	0.325	0.117	1.23e-66	3
Tuba1c1	1.95e-31	0.355452	0.725	0.547	3.99e-27	5
Id2	9.52e-75	0.355682	0.778	0.542	1.95e-70	1
Swap70	4.46e-20	0.355705	0.512	0.42	9.11e-16	4
Macf1	8.06e-42	0.355865	0.879	0.729	1.65e-37	3
Klhl9	1.81e-56	0.355891	0.612	0.414	3.71e-52	0
Ctsa	2.65e-58	0.355979	0.912	0.8	5.42e-54	0
Pkp4	2.64e-75	0.356043	0.302	0.119	5.4e-71	0
Gpx11	6.24e-15	0.356163	0.992	0.973	1.28e-10	6
Mertk1	2.82e-88	0.356166	0.535	0.22	5.78e-84	3
Pomp	1.68e-10	0.356209	0.811	0.805	3.44e-06	6
Vcp	1.86e-28	0.356507	0.878	0.796	3.81e-24	5
Ppp2ca	7.62e-26	0.356733	0.834	0.78	1.56e-21	4
Mxd4	3.82e-46	0.356785	0.681	0.516	7.82e-42	0
Stx11	1.28e-18	0.357025	0.259	0.118	2.61e-14	6
Rab11fip51	8.52e-59	0.357057	0.841	0.567	1.74e-54	3
Rac2	6.58e-47	0.357142	0.697	0.544	1.35e-42	1
Rps13	3.64e-29	0.35731	0.976	0.979	7.45e-25	6
Rps8	5.22e-35	0.357476	0.997	0.994	1.07e-30	6
Smad7	6.26e-125	0.357513	0.321	0.075	1.28e-120	3
App	1.42e-49	0.357517	0.968	0.887	2.9e-45	3
Wnt11	2.78e-134	0.357822	0.277	0.059	5.7e-130	1
Cbl	2.12e-08	0.358393	0.699	0.667	0.000432933	6
Rasgrp4	2.07e-11	0.358484	0.363	0.242	4.24e-07	6
Mctp1	4.33e-67	0.358578	0.466	0.255	8.85e-63	0
Arl5b	1.16e-28	0.358735	0.25	0.129	2.38e-24	4
Ppia2	1.85e-45	0.358933	0.986	0.988	3.78e-41	5
Fam49b	5.31e-44	0.35924	0.905	0.809	1.09e-39	1
Rasa4	5.88e-24	0.359588	0.342	0.221	1.2e-19	4
Rpl13	2.25e-32	0.359735	0.997	0.994	4.6e-28	6
Fkbp1a	5.2e-56	0.359877	0.879	0.771	1.06e-51	0
Sfpq	2.2e-28	0.359951	0.834	0.761	4.49e-24	4
Atp8b4	2.11e-81	0.360462	0.419	0.181	4.31e-77	1
Kmt2e	1.3e-28	0.360648	0.873	0.799	2.65e-24	5
Elmsan1	8.51e-17	0.360662	0.446	0.363	1.74e-12	4
Esd	1.13e-23	0.360729	0.777	0.688	2.32e-19	1
Rpl38	2.3e-89	0.360854	0.995	0.993	4.7e-85	1
Spink21	1.44e-60	0.361033	0.289	0.098	2.95e-56	5
Inpp5d	1.31e-52	0.361167	0.861	0.676	2.68e-48	3
Cracr2b	6.31e-67	0.361193	0.41	0.207	1.29e-62	0
Nfam1	6.25e-39	0.361362	0.758	0.624	1.28e-34	1
Kansl1l	5.5e-22	0.361402	0.303	0.194	1.13e-17	4
Hspd1	2.5e-14	0.361487	0.591	0.537	5.12e-10	4
Ifngr1	1.34e-25	0.361497	0.843	0.783	2.74e-21	1
Eid11	6.77e-33	0.361499	0.822	0.758	1.38e-28	2
Ccdc88c	6.42e-07	0.361716	0.32	0.242	0.013133	6
Bin1	5.08e-74	0.361837	0.773	0.531	1.04e-69	0
Ap1b11	2.19e-19	0.362054	0.535	0.435	4.48e-15	2
Adgre11	9.35e-49	0.362078	0.896	0.702	1.91e-44	3
D1Ertd622e	3.56e-07	0.362152	0.496	0.448	0.00727858	6
Il21r	1.41e-215	0.362244	0.313	0.037	2.88e-211	3
Nuak1	2.99e-131	0.362303	0.39	0.1	6.11e-127	3
Mrpl33	2.89e-50	0.362448	0.951	0.806	5.92e-46	3
C3ar1	6.65e-65	0.362461	0.937	0.757	1.36e-60	0
Serpinb81	6.06e-10	0.362798	0.542	0.505	1.24e-05	4
Lrrfip1	1.96e-21	0.362827	0.665	0.6	4e-17	4
Nhsl2	5.72e-44	0.362926	0.495	0.328	1.17e-39	0
Prkcb1	1.56e-86	0.363004	0.568	0.245	3.2e-82	3
Plod11	1.24e-60	0.364087	0.584	0.314	2.53e-56	3
Bst1	1.16e-62	0.364107	0.582	0.308	2.37e-58	3
Arpc3	1.04e-22	0.364389	0.939	0.928	2.13e-18	6
C4b1	1.9e-73	0.364985	0.471	0.193	3.88e-69	3
Crybg3	4.09e-57	0.365051	0.637	0.432	8.36e-53	0
Rpl19	6.5e-37	0.365255	0.992	0.992	1.33e-32	6
Mtus11	7.99e-12	0.366394	0.371	0.233	1.63e-07	6
Rps21	1.35e-36	0.366408	0.989	0.988	2.76e-32	6
Adamts10	9.08e-108	0.366669	0.368	0.11	1.86e-103	3
Relb	1.33e-41	0.366687	0.374	0.207	2.71e-37	4
Rcsd1	2.82e-65	0.366833	0.508	0.295	5.76e-61	0
Dhrs7	2.16e-56	0.366857	0.693	0.428	4.43e-52	3
Fbl	3.19e-51	0.366984	0.621	0.422	6.53e-47	1
Ahnak	6.81e-54	0.367238	0.998	0.994	1.39e-49	5
Lima1	6.12e-61	0.367245	0.54	0.332	1.25e-56	0
Tnfrsf13b	1.11e-50	0.367263	0.577	0.369	2.26e-46	1
Rgs10	1.51e-61	0.367357	0.854	0.699	3.1e-57	0
Rfx2	3.08e-41	0.367576	0.384	0.194	6.3e-37	5
Mertk	4.68e-72	0.367728	0.442	0.217	9.58e-68	0
mt-Nd4	2.54e-56	0.36822	0.991	0.968	5.2e-52	3
Cnn2	1.71e-64	0.368275	0.502	0.273	3.51e-60	1
Tes	2.11e-45	0.3683	0.479	0.299	4.32e-41	1
Twf2	1.62e-57	0.368323	0.626	0.415	3.31e-53	1
Tmem14c	3.17e-11	0.368363	0.704	0.676	6.49e-07	6
Rab10	3.69e-52	0.368645	0.824	0.707	7.54e-48	0
Gan	3.4e-35	0.368841	0.403	0.224	6.96e-31	5
Siva1	6.98e-07	0.368849	0.421	0.364	0.014285	6
Rab11a	6.25e-59	0.368853	0.846	0.708	1.28e-54	0
Foxp1	2.94e-55	0.369156	0.93	0.847	6.02e-51	0
Tbc1d9	2.42e-18	0.369246	0.312	0.213	4.96e-14	4
Rpl4	7.27e-22	0.369394	0.947	0.933	1.49e-17	6
Fez2	3.94e-75	0.369523	0.475	0.249	8.05e-71	0
Got2	2.32e-35	0.369641	0.641	0.448	4.74e-31	5
Psma4	2.63e-47	0.369776	0.815	0.721	5.37e-43	1
Klf9	7.23e-35	0.370166	0.643	0.492	1.48e-30	0
Rhog	4.49e-11	0.37034	0.707	0.659	9.18e-07	6
Ly861	1.56e-58	0.370388	0.915	0.684	3.19e-54	3
Tns3	1.78e-11	0.370446	0.519	0.46	3.64e-07	4
Cebpzos	3.03e-70	0.3705	0.503	0.244	6.19e-66	3
Ppt1	8.48e-09	0.370558	0.683	0.627	0.000173533	6
Uqcr11	2.56e-65	0.37137	0.966	0.843	5.24e-61	3
Serpinb8	4.94e-63	0.37162	0.679	0.468	1.01e-58	0
Tnfsf13	2.23e-08	0.371666	0.309	0.208	0.000456536	6
Cotl1	1.66e-49	0.371695	0.928	0.862	3.4e-45	1
Evi2	1.16e-14	0.372119	0.28	0.149	2.37e-10	6
Slc43a21	1.39e-47	0.372155	0.822	0.599	2.84e-43	3
Pik3ap1	3.31e-23	0.372594	0.484	0.367	6.76e-19	4
Shtn1	7.28e-57	0.372781	0.634	0.419	1.49e-52	1
Clec4a11	2.57e-09	0.372806	0.792	0.748	5.26e-05	6
Ran	4.35e-35	0.373032	0.817	0.692	8.91e-31	5
Flna1	7.29e-12	0.373137	0.933	0.892	1.49e-07	6
H2-Eb11	1.1e-14	0.373186	0.686	0.593	2.25e-10	2
Zfp131	1.48e-31	0.373634	0.395	0.254	3.02e-27	4
Prkar2a	7e-43	0.373797	0.56	0.389	1.43e-38	1
Ftl11	1.44e-69	0.373869	1	0.992	2.95e-65	3
Itgb71	3.58e-52	0.373923	0.394	0.179	7.32e-48	5
Uaca	9.8e-168	0.374277	0.28	0.05	2e-163	0
Tubb5	2.12e-31	0.374292	0.888	0.805	4.34e-27	5
Sfxn3	7.26e-58	0.374293	0.81	0.568	1.49e-53	3
Cks2	3.42e-21	0.374329	0.342	0.232	6.99e-17	4
mt-Nd5	6.77e-55	0.374332	0.967	0.875	1.39e-50	3
Mon2	1.98e-56	0.374428	0.546	0.361	4.05e-52	0
Laptm4a	1.49e-67	0.374556	0.932	0.838	3.05e-63	0
Mbp1	6.38e-34	0.374641	0.712	0.547	1.3e-29	5
Abca11	3.14e-56	0.37497	0.822	0.542	6.41e-52	3
H2-DMa1	3.98e-14	0.375016	0.637	0.571	8.15e-10	4
Brd2	4.68e-19	0.375095	0.82	0.76	9.57e-15	4
Usp24	6.71e-66	0.375214	0.48	0.27	1.37e-61	0
Arhgap17	4.35e-07	0.375349	0.589	0.57	0.00889369	6
Tra2a	1.06e-38	0.375451	0.658	0.497	2.17e-34	4
Rtcb	5.42e-70	0.376549	0.646	0.358	1.11e-65	3
Sh2d1b1	1.99e-181	0.376649	0.314	0.055	4.07e-177	1
Pycard1	4.43e-07	0.376664	0.6	0.573	0.00905776	6
P2rx7	8.49e-60	0.376765	0.538	0.326	1.74e-55	0
Aldh2	1.81e-65	0.377009	0.605	0.38	3.7e-61	0
Rap1a	1.27e-07	0.377228	0.829	0.832	0.00259731	6
Rasa3	4.14e-12	0.377645	0.499	0.384	8.46e-08	6
Cox7a2l	5.35e-19	0.377725	0.885	0.865	1.09e-14	6
Dnajb4	2.16e-21	0.377874	0.437	0.327	4.42e-17	4
Insig1	3.63e-19	0.378186	0.419	0.317	7.42e-15	4
Atp1a1	2.39e-48	0.378395	0.931	0.88	4.89e-44	5
Psmc6	1.12e-27	0.3785	0.728	0.597	2.29e-23	5
Flt3	2.57e-42	0.378611	0.273	0.111	5.25e-38	5
Ilf3	1.02e-37	0.378654	0.392	0.234	2.09e-33	4
Fcgr3	8.11e-39	0.378863	0.87	0.813	1.66e-34	2
Dnajc13	2.73e-59	0.379031	0.61	0.408	5.57e-55	0
Mgst3	9.26e-64	0.379199	0.689	0.405	1.89e-59	3
Tmbim11	4.05e-30	0.379201	0.775	0.626	8.28e-26	5
S100a8	2.6e-59	0.379789	0.317	0.129	5.32e-55	3
Rock2	3.23e-53	0.379836	0.86	0.738	6.6e-49	0
Furin	1.71e-34	0.379999	0.796	0.694	3.49e-30	1
Nsa2	5.07e-15	0.380121	0.864	0.834	1.04e-10	6
Fkbp9	3.42e-116	0.380438	0.332	0.102	7e-112	0
Arf6	4.3e-31	0.380575	0.791	0.648	8.79e-27	5
Cltc1	3.11e-46	0.380584	0.939	0.923	6.36e-42	2
Clk1	1.72e-37	0.380734	0.742	0.634	3.51e-33	4
Hacd4	5.28e-07	0.381143	0.533	0.482	0.0108022	6
Sema6d	6.36e-96	0.381228	0.326	0.117	1.3e-91	0
Trappc10	3.39e-61	0.381412	0.577	0.372	6.94e-57	0
Crybg1	3.1e-68	0.381601	0.483	0.251	6.34e-64	1
Dnajb9	2.07e-15	0.381829	0.468	0.386	4.24e-11	4
Sgms1	7.92e-28	0.381971	0.804	0.662	1.62e-23	5
Mindy1	2.34e-63	0.382102	0.631	0.43	4.79e-59	0
Tuba1b	1.65e-31	0.382175	0.887	0.796	3.38e-27	5
Atp5e	5.12e-79	0.382241	0.938	0.906	1.05e-74	1
Adam171	3.62e-12	0.382296	0.581	0.483	7.41e-08	6
Gpr146	3.15e-65	0.382732	0.464	0.256	6.45e-61	0
Ywhag	2.93e-30	0.382902	0.76	0.643	6e-26	5
Ldha1	7.41e-33	0.382931	0.857	0.791	1.52e-28	5
Atp5e1	3.45e-20	0.383137	0.933	0.911	7.05e-16	6
Camk2d	1.18e-68	0.38315	0.654	0.366	2.4e-64	3
Actn1	1.99e-98	0.383365	0.567	0.237	4.07e-94	3
Abhd2	3.04e-36	0.383911	0.484	0.299	6.22e-32	5
Lbr	7.02e-10	0.383912	0.437	0.336	1.44e-05	6
Tanc2	4.77e-115	0.384143	0.312	0.093	9.76e-111	0
B4galt1	1e-51	0.384162	0.77	0.549	2.05e-47	3
Cacul1	8.25e-26	0.384187	0.526	0.416	1.69e-21	4
Hint1	2.89e-45	0.384649	0.949	0.925	5.91e-41	5
Eif5a	1.3e-61	0.38529	0.907	0.854	2.66e-57	1
Ly96	3.83e-67	0.385443	0.605	0.324	7.84e-63	3
Tspan4	9.39e-71	0.385476	0.58	0.352	1.92e-66	0
Arf2	1.25e-24	0.385567	0.741	0.627	2.55e-20	5
Flt1	2.9e-42	0.385708	0.29	0.143	5.93e-38	1
Tgfbi	2.92e-104	0.385815	0.998	0.968	5.98e-100	0
Slco2b1	3.37e-95	0.385923	0.558	0.255	6.89e-91	0
Dpysl2	2.85e-34	0.385943	0.766	0.688	5.84e-30	1
Hpgds1	8.02e-99	0.386122	0.502	0.187	1.64e-94	3
Pid11	9.8e-47	0.386243	0.923	0.878	2e-42	2
Nucb1	4.27e-62	0.386308	0.83	0.601	8.74e-58	3
Sla	2.12e-71	0.386328	0.666	0.367	4.33e-67	3
Lyl1	2.11e-58	0.386729	0.573	0.357	4.32e-54	0
Igf2r	4.81e-68	0.38701	0.342	0.126	9.85e-64	5
Pacs1	1.23e-93	0.387047	0.502	0.209	2.52e-89	3
Ssh21	5.19e-46	0.38708	0.797	0.574	1.06e-41	3
Ndufs5	4.14e-62	0.387392	0.884	0.655	8.46e-58	3
Ywhaz	1.81e-63	0.387454	0.968	0.943	3.7e-59	1
Slc23a2	8.72e-54	0.387455	0.51	0.319	1.78e-49	0
Gsn	4.44e-39	0.387906	0.849	0.747	9.07e-35	1
Nectin11	6.13e-37	0.387952	0.43	0.244	1.25e-32	5
Atp1b3	1.87e-30	0.388883	0.899	0.857	3.83e-26	5
Tns11	3.9e-66	0.389	0.963	0.727	7.97e-62	3
Dnm11	4.86e-89	0.389155	0.595	0.272	9.95e-85	3
Dennd4a	2.36e-25	0.389654	0.591	0.489	4.82e-21	4
Clec4a3	1.34e-50	0.389867	0.773	0.599	2.74e-46	1
Tma7	3.54e-15	0.389993	0.733	0.687	7.25e-11	6
Rpsa1	1.1e-35	0.390169	0.989	0.992	2.24e-31	6
Fcho2	4.81e-59	0.390219	0.825	0.683	9.85e-55	0
Mia2	7.99e-12	0.390356	0.659	0.607	1.63e-07	6
Etv6	1.14e-07	0.390362	0.349	0.271	0.00232403	6
Slc9a3r2	6.41e-86	0.390403	0.462	0.215	1.31e-81	0
S100a4	1.22e-79	0.3905	1	0.992	2.49e-75	1
Uqcc2	3.68e-29	0.390608	0.664	0.514	7.52e-25	5
Gng5	1.06e-68	0.391127	0.974	0.878	2.17e-64	3
Fuca1	9.55e-58	0.391336	0.917	0.732	1.95e-53	3
Tle31	1.18e-08	0.391367	0.48	0.392	0.000242329	6
Trerf1	3.77e-69	0.391376	0.586	0.349	7.71e-65	1
Malt1	3.62e-40	0.391529	0.526	0.341	7.41e-36	1
Pgd	5.17e-32	0.391647	0.775	0.64	1.06e-27	5
Sfr1	1.95e-33	0.391853	0.82	0.703	3.98e-29	5
Gprc5c	5.08e-104	0.392072	0.376	0.14	1.04e-99	0
Adam9	3.59e-62	0.392198	0.703	0.512	7.34e-58	0
C1qa1	5.12e-50	0.392357	0.966	0.754	1.05e-45	2
Fmn1	4.12e-81	0.392944	0.51	0.224	8.43e-77	3
Cd9	6.24e-89	0.39303	0.991	0.674	1.28e-84	3
Ccpg1	1.68e-06	0.393095	0.515	0.47	0.0343861	6
Mfsd1	2.04e-60	0.393208	0.832	0.695	4.18e-56	0
Me2	3.55e-87	0.393327	0.506	0.25	7.27e-83	1
Tnfrsf23	2.11e-38	0.393415	0.305	0.14	4.31e-34	5
Apobec1	1.2e-14	0.393433	0.555	0.484	2.46e-10	4
Rnf150	1.28e-87	0.393587	0.308	0.11	2.63e-83	0
Rps15a	3.46e-30	0.393636	0.971	0.973	7.08e-26	6
L1cam	7.77e-43	0.393838	0.471	0.258	1.59e-38	5
Rplp2	8.92e-55	0.393873	0.995	0.994	1.82e-50	6
P2ry62	7.38e-64	0.394365	0.814	0.532	1.51e-59	3
Slc29a3	2.27e-54	0.39437	0.577	0.36	4.64e-50	1
Cd332	6.52e-59	0.394648	0.829	0.556	1.33e-54	3
Pdxk	1.76e-19	0.39477	0.363	0.262	3.6e-15	4
Csf2rb	2.65e-65	0.395002	0.579	0.343	5.41e-61	1
Acot7	8.96e-75	0.39502	0.453	0.223	1.83e-70	1
Psma7	3.99e-65	0.395507	0.93	0.843	8.16e-61	1
Csrnp11	4.63e-07	0.39586	0.381	0.288	0.00946403	6
Stxbp3	5.58e-29	0.39588	0.772	0.615	1.14e-24	5
Tppp	1.23e-80	0.395927	0.331	0.131	2.51e-76	0
Spryd7	5.44e-13	0.396485	0.34	0.266	1.11e-08	4
Ralgps2	2.65e-108	0.396504	0.31	0.096	5.42e-104	0
Gm10260	1.61e-13	0.396627	0.68	0.615	3.29e-09	6
Spn	2.48e-110	0.396685	0.422	0.139	5.07e-106	3
Gnaq1	9.87e-57	0.397105	0.856	0.626	2.02e-52	3
Fam102b	9.16e-34	0.397175	0.72	0.606	1.87e-29	1
Naip2	4.39e-11	0.397373	0.347	0.236	8.97e-07	6
Rsrp11	5.25e-08	0.39745	0.675	0.644	0.00107341	6
Selenow	2.27e-66	0.397659	0.924	0.74	4.64e-62	3
Lat2	1.92e-59	0.397661	0.69	0.482	3.93e-55	1
Cd631	2.78e-38	0.397819	0.864	0.706	5.69e-34	2
Cttnbp2nl	6.62e-25	0.39787	0.469	0.349	1.35e-20	4
Cnrip1	1.29e-139	0.397882	0.285	0.065	2.64e-135	0
Kcnn4	6.28e-53	0.398107	0.463	0.26	1.28e-48	1
Sec14l1	3.03e-75	0.398441	0.77	0.537	6.2e-71	0
Actr31	4.14e-27	0.398553	0.957	0.937	8.48e-23	6
Ly6e	4.78e-09	0.398803	0.635	0.584	9.78e-05	0
Tns2	1.08e-111	0.399178	0.391	0.144	2.21e-107	0
Sms	3.99e-40	0.399313	0.543	0.335	8.17e-36	5
Mfsd11	2.3e-65	0.399646	0.585	0.367	4.7e-61	0
Bcl6	6.45e-37	0.399771	0.326	0.176	1.32e-32	4
Igf11	5.47e-17	0.399881	0.528	0.419	1.12e-12	2
Sf3b11	4.23e-10	0.399968	0.797	0.805	8.66e-06	6
Pip4k2a1	7.03e-11	0.400006	0.821	0.753	1.44e-06	6
Add31	4.66e-09	0.400042	0.725	0.715	9.54e-05	6
Lgals9	4.37e-58	0.40059	0.691	0.442	8.95e-54	3
Sh3glb1	2.7e-75	0.400822	0.98	0.893	5.52e-71	3
Eef2	1.4e-29	0.401428	0.957	0.966	2.85e-25	6
H3f3b	4.57e-47	0.401727	0.997	0.988	9.34e-43	4
Rsrp1	1.8e-34	0.401759	0.755	0.628	3.69e-30	4
Gas71	1.17e-37	0.401881	0.86	0.817	2.39e-33	2
Slc11a2	4.56e-33	0.402182	0.274	0.143	9.33e-29	4
C3ar13	2.54e-17	0.402255	0.836	0.786	5.2e-13	4
Cd2	3.87e-138	0.402393	0.297	0.069	7.91e-134	1
B4galnt1	6.86e-62	0.402878	0.652	0.436	1.4e-57	1
Ski	9.51e-72	0.40298	0.891	0.736	1.94e-67	0
Rhoq	1.16e-82	0.403552	0.601	0.296	2.37e-78	3
Samd4b	2.77e-26	0.403583	0.497	0.384	5.66e-22	4
Stxbp6	2.71e-57	0.404131	0.637	0.447	5.55e-53	0
Stap1	1.45e-29	0.404245	0.3	0.165	2.97e-25	4
Ucp2	3.06e-85	0.404303	0.96	0.921	6.26e-81	1
Zfp263	3.27e-36	0.404614	0.36	0.207	6.69e-32	4
Plbd11	2.34e-28	0.40463	0.384	0.226	4.78e-24	4
Cenpb1	1.43e-70	0.405101	0.862	0.629	2.92e-66	3
Rabac1	7.94e-70	0.405125	0.985	0.854	1.62e-65	3
Cited2	9.22e-19	0.405307	0.542	0.449	1.89e-14	4
Zfp652	3.73e-57	0.405358	0.591	0.397	7.62e-53	0
Slc12a7	1.24e-107	0.405485	0.383	0.143	2.53e-103	0
Eif4g3	4.75e-08	0.405519	0.568	0.506	0.000971095	6
Picalm1	7.27e-08	0.405603	0.888	0.898	0.0014866	6
Slc38a2	6.43e-30	0.405634	0.9	0.847	1.32e-25	4
Por	2.05e-18	0.406053	0.443	0.35	4.2e-14	4
Pon2	2.19e-46	0.406141	0.828	0.705	4.48e-42	0
Scamp5	2.19e-132	0.406144	0.366	0.112	4.47e-128	0
Sem1	3.77e-25	0.406211	0.952	0.961	7.71e-21	6
Hmgn1	9.07e-70	0.406276	0.614	0.379	1.86e-65	0
Rnf145	1.79e-85	0.406345	0.561	0.262	3.66e-81	3
Ell2	1.62e-19	0.406353	0.321	0.22	3.32e-15	4
Mthfd2	1.71e-40	0.406942	0.35	0.172	3.51e-36	5
Sqor	4.71e-09	0.406945	0.365	0.271	9.64e-05	6
Tpp1	1.74e-68	0.407006	0.724	0.516	3.56e-64	0
Gsdmd	1.1e-15	0.40753	0.331	0.19	2.24e-11	6
Dpysl21	2.16e-34	0.407925	0.818	0.688	4.42e-30	5
Rps26	8.05e-134	0.408105	0.997	0.991	1.65e-129	1
Rpl5	8.75e-36	0.408154	0.976	0.969	1.79e-31	6
Trpv4	1.77e-62	0.408246	0.462	0.262	3.62e-58	0
Gch1	2.44e-30	0.408404	0.443	0.309	5e-26	4
Itga4	7.62e-46	0.408798	0.759	0.617	1.56e-41	1
Igsf6	9.24e-23	0.40897	0.452	0.325	1.89e-18	4
Rfk	4.39e-68	0.409109	0.633	0.422	8.98e-64	0
Vps18	6.65e-40	0.409179	0.391	0.226	1.36e-35	4
Metrnl	2.29e-18	0.409445	0.796	0.803	4.69e-14	4
Arpc4	1.67e-51	0.409657	0.91	0.842	3.42e-47	1
Vrk1	1.32e-63	0.410098	0.561	0.34	2.7e-59	1
Hgsnat	6.2e-54	0.410109	0.589	0.402	1.27e-49	0
Ifi30	1.53e-44	0.410232	0.841	0.767	3.13e-40	1
Atp6v0c	2.3e-44	0.410809	0.963	0.951	4.71e-40	4
Ssh22	2.64e-12	0.411576	0.701	0.599	5.4e-08	6
Rell1	1.73e-64	0.411595	0.729	0.533	3.53e-60	0
Akr1b8	1.18e-159	0.411862	0.314	0.069	2.41e-155	0
Lamp2	2.06e-99	0.411923	0.984	0.927	4.21e-95	0
Pcf11	5.7e-33	0.411951	0.448	0.302	1.17e-28	4
Sirpa1	5.44e-13	0.412047	0.896	0.858	1.11e-08	6
Rassf4	5.32e-55	0.412191	0.876	0.783	1.09e-50	1
Ddx5	2.83e-54	0.412393	0.986	0.971	5.79e-50	4
Nfkb2	3.45e-57	0.412432	0.428	0.222	7.06e-53	4
Nacc2	5.21e-80	0.412872	0.445	0.222	1.07e-75	0
Hebp1	4.81e-86	0.412941	0.727	0.403	9.84e-82	3
B4galt51	1.89e-09	0.413274	0.44	0.35	3.87e-05	6
Fxyd21	3.21e-22	0.413379	0.864	0.793	6.57e-18	2
Scd2	8.94e-61	0.413714	0.387	0.189	1.83e-56	1
Rbm391	5.57e-14	0.413741	0.867	0.856	1.14e-09	6
Lrp6	1.68e-58	0.413874	0.472	0.281	3.45e-54	0
1700017B05Rik	1.38e-32	0.414123	0.383	0.239	2.83e-28	4
Scml4	6.75e-124	0.414123	0.362	0.097	1.38e-119	3
Rnd3	2.66e-48	0.414273	0.722	0.531	5.45e-44	1
Fth1	3.73e-100	0.414573	0.999	0.997	7.64e-96	3
Gas2l1	8.8e-74	0.415016	0.613	0.387	1.8e-69	0
Rpsa	1.21e-115	0.415201	0.993	0.992	2.47e-111	1
Ltc4s	6.96e-110	0.415347	0.679	0.338	1.42e-105	0
Arhgdib	1.5e-71	0.415477	0.944	0.897	3.08e-67	1
Fxyd5	3.47e-98	0.415743	0.986	0.96	7.1e-94	1
Abca1	1.09e-47	0.416031	0.729	0.542	2.23e-43	0
Cdc42ep4	2.37e-30	0.416054	0.346	0.215	4.84e-26	4
Phlda11	8.64e-07	0.416348	0.275	0.19	0.0176752	6
Itpr1	4.61e-35	0.416579	0.301	0.106	9.43e-31	6
Plod1	5.8e-90	0.416789	0.555	0.299	1.19e-85	0
Il10ra1	1.41e-06	0.416972	0.571	0.54	0.0288308	6
Cd302	5.1e-64	0.417288	0.824	0.635	1.04e-59	0
Actn4	7.68e-40	0.417304	0.82	0.686	1.57e-35	5
Tnfsf12	1.7e-70	0.417309	0.812	0.539	3.48e-66	3
Cdk2ap2	8.27e-31	0.417544	0.812	0.672	1.69e-26	5
Hpgds	4.63e-92	0.417885	0.427	0.18	9.46e-88	0
Snx30	6.49e-67	0.418506	0.537	0.322	1.33e-62	0
Rpl34	8.6e-37	0.418608	0.979	0.975	1.76e-32	6
Gnl3	1.25e-33	0.418838	0.515	0.373	2.56e-29	4
C77080	1.14e-103	0.41895	0.323	0.108	2.34e-99	0
Syt11	2.54e-37	0.419181	0.439	0.245	5.2e-33	5
Dapk1	1.38e-65	0.419443	0.758	0.481	2.83e-61	3
Vat11	2.37e-30	0.419652	0.828	0.69	4.85e-26	5
Irf2bp2	6.58e-68	0.419727	0.925	0.808	1.35e-63	0
Aprt	3.18e-49	0.41976	0.818	0.688	6.51e-45	1
Fn12	3.99e-29	0.419985	0.828	0.668	8.16e-25	5
Itgb72	1.85e-16	0.420184	0.341	0.196	3.78e-12	6
B4galt6	6.97e-59	0.420251	0.581	0.383	1.42e-54	0
Serpinh1	5.94e-149	0.420605	0.355	0.077	1.22e-144	3
Rgs7bp	1.02e-139	0.420642	0.319	0.081	2.08e-135	0
Cd1631	5.87e-14	0.420858	0.571	0.49	1.2e-09	2
Zswim6	1.73e-29	0.42131	0.585	0.464	3.53e-25	4
Elmo2	1.69e-13	0.421483	0.384	0.26	3.45e-09	6
Gpr183	1.36e-64	0.422129	0.734	0.519	2.78e-60	0
Sirpb1c	8.02e-60	0.422184	0.326	0.143	1.64e-55	1
Jarid2	6.33e-21	0.422365	0.615	0.531	1.29e-16	4
Pld4	1.39e-66	0.422465	0.792	0.566	2.84e-62	1
Dip2b	4.35e-65	0.422607	0.633	0.439	8.9e-61	0
Fis11	1.88e-18	0.422633	0.744	0.643	3.85e-14	6
Emilin2	6.91e-25	0.422716	0.725	0.688	1.41e-20	4
Sult1a1	4.68e-80	0.422854	0.491	0.258	9.58e-76	0
Prkacb	8.52e-72	0.422952	0.609	0.403	1.74e-67	0
Ctsa1	1.66e-59	0.423207	0.943	0.804	3.39e-55	3
Rab11fip11	4.2e-26	0.423277	0.312	0.189	8.59e-22	4
Zbtb4	3.42e-105	0.423299	0.367	0.137	7.01e-101	0
B4galnt11	1.42e-33	0.42332	0.632	0.458	2.9e-29	5
Ms4a73	1.1e-09	0.423421	0.417	0.344	2.25e-05	4
Irf5	6.21e-60	0.423826	0.769	0.603	1.27e-55	1
G3bp1	1.07e-28	0.424024	0.619	0.525	2.19e-24	4
Slfn5	7.04e-09	0.424403	0.353	0.287	0.000143951	4
Azin1	3.47e-35	0.424553	0.624	0.475	7.1e-31	4
Tcf12	4.51e-64	0.425065	0.694	0.518	9.22e-60	0
Rpl27	3.44e-48	0.425144	0.981	0.981	7.05e-44	6
Mtpn	4.18e-36	0.425545	0.83	0.762	8.54e-32	1
Ms4a6d	2.53e-70	0.425831	0.802	0.594	5.17e-66	0
Gpbp1	1.11e-36	0.425947	0.565	0.419	2.26e-32	4
Rpl6	6.61e-41	0.426351	0.984	0.979	1.35e-36	6
Prkcd	3.79e-53	0.426408	0.854	0.729	7.75e-49	1
Ndnf1	3.49e-50	0.426629	0.449	0.216	7.14e-46	5
Mafg	1.16e-28	0.42685	0.533	0.413	2.38e-24	4
Il10ra	8.92e-22	0.426998	0.608	0.531	1.82e-17	4
Ifi203	1.68e-09	0.427071	0.356	0.295	3.44e-05	4
Adam151	7.69e-73	0.427091	0.951	0.803	1.57e-68	3
Abcd2	6.49e-09	0.427197	0.293	0.194	0.000132802	6
Sla1	9.26e-09	0.427243	0.488	0.404	0.000189389	6
Ccr1	2.26e-53	0.427425	0.811	0.575	4.62e-49	3
Sub11	6.12e-34	0.427525	0.944	0.908	1.25e-29	5
Anxa6	9.21e-69	0.427807	0.789	0.626	1.88e-64	0
Evi5	2.38e-73	0.427894	0.662	0.446	4.86e-69	0
Neat11	1.17e-07	0.428362	0.909	0.89	0.00240313	6
Man2a1	6.22e-57	0.42917	0.764	0.609	1.27e-52	0
Abl2	1.92e-25	0.42923	0.528	0.418	3.92e-21	4
Nab11	1.6e-10	0.429403	0.496	0.422	3.26e-06	6
Rpl26	3.68e-39	0.429562	0.979	0.972	7.53e-35	6
Naip5	1.63e-16	0.429563	0.325	0.182	3.33e-12	6
Dusp16	5.06e-64	0.429682	0.336	0.141	1.03e-59	4
Tob11	7.4e-53	0.429715	0.653	0.405	1.51e-48	5
Herc4	1.46e-08	0.430126	0.443	0.366	0.000297978	6
Rap1b	1.3e-11	0.430271	0.973	0.945	2.66e-07	6
Iqgap11	1.67e-61	0.430601	0.985	0.971	3.41e-57	5
Hexim1	2.1e-22	0.430697	0.468	0.357	4.3e-18	4
Gng101	2.66e-13	0.430739	0.688	0.61	5.43e-09	6
Ifnar21	3.86e-15	0.430789	0.739	0.681	7.9e-11	6
Prkcb	6.9e-95	0.430797	0.497	0.237	1.41e-90	0
Rab32	2.5e-07	0.431233	0.493	0.443	0.00510539	6
Eps8	2.46e-75	0.431619	0.85	0.662	5.04e-71	0
Parp14	5.27e-22	0.432096	0.391	0.277	1.08e-17	4
Sh3bp5	8.89e-63	0.432285	0.897	0.683	1.82e-58	3
Gns	8.3e-74	0.432444	0.864	0.691	1.7e-69	0
Rpl22	7.56e-38	0.432668	0.973	0.974	1.55e-33	6
Cd632	1.54e-64	0.432748	0.981	0.695	3.16e-60	3
Gm28875	3.73e-41	0.432787	0.679	0.478	7.63e-37	5
Prxl2b1	1.13e-104	0.433022	0.539	0.21	2.31e-100	3
Il1rl1	4.28e-155	0.433076	0.32	0.071	8.75e-151	1
Slc49a4	5.59e-29	0.433975	0.444	0.316	1.14e-24	4
Bmp2k	2.29e-66	0.43457	0.833	0.591	4.69e-62	3
Ier2	4.22e-24	0.434911	0.668	0.579	8.63e-20	4
Smpdl3a	1.76e-76	0.434988	0.871	0.617	3.6e-72	3
Ms4a71	1.71e-12	0.435189	0.418	0.341	3.49e-08	2
Nbl1	6.24e-143	0.435297	0.298	0.057	1.28e-138	3
Eif1	3.76e-66	0.435329	0.99	0.979	7.7e-62	4
Nrip1	3.83e-73	0.435634	0.65	0.366	7.82e-69	3
Eif2s2	1.9e-45	0.435879	0.888	0.803	3.88e-41	5
Tmem176a	2.3e-36	0.435961	0.573	0.428	4.71e-32	1
Clec4a1	3.69e-43	0.436078	0.837	0.732	7.54e-39	2
Dab21	6.99e-58	0.436555	0.899	0.731	1.43e-53	2
Epb41l1	1e-74	0.436557	0.566	0.342	2.05e-70	0
Sec14l11	1.08e-63	0.437132	0.8	0.55	2.21e-59	3
Pdgfc	6.09e-81	0.4373	0.431	0.206	1.25e-76	0
Tiam11	2.54e-42	0.437833	0.805	0.635	5.2e-38	5
Fam107b	1.7e-06	0.437873	0.259	0.184	0.0348362	6
Tbc1d4	3.29e-112	0.438119	0.354	0.121	6.74e-108	0
Pkm	3.84e-68	0.439058	0.918	0.861	7.85e-64	1
Mcl11	2.89e-19	0.439393	0.989	0.971	5.91e-15	6
Map4k41	1.06e-06	0.439407	0.645	0.643	0.0216494	6
Kbtbd11	2.43e-100	0.439589	0.363	0.139	4.97e-96	0
Pcbp1	1.54e-43	0.439682	0.908	0.863	3.15e-39	4
Rab11fip1	5.63e-138	0.439883	0.449	0.148	1.15e-133	1
Ms4a7	2e-96	0.439887	0.595	0.293	4.1e-92	0
H2-D1	2.25e-26	0.440288	0.995	0.994	4.61e-22	6
Gng2	8.61e-75	0.441488	0.802	0.622	1.76e-70	0
Ccdc152	1.91e-119	0.441815	0.316	0.093	3.91e-115	0
Fchsd2	8.24e-77	0.442223	0.562	0.322	1.69e-72	0
Nampt	8.17e-21	0.442897	0.529	0.435	1.67e-16	4
Srgn1	1.26e-16	0.443415	0.963	0.891	2.59e-12	6
Cyba1	1.86e-79	0.443537	0.992	0.954	3.81e-75	3
Cavin1	4.86e-75	0.443919	0.763	0.494	9.94e-71	0
Rnf130	1.3e-17	0.443951	0.752	0.683	2.66e-13	6
Ifngr21	2.15e-12	0.443971	0.552	0.47	4.4e-08	6
Mkrn1	4.79e-38	0.444155	0.81	0.679	9.79e-34	5
Hivep2	3.81e-27	0.444353	0.556	0.441	7.79e-23	4
Ifi301	8.17e-08	0.444674	0.741	0.783	0.00167044	6
Ttyh3	8.14e-09	0.445139	0.352	0.259	0.000166504	6
Dck	7.68e-08	0.445177	0.32	0.235	0.00157067	6
Acot71	2.11e-58	0.445399	0.484	0.24	4.32e-54	5
Fbxo30	1.55e-46	0.445436	0.338	0.17	3.16e-42	4
Runx1	1.94e-39	0.445661	0.781	0.681	3.97e-35	4
Zbtb20	1.41e-53	0.446023	0.616	0.426	2.88e-49	0
Rpl41	7.12e-144	0.446061	0.99	0.99	1.46e-139	1
Gm46224	2.2e-16	0.446712	0.304	0.161	4.51e-12	6
Tgm21	4.72e-29	0.447418	0.253	0.131	9.65e-25	4
Eif3k	3.35e-24	0.447424	0.853	0.802	6.85e-20	6
Flna	5.57e-72	0.447472	0.953	0.88	1.14e-67	1
Rnf149	3.71e-41	0.447697	0.375	0.207	7.58e-37	4
Gm15987	8.68e-54	0.448373	0.267	0.061	1.78e-49	6
Lgals1	9.44e-43	0.448906	0.929	0.889	1.93e-38	2
Rps19	1.1e-39	0.449128	0.984	0.977	2.24e-35	6
Cd681	7.03e-37	0.44951	0.902	0.788	1.44e-32	3
Cd84	5.69e-64	0.449787	0.81	0.553	1.16e-59	3
Gfpt1	1.67e-07	0.449906	0.261	0.179	0.00341682	6
Arhgap26	1.27e-91	0.450552	0.597	0.32	2.59e-87	1
Timd41	4.14e-128	0.450911	0.391	0.104	8.47e-124	3
Snta1	1.04e-135	0.451088	0.542	0.188	2.12e-131	3
Ldha	1.41e-59	0.451184	0.861	0.783	2.88e-55	1
Dok2	2.76e-56	0.451786	0.682	0.506	5.64e-52	1
Plagl2	1.74e-09	0.451859	0.259	0.164	3.56e-05	6
Sirt1	3.52e-33	0.451913	0.41	0.258	7.19e-29	4
Snx18	1.84e-28	0.451997	0.539	0.418	3.76e-24	4
Hcls1	4.49e-18	0.45228	0.717	0.618	9.19e-14	6
Tkt	4.33e-72	0.452461	0.843	0.692	8.85e-68	1
Ppp1cc	7.53e-75	0.452556	0.706	0.508	1.54e-70	0
Tagln2	1.85e-59	0.452936	0.961	0.924	3.78e-55	1
Crybg11	4.73e-51	0.452953	0.509	0.268	9.68e-47	5
Sept111	1.48e-39	0.453036	0.805	0.658	3.02e-35	5
Ist11	2.59e-10	0.453863	0.555	0.5	5.29e-06	6
Dock21	6.1e-16	0.454081	0.677	0.554	1.25e-11	6
F10	4.91e-87	0.454319	0.328	0.118	1e-82	1
Plekhm2	2.98e-38	0.454566	0.455	0.298	6.1e-34	4
Tbc1d14	1.48e-79	0.454604	0.638	0.409	3.04e-75	0
Rpl7a	2.67e-38	0.454638	0.947	0.957	5.45e-34	6
Syk	3.31e-31	0.454673	0.715	0.649	6.78e-27	4
Itgb2	4.96e-66	0.454789	0.909	0.756	1.01e-61	3
H2-DMb11	2.59e-25	0.455093	0.585	0.427	5.31e-21	4
Mir22hg	3.42e-24	0.455261	0.529	0.43	7.01e-20	4
Rassf2	4.42e-69	0.455571	0.779	0.603	9.03e-65	0
Fli1	3.97e-82	0.455839	0.855	0.682	8.12e-78	0
Neurl3	2.93e-25	0.455903	0.304	0.127	5.99e-21	6
Mylip	2.07e-22	0.456753	0.438	0.324	4.23e-18	4
Unc1191	1.5e-10	0.456805	0.355	0.249	3.06e-06	6
Usp2	1.98e-255	0.45696	0.372	0.046	4.04e-251	3
Emp1	1.17e-92	0.457116	0.992	0.948	2.4e-88	0
Basp1	3.48e-134	0.457332	0.477	0.146	7.12e-130	3
Ctnnd1	1.11e-81	0.457352	0.713	0.488	2.28e-77	0
Sbf2	7.3e-83	0.457773	0.689	0.447	1.49e-78	0
Sgcg	0	0.457845	0.26	0.008	0	3
Cnn21	4.96e-20	0.458147	0.483	0.308	1.02e-15	6
Gsn1	1.09e-43	0.458192	0.865	0.755	2.23e-39	5
Asah11	8.69e-73	0.458206	0.933	0.771	1.78e-68	3
Plxdc2	1.55e-137	0.458374	0.272	0.058	3.18e-133	1
Selenom	4.18e-81	0.458422	0.673	0.414	8.55e-77	0
Dst	2.73e-92	0.458611	0.491	0.205	5.58e-88	3
Nme11	4.92e-57	0.458967	0.889	0.775	1.01e-52	5
Tmem50b	1.2e-13	0.459107	0.413	0.284	2.46e-09	6
Elmo1	1.76e-67	0.459677	0.7	0.438	3.6e-63	3
Pbx1	3.81e-15	0.459699	0.291	0.157	7.79e-11	6
AA4671971	4.09e-77	0.459912	0.539	0.241	8.37e-73	5
Cd331	1.8e-37	0.459967	0.704	0.569	3.68e-33	2
Skap2	1.12e-07	0.460033	0.645	0.633	0.00229626	6
S100a10	1.73e-71	0.460078	0.988	0.961	3.54e-67	1
Vcl	3.39e-38	0.460088	0.608	0.476	6.94e-34	1
Hebp11	8.01e-11	0.460316	0.536	0.443	1.64e-06	6
Rabgef1	2.55e-46	0.460905	0.378	0.204	5.22e-42	4
Slc9a9	8.86e-92	0.461468	0.403	0.175	1.81e-87	0
Ank2	5.48e-120	0.461477	0.372	0.128	1.12e-115	0
Marcks2	6.86e-10	0.462302	0.819	0.75	1.4e-05	6
Rasgef1b	9.93e-92	0.462747	0.688	0.347	2.03e-87	3
Itpripl2	2.1e-83	0.462977	0.816	0.615	4.29e-79	0
Csf1r1	1.24e-90	0.462988	0.997	0.928	2.53e-86	3
Rab31	1.74e-93	0.46302	0.901	0.758	3.56e-89	0
Tmem189	7.45e-34	0.463349	0.643	0.542	1.52e-29	4
Efhd21	6.09e-08	0.463537	0.861	0.865	0.00124636	6
Nop53	1.13e-16	0.463629	0.712	0.639	2.31e-12	6
Tlr7	7.28e-60	0.463903	0.643	0.441	1.49e-55	0
Jdp2	5.69e-17	0.464055	0.276	0.186	1.16e-12	4
Morrbid	1.35e-10	0.464348	0.264	0.161	2.77e-06	6
Plxna4	0	0.46442	0.319	0.019	0	3
Irak21	4.66e-11	0.46493	0.355	0.241	9.53e-07	6
Pbxip1	1.13e-76	0.465212	0.685	0.388	2.31e-72	3
Cd53	2.15e-18	0.46527	0.925	0.893	4.4e-14	6
Gda	7.55e-76	0.465283	0.937	0.805	1.54e-71	0
P2ry6	1.5e-77	0.465603	0.742	0.527	3.06e-73	0
Pfn1	5.58e-98	0.465612	0.995	0.984	1.14e-93	1
Arl11	5.63e-122	0.465974	0.533	0.197	1.15e-117	3
Hmgn11	5.92e-106	0.466007	0.743	0.377	1.21e-101	3
Ppia	5.96e-84	0.466141	0.997	0.986	1.22e-79	0
Vat1	1.47e-86	0.466172	0.871	0.663	3.01e-82	0
Slc27a1	9.46e-102	0.466558	0.47	0.175	1.94e-97	3
Wnk1	1.87e-101	0.466802	0.961	0.894	3.82e-97	0
Pea15a	2.42e-75	0.466855	0.737	0.533	4.95e-71	0
Arhgap15	6.52e-14	0.467129	0.504	0.382	1.33e-09	6
Cybb	6.18e-42	0.467155	0.947	0.881	1.26e-37	4
Rnpep	2.56e-12	0.467359	0.419	0.296	5.24e-08	6
Creg11	4.85e-13	0.468431	0.709	0.668	9.92e-09	6
Abl21	2.91e-38	0.468481	0.611	0.41	5.96e-34	5
Dusp61	8.44e-44	0.468495	0.639	0.473	1.73e-39	2
Aif11	9.68e-24	0.468541	0.556	0.439	1.98e-19	4
Colec121	6.76e-106	0.468681	0.65	0.275	1.38e-101	3
Gas7	7.19e-88	0.46881	0.924	0.8	1.47e-83	0
Tcn2	8.6e-79	0.469226	0.6	0.36	1.76e-74	0
Fcna1	3.01e-102	0.469296	0.553	0.226	6.16e-98	3
Rpl7	1.91e-58	0.469663	0.987	0.985	3.91e-54	6
Axl	5.47e-90	0.47013	0.469	0.185	1.12e-85	3
Ywhah	3.42e-65	0.470136	0.834	0.712	7.01e-61	1
Ptger4	4.83e-34	0.470226	0.402	0.247	9.87e-30	4
Tank	2.7e-32	0.470986	0.512	0.389	5.52e-28	4
Ralgds	4.84e-35	0.471115	0.387	0.234	9.91e-31	4
Ethe1	9.78e-85	0.471626	0.601	0.355	2e-80	0
Wdfy3	2.48e-85	0.471787	0.612	0.37	5.08e-81	0
Bri3bp	1.37e-145	0.472044	0.469	0.16	2.8e-141	1
Kank21	1.04e-134	0.472164	0.546	0.184	2.12e-130	3
Hspa51	5.66e-11	0.472263	0.893	0.926	1.16e-06	6
Prcp	2.18e-79	0.472409	0.89	0.77	4.45e-75	1
Slc6a61	1.3e-93	0.472488	0.993	0.935	2.65e-89	3
Ppp1r14b	1.86e-68	0.472581	0.91	0.696	3.81e-64	3
Kdm7a	1.4e-33	0.47264	0.693	0.602	2.87e-29	4
Prr131	2.4e-13	0.472721	0.653	0.567	4.91e-09	6
Etv11	9.26e-93	0.472809	0.648	0.321	1.89e-88	3
Rps10	1.65e-55	0.473253	0.989	0.989	3.38e-51	6
Rbm39	5.58e-54	0.473365	0.895	0.85	1.14e-49	4
Rplp0	1.64e-126	0.473695	0.988	0.986	3.36e-122	1
Zyx1	1.39e-39	0.473892	0.862	0.795	2.85e-35	5
Mat2a1	3.8e-31	0.474243	0.811	0.699	7.78e-27	4
Tspo	3.39e-81	0.474633	0.993	0.91	6.94e-77	3
Fam129a1	1.23e-22	0.47465	0.693	0.517	2.51e-18	6
Pfkp1	2.4e-41	0.475329	0.677	0.486	4.91e-37	5
Sgpp1	2.03e-85	0.475385	0.844	0.65	4.14e-81	0
Pgam11	1.21e-47	0.475397	0.816	0.681	2.47e-43	5
Mfsd14b	4.4e-10	0.476178	0.555	0.496	9e-06	6
Etf1	1.68e-39	0.477517	0.73	0.619	3.44e-35	4
Mtmr10	7.02e-19	0.477569	0.47	0.4	1.44e-14	4
Dstn1	3.94e-59	0.477609	0.953	0.907	8.06e-55	5
Lamp21	5.43e-111	0.477617	0.991	0.93	1.11e-106	3
Cav1	3.24e-64	0.477753	0.351	0.133	6.62e-60	5
Wee1	2.11e-57	0.478185	0.418	0.196	4.31e-53	5
Cast	6.26e-54	0.478244	0.933	0.852	1.28e-49	5
Ncf1	3.45e-87	0.478433	0.96	0.754	7.06e-83	3
Pim3	5.82e-94	0.478505	0.322	0.101	1.19e-89	4
Rin21	1.46e-73	0.478595	0.916	0.666	2.99e-69	3
Atp2b4	1.01e-66	0.479397	0.696	0.43	2.06e-62	3
Hsph1	1.23e-27	0.479497	0.351	0.219	2.51e-23	4
Psmb10	3.02e-10	0.479907	0.517	0.444	6.18e-06	6
Rin31	1.15e-18	0.480747	0.427	0.263	2.35e-14	6
Gapdh	2.01e-67	0.481126	0.936	0.903	4.11e-63	1
Itm2b2	2.12e-131	0.481283	1	0.986	4.33e-127	3
Oser1	4.84e-52	0.481844	0.448	0.256	9.9e-48	4
Esyt1	2.09e-85	0.481967	0.697	0.471	4.27e-81	1
Mfge8	3.33e-117	0.482599	0.603	0.251	6.82e-113	3
Lilra6	3.25e-123	0.482614	0.406	0.138	6.64e-119	1
Gpx4	4.48e-99	0.482723	0.976	0.868	9.16e-95	3
Rpl23a1	4e-46	0.483127	0.968	0.971	8.18e-42	6
H3f3b1	5.09e-21	0.483423	0.987	0.99	1.04e-16	6
Mir99ahg	9.89e-127	0.483439	0.425	0.154	2.02e-122	0
Arhgap261	4.51e-15	0.483571	0.504	0.366	9.22e-11	6
Fabp51	4.1e-11	0.484431	0.412	0.335	8.4e-07	4
Mef2c	5.21e-81	0.484787	0.901	0.733	1.07e-76	0
Arhgap9	1.21e-14	0.484874	0.533	0.421	2.48e-10	6
Gas5	1.04e-16	0.485097	0.792	0.798	2.13e-12	6
Batf3	5.44e-143	0.485133	0.408	0.124	1.11e-138	1
Zfp516	4.85e-39	0.485396	0.388	0.228	9.92e-35	4
C1qb	1.65e-87	0.485524	0.995	0.77	3.37e-83	0
Itga6	5.07e-156	0.485566	0.436	0.11	1.04e-151	3
Htra3	3.59e-191	0.485664	0.411	0.082	7.35e-187	3
Comt	7.84e-90	0.485888	0.795	0.491	1.6e-85	3
Rassf5	1.36e-08	0.486674	0.469	0.405	0.000278282	6
Gapdh1	3.79e-49	0.486718	0.938	0.906	7.75e-45	5
Ighm	9.72e-39	0.486787	0.321	0.188	1.99e-34	0
Apobec11	1.46e-07	0.486998	0.555	0.49	0.00298083	6
Mtdh1	3.57e-33	0.48711	0.941	0.811	7.31e-29	3
Cmklr1	5.05e-97	0.487116	0.582	0.315	1.03e-92	0
Sox4	9.68e-248	0.487235	0.264	0.017	1.98e-243	3
Cd40	2.1e-122	0.487562	0.583	0.232	4.3e-118	3
Eno11	4.67e-49	0.487568	0.811	0.682	9.55e-45	5
Spink2	5.87e-144	0.488637	0.312	0.074	1.2e-139	1
Actg12	2.53e-30	0.489256	0.989	0.994	5.17e-26	6
Irf4	7.12e-66	0.489265	0.544	0.322	1.46e-61	1
Sp140	2.28e-21	0.489265	0.405	0.233	4.67e-17	6
Polr2e	8.41e-76	0.489375	0.818	0.583	1.72e-71	3
Stat3	2.6e-48	0.489449	0.776	0.675	5.32e-44	4
Apbb1ip	1.23e-14	0.489817	0.763	0.699	2.52e-10	6
Lrrfip21	8.12e-53	0.489874	0.755	0.528	1.66e-48	5
Cln8	5.19e-98	0.490005	0.656	0.389	1.06e-93	0
2610203C22Rik	3.03e-117	0.49005	0.586	0.246	6.2e-113	3
Gda1	3.56e-12	0.490437	0.864	0.83	7.27e-08	6
Tra2b	2.94e-56	0.490645	0.806	0.657	6.01e-52	4
Ang1	7.2e-98	0.490688	0.636	0.299	1.47e-93	3
Ctsc1	6e-38	0.490754	0.873	0.837	1.23e-33	2
Rps11	2.71e-53	0.490796	0.989	0.984	5.54e-49	6
Tmem38b	5.69e-21	0.490919	0.36	0.192	1.16e-16	6
Dot1l	2.93e-51	0.491398	0.353	0.177	5.99e-47	4
Aopep	8.25e-48	0.491552	0.672	0.449	1.69e-43	5
Capza2	3.24e-122	0.492014	0.974	0.952	6.64e-118	1
Qpct	2.99e-26	0.49211	0.6	0.515	6.11e-22	1
Cd37	1.64e-80	0.49225	0.877	0.629	3.35e-76	3
Il6ra	4.58e-17	0.492687	0.781	0.732	9.37e-13	6
Aqp11	5.6e-28	0.492966	0.748	0.588	1.15e-23	5
Rpl17	1.65e-49	0.493079	0.989	0.982	3.37e-45	6
H13	1.9e-80	0.493104	0.796	0.624	3.89e-76	1
Cd164	6.03e-98	0.493324	0.829	0.629	1.23e-93	0
Itga5	3.28e-29	0.493605	0.537	0.412	6.72e-25	4
Adssl1	2.82e-12	0.493605	0.512	0.41	5.76e-08	6
Scamp2	4.18e-85	0.493637	0.847	0.696	8.55e-81	0
Aplp2	6.4e-100	0.494007	0.969	0.87	1.31e-95	0
Mgst1	1.49e-78	0.49465	0.695	0.387	3.04e-74	3
Srsf5	3.22e-21	0.494699	0.824	0.778	6.59e-17	6
Gns1	2.93e-84	0.494836	0.919	0.695	6e-80	3
Tep1	4.83e-72	0.494924	0.739	0.55	9.89e-68	1
Tubb6	1.47e-35	0.495214	0.504	0.356	3e-31	4
St3gal4	2.4e-20	0.495442	0.419	0.247	4.91e-16	6
Cmah	9.18e-151	0.495634	0.317	0.075	1.88e-146	0
Alox5	3.03e-88	0.495675	0.805	0.578	6.19e-84	0
Cyp4f16	3.79e-13	0.496624	0.28	0.165	7.76e-09	6
Dok3	8.42e-10	0.496976	0.443	0.353	1.72e-05	6
Sh3bgrl3	2.72e-159	0.497501	0.993	0.983	5.57e-155	1
Ugcg	7.89e-39	0.497595	0.422	0.264	1.61e-34	4
Abcg11	3.34e-32	0.497653	0.581	0.402	6.83e-28	5
Arf5	1.04e-119	0.497884	0.968	0.918	2.13e-115	1
Gfra2	6.19e-87	0.498212	0.418	0.191	1.27e-82	0
Nab1	1.96e-41	0.499091	0.561	0.404	4.01e-37	4
Naca	6.41e-43	0.499608	0.957	0.948	1.31e-38	6
Ndufa3	2.8e-21	0.499934	0.739	0.665	5.72e-17	6
Grk5	1.26e-09	0.500332	0.341	0.244	2.57e-05	6
2610507B11Rik	8.79e-98	0.500633	0.784	0.575	1.8e-93	0
Fgr	3.49e-112	0.500921	0.632	0.319	7.13e-108	1
Tspo1	2.38e-72	0.501216	0.953	0.917	4.86e-68	5
Rps18	3.99e-34	0.501535	0.944	0.947	8.15e-30	6
Zbtb201	4.46e-70	0.501547	0.71	0.426	9.13e-66	3
Fem1c1	6.19e-07	0.502567	0.443	0.386	0.0126602	6
Cxxc5	2.9e-190	0.50285	0.468	0.109	5.94e-186	3
Ifitm2	1.74e-93	0.503076	0.98	0.93	3.56e-89	0
Stt3b	2.33e-49	0.503198	0.714	0.529	4.76e-45	5
Tra2a1	2.5e-10	0.503837	0.573	0.516	5.11e-06	6
Trim25	2.25e-13	0.504058	0.418	0.347	4.61e-09	4
4930523C07Rik	9.41e-66	0.504165	0.629	0.419	1.93e-61	1
Slamf9	1.65e-47	0.504309	0.551	0.393	3.38e-43	1
Rhoj	7.32e-169	0.504451	0.395	0.107	1.5e-164	0
Fam3c	1.28e-110	0.504651	0.658	0.311	2.62e-106	3
Ptprc	1.79e-127	0.504655	0.949	0.879	3.66e-123	1
Qk	2.04e-127	0.50485	0.971	0.907	4.17e-123	0
Eif4a2	1.31e-10	0.505166	0.541	0.472	2.68e-06	6
Tulp4	1.45e-91	0.505312	0.753	0.443	2.96e-87	3
AU020206	2.73e-207	0.505833	0.345	0.052	5.58e-203	3
Lrrc25	4.05e-12	0.506018	0.405	0.291	8.28e-08	6
Gypc	3.01e-134	0.506054	0.485	0.196	6.15e-130	0
H2-T23	1.82e-13	0.507422	0.571	0.496	3.72e-09	6
Arhgef12	3.1e-101	0.507518	0.658	0.403	6.34e-97	0
B3gnt2	5.14e-104	0.507949	0.607	0.345	1.05e-99	0
Arpc1b1	9.45e-39	0.508027	0.963	0.949	1.93e-34	6
Rps3	7.43e-49	0.508309	0.979	0.969	1.52e-44	6
Slco3a1	8.44e-84	0.508377	0.462	0.185	1.73e-79	5
Slamf7	3.08e-117	0.508463	0.478	0.189	6.29e-113	1
Nisch	5.97e-90	0.508484	0.762	0.555	1.22e-85	0
Myo1e	1.23e-106	0.508812	0.615	0.282	2.53e-102	3
Irf11	3.9e-09	0.508838	0.4	0.292	7.98e-05	6
Rpl27a	1.07e-63	0.509113	0.992	0.991	2.18e-59	6
Spi1	1.23e-17	0.509939	0.931	0.913	2.52e-13	6
Ddx60	4.81e-104	0.509998	0.282	0.084	9.83e-100	0
Sh3pxd2a	1.82e-135	0.510278	0.442	0.161	3.72e-131	0
Abca12	6.62e-32	0.510884	0.689	0.563	1.35e-27	4
Psmb81	4.2e-21	0.511834	0.669	0.546	8.59e-17	6
Trim47	1.18e-55	0.511925	0.71	0.473	2.42e-51	5
Fchsd21	3.05e-90	0.512066	0.649	0.326	6.24e-86	3
Hmox1	6.62e-93	0.512169	0.834	0.606	1.35e-88	0
Nme1	2.59e-75	0.512178	0.877	0.767	5.3e-71	1
Phf23	5.99e-48	0.512277	0.562	0.392	1.23e-43	4
Ifitm21	6.26e-28	0.513236	0.957	0.94	1.28e-23	6
Itga9	6.33e-198	0.513285	0.402	0.095	1.3e-193	0
Psme1	1.23e-20	0.513428	0.725	0.66	2.52e-16	6
H2afy	2.91e-84	0.513862	0.818	0.642	5.95e-80	1
Pira2	6.36e-71	0.513876	0.704	0.476	1.3e-66	1
Sigmar1	4.88e-108	0.51407	0.693	0.352	9.98e-104	3
Ndufb9	3.46e-90	0.514165	0.942	0.745	7.08e-86	3
Capg	2.16e-62	0.5143	0.93	0.885	4.42e-58	5
Ccdc12	1.16e-19	0.515492	0.685	0.582	2.38e-15	6
Fosb1	2.69e-07	0.516184	0.291	0.194	0.00550254	6
Tnfrsf21	7.42e-96	0.516566	0.724	0.411	1.52e-91	3
Hcst1	1.91e-73	0.517517	0.81	0.548	3.9e-69	3
Psmb5	1.62e-57	0.517534	0.801	0.62	3.32e-53	5
Itga51	4.24e-53	0.517632	0.641	0.402	8.68e-49	5
Clic1	1.83e-80	0.517638	0.941	0.895	3.74e-76	5
Baz1a	1.86e-50	0.517709	0.626	0.449	3.81e-46	4
Sephs2	1.82e-15	0.518488	0.325	0.19	3.73e-11	6
Plin2	7.51e-13	0.518596	0.67	0.651	1.54e-08	4
Uqcrh	8.46e-40	0.519001	0.912	0.917	1.73e-35	6
Tcn21	1.37e-102	0.519376	0.709	0.361	2.8e-98	3
Rpl37	1.03e-53	0.519647	0.979	0.978	2.1e-49	6
Ndfip1	3.55e-118	0.519801	0.941	0.837	7.26e-114	0
Lamp1	2.16e-167	0.519814	0.997	0.973	4.42e-163	0
Xaf1	2.78e-23	0.519958	0.368	0.19	5.69e-19	6
Glud1	2.23e-80	0.520227	0.96	0.937	4.56e-76	5
Unc119	7.58e-123	0.52024	0.482	0.2	1.55e-118	1
Ccr5	1.54e-71	0.520595	0.637	0.395	3.14e-67	1
Rpl39	2.48e-50	0.522571	0.984	0.983	5.07e-46	6
Trps1	2.87e-41	0.522967	0.695	0.583	5.88e-37	4
Adam81	4.98e-60	0.523124	0.54	0.276	1.02e-55	5
Prr13	4.94e-47	0.52331	0.728	0.552	1.01e-42	5
Ass1	2.83e-276	0.524069	0.397	0.049	5.79e-272	3
Itsn1	3.31e-119	0.524302	0.584	0.289	6.76e-115	0
Tcim	6.56e-128	0.524912	0.301	0.065	1.34e-123	3
Nfkbib	1.76e-55	0.52512	0.444	0.255	3.6e-51	4
Rnh1	1.9e-58	0.525279	0.862	0.738	3.89e-54	5
Zfp36l1	6.14e-60	0.525512	0.859	0.714	1.26e-55	0
Sesn1	3.44e-113	0.525798	0.572	0.282	7.05e-109	0
Gmfg	1.72e-31	0.526843	0.885	0.785	3.53e-27	6
Tmem176b	1.47e-50	0.527276	0.762	0.63	3.01e-46	2
Sod11	6.23e-57	0.527378	0.924	0.833	1.28e-52	5
Calm1	2.18e-99	0.527697	0.993	0.987	4.45e-95	5
Prkar2b	6.1e-99	0.527854	0.476	0.235	1.25e-94	0
Degs11	4.84e-18	0.528034	0.811	0.769	9.91e-14	6
Zfhx31	1.32e-80	0.53018	0.863	0.6	2.7e-76	3
Tmem176a1	5.22e-51	0.530869	0.612	0.422	1.07e-46	2
Ank	3.38e-84	0.531376	0.694	0.482	6.91e-80	1
Dna2	1.73e-193	0.531741	0.433	0.108	3.53e-189	1
Ahr	8.71e-09	0.531763	0.429	0.341	0.000178208	6
Lpin2	1.48e-50	0.531801	0.402	0.221	3.03e-46	4
Idh1	4.68e-105	0.532286	0.895	0.706	9.58e-101	0
Tm6sf1	6.53e-19	0.533155	0.696	0.621	1.34e-14	6
Ptpn18	7.63e-99	0.53353	0.93	0.816	1.56e-94	0
Pvr	9.21e-74	0.533865	0.384	0.167	1.88e-69	4
Psd3	8.03e-100	0.53538	0.692	0.433	1.64e-95	0
Ebi3	6.49e-52	0.535694	0.256	0.059	1.33e-47	6
Fam129a	1.9e-90	0.536006	0.72	0.479	3.89e-86	1
Tubb3	6.16e-100	0.536722	0.303	0.076	1.26e-95	5
Dnaja1	7.69e-42	0.537134	0.853	0.784	1.57e-37	4
Flt11	7.48e-73	0.537256	0.367	0.14	1.53e-68	3
Cxcl14	2.54e-241	0.537308	0.27	0.02	5.19e-237	3
Smagp	3.74e-159	0.537316	0.507	0.188	7.66e-155	0
Aif1	4.15e-43	0.537394	0.596	0.421	8.49e-39	1
Actb	1.66e-146	0.537789	0.999	1	3.39e-142	1
Sec61b	1.76e-100	0.538671	0.897	0.813	3.59e-96	1
Psmb9	9.26e-20	0.538978	0.443	0.285	1.89e-15	6
Mapkapk2	4.36e-48	0.539664	0.787	0.707	8.92e-44	4
Calm2	5.05e-160	0.539955	0.991	0.941	1.03e-155	0
Ms4a8a	1.04e-29	0.540183	0.32	0.129	2.12e-25	6
Rgs101	1.78e-105	0.540338	0.939	0.698	3.65e-101	3
Capn2	4.6e-73	0.540413	0.888	0.731	9.42e-69	5
Plec	1.79e-69	0.541331	0.954	0.854	3.67e-65	5
Apoe	9.86e-25	0.541509	0.837	0.755	2.02e-20	2
Lsr	8.15e-161	0.541741	0.507	0.173	1.67e-156	1
Rps24	2.15e-76	0.541995	0.997	0.994	4.41e-72	6
Calcrl	1.21e-133	0.542299	0.541	0.199	2.48e-129	3
Emp11	5.38e-82	0.542324	0.978	0.954	1.1e-77	5
Nfkbie	5.23e-70	0.542664	0.395	0.179	1.07e-65	4
Trim30a	3.09e-15	0.54274	0.459	0.327	6.33e-11	6
Picalm	1.31e-59	0.542861	0.933	0.892	2.69e-55	4
Ccdc88a	4.56e-75	0.543001	0.767	0.569	9.34e-71	1
Rpl411	3.93e-68	0.543057	0.992	0.99	8.03e-64	6
Lamp11	2.89e-150	0.543462	0.998	0.975	5.91e-146	3
Slc8a1	1.64e-16	0.543806	0.259	0.128	3.36e-12	6
Grk2	9.47e-34	0.544147	0.859	0.724	1.94e-29	6
Btg2	9.21e-59	0.544507	0.71	0.498	1.88e-54	4
Stk38	8.96e-16	0.544527	0.632	0.543	1.83e-11	6
Fcgr2b	6.98e-59	0.544619	0.878	0.748	1.43e-54	0
Clec4n	1.53e-35	0.544706	0.324	0.176	3.13e-31	4
Tmem251	3.64e-59	0.544921	0.432	0.237	7.44e-55	4
Rack1	1.05e-70	0.545161	0.989	0.987	2.14e-66	6
Eps15	1.06e-79	0.545497	0.73	0.528	2.17e-75	0
Jmjd1c	1.97e-55	0.546647	0.758	0.611	4.03e-51	4
Rps15	5.64e-68	0.547928	0.987	0.987	1.15e-63	6
Abcc1	6.01e-108	0.548265	0.666	0.403	1.23e-103	0
Eif3f	3.04e-40	0.548391	0.915	0.9	6.22e-36	6
Eif4a1	5.98e-77	0.548737	0.959	0.911	1.22e-72	4
Tgm2	9.4e-235	0.548783	0.487	0.094	1.92e-230	3
Abhd12	2.91e-98	0.549713	0.873	0.61	5.96e-94	3
Bhlhe41	9.05e-176	0.549938	0.494	0.128	1.85e-171	3
Ppfia4	2.73e-43	0.550544	0.349	0.12	5.58e-39	6
Serinc32	1.29e-109	0.55067	1	0.965	2.63e-105	3
Sgk11	1.6e-06	0.550702	0.462	0.43	0.0327732	4
Rps28	4.17e-84	0.550705	0.995	0.993	8.53e-80	6
Aldh21	1.94e-16	0.550961	0.541	0.419	3.97e-12	6
G6pdx	3.42e-18	0.551234	0.453	0.309	7e-14	6
Rapgef6	7.48e-111	0.551246	0.611	0.361	1.53e-106	0
Tgfb1	3.77e-22	0.551313	0.856	0.809	7.72e-18	6
Tmed5	3.28e-08	0.551547	0.621	0.594	0.000670022	6
Ly862	8.19e-20	0.552332	0.781	0.712	1.67e-15	6
Mbp2	2.48e-11	0.552437	0.629	0.562	5.08e-07	6
Fam129b1	6.77e-58	0.552595	0.798	0.607	1.38e-53	5
Gla	3.43e-64	0.552904	0.443	0.23	7.01e-60	4
Mt2	1.83e-84	0.553414	0.455	0.216	3.75e-80	0
Clec5a	2.69e-113	0.55373	0.778	0.419	5.5e-109	3
Ciita	1.69e-160	0.554083	0.418	0.116	3.45e-156	1
Nrros	6.02e-35	0.555059	0.655	0.541	1.23e-30	4
Vmp11	2.48e-15	0.555107	0.587	0.489	5.07e-11	6
Lgmn1	2.4e-69	0.555292	0.981	0.897	4.91e-65	2
Rpl35a	3.42e-86	0.555713	0.989	0.994	7e-82	6
Rpl18	8.93e-54	0.556558	0.987	0.976	1.83e-49	6
Birc31	2.76e-20	0.556569	0.496	0.328	5.64e-16	6
Tagln21	3.31e-73	0.557401	0.97	0.927	6.77e-69	5
Rasa1	1.58e-111	0.557492	0.686	0.42	3.24e-107	0
Mpeg1	7.48e-70	0.557719	0.862	0.685	1.53e-65	1
Timd4	1.24e-144	0.557834	0.342	0.092	2.54e-140	0
Emp31	6.21e-83	0.55852	0.987	0.971	1.27e-78	5
Ms4a6b2	8.81e-17	0.558621	0.64	0.48	1.8e-12	6
Elk3	1.36e-108	0.558801	0.83	0.618	2.78e-104	0
Snx27	5.97e-113	0.559143	0.606	0.326	1.22e-108	0
Jarid21	4.95e-16	0.559541	0.645	0.537	1.01e-11	6
Ophn11	1.11e-137	0.559983	0.632	0.247	2.28e-133	3
C3ar12	1.01e-90	0.560825	0.972	0.765	2.07e-86	3
Ndufb1-ps1	4.4e-35	0.561121	0.923	0.896	9e-31	6
Tubb2a	1.12e-51	0.561644	0.607	0.375	2.28e-47	5
Cd1091	1.29e-125	0.561761	0.721	0.339	2.64e-121	3
Gna13	2.68e-54	0.562229	0.87	0.806	5.47e-50	4
Ttc28	1.48e-190	0.562307	0.534	0.142	3.03e-186	3
Rpl10	1.18e-43	0.562432	0.984	0.964	2.42e-39	6
Alox5ap	8.27e-41	0.56301	0.96	0.958	1.69e-36	6
Hipk1	2.38e-54	0.563555	0.835	0.694	4.87e-50	5
Dna21	6.52e-29	0.563644	0.36	0.16	1.33e-24	6
Slamf71	1.19e-46	0.564467	0.404	0.219	2.43e-42	4
Ifi2072	5.9e-11	0.564761	0.643	0.566	1.21e-06	6
Mrc11	1.78e-86	0.564789	0.948	0.781	3.64e-82	2
Lpcat2	9.09e-136	0.564898	0.68	0.289	1.86e-131	3
Diaph1	5.77e-80	0.565027	0.916	0.826	1.18e-75	5
Mafk	7.5e-75	0.565032	0.432	0.202	1.53e-70	4
I830077J02Rik	5.28e-39	0.565086	0.269	0.082	1.08e-34	6
Cd200r1	1.33e-123	0.565441	0.456	0.183	2.71e-119	1
Irf81	2.76e-10	0.56576	0.579	0.501	5.65e-06	6
Rab311	1.86e-105	0.566531	0.946	0.761	3.81e-101	3
Ski1	1.38e-97	0.566863	0.931	0.741	2.82e-93	3
Coro2a	3.04e-207	0.567061	0.481	0.129	6.22e-203	1
Eef1b2	3.55e-45	0.567578	0.928	0.92	7.27e-41	6
Cytip1	9.7e-09	0.568155	0.419	0.367	0.000198345	4
Pfkfb3	6.8e-29	0.568423	0.352	0.223	1.39e-24	4
Gadd45g	2.4e-40	0.569105	0.368	0.201	4.92e-36	4
Filip1l	8.31e-21	0.569281	0.392	0.221	1.7e-16	6
Cd86	2.9e-46	0.569446	0.543	0.379	5.92e-42	4
Ecscr	0	0.56975	0.334	0.011	0	3
Rps261	3.16e-71	0.570021	0.995	0.992	6.46e-67	6
H2afj	1.01e-26	0.570181	0.856	0.847	2.07e-22	6
Mpp6	8.73e-84	0.570522	0.765	0.581	1.79e-79	1
Fas	3.78e-53	0.570903	0.374	0.191	7.74e-49	4
Rbks	7.77e-62	0.571712	0.277	0.062	1.59e-57	6
Ckb1	1.22e-36	0.571891	0.742	0.581	2.5e-32	5
Ccdc180	1.12e-21	0.572552	0.283	0.129	2.3e-17	6
Rps27	1.12e-63	0.573874	0.979	0.983	2.29e-59	6
Limd2	9.58e-36	0.574753	0.312	0.115	1.96e-31	6
Ikbkb1	1.06e-21	0.574975	0.776	0.706	2.16e-17	6
Noct	1.4e-99	0.575325	0.326	0.098	2.86e-95	4
Rpl18a	5.32e-67	0.575865	0.987	0.983	1.09e-62	6
Fes	6.78e-20	0.576066	0.549	0.418	1.39e-15	6
Rnase6	1.78e-178	0.576154	0.444	0.123	3.65e-174	1
Wsb11	3.62e-15	0.576192	0.736	0.666	7.41e-11	6
Alcam	1.68e-78	0.576272	0.754	0.561	3.43e-74	1
Gsto1	1.54e-20	0.576388	0.507	0.35	3.15e-16	6
Sdcbp	1.54e-72	0.576559	0.96	0.933	3.15e-68	4
Furin1	2.41e-49	0.576726	0.798	0.7	4.92e-45	4
Map3k8	6.17e-60	0.576966	0.59	0.379	1.26e-55	4
Arhgef3	3.04e-129	0.577067	0.668	0.373	6.22e-125	0
Xdh2	2.42e-15	0.57715	0.616	0.518	4.95e-11	6
Igfbp41	6.26e-63	0.578307	0.575	0.355	1.28e-58	2
Snx5	1.9e-112	0.578374	0.924	0.788	3.88e-108	0
H2afy1	3.08e-30	0.578752	0.784	0.67	6.31e-26	6
Dpysl3	3.37e-129	0.579418	0.581	0.223	6.9e-125	3
Myd881	2.94e-22	0.579648	0.507	0.336	6.02e-18	6
Egfr	7.05e-222	0.579937	0.407	0.086	1.44e-217	0
Rps61	7.34e-57	0.580838	0.963	0.963	1.5e-52	6
Ccl61	5.38e-35	0.581497	0.909	0.716	1.1e-30	6
Epsti1	2.57e-21	0.581869	0.536	0.374	5.25e-17	6
Dbnl	2.62e-16	0.582275	0.507	0.382	5.36e-12	6
Nfil3	3.92e-61	0.582844	0.339	0.149	8.01e-57	4
Ptms1	8.08e-97	0.583297	0.977	0.919	1.65e-92	5
Plaat3	7.95e-166	0.583387	0.589	0.207	1.63e-161	3
St3gal5	2.03e-121	0.584889	0.653	0.29	4.16e-117	3
Ptma1	9.45e-150	0.586022	0.995	0.997	1.93e-145	5
Bcl31	3.54e-31	0.586067	0.339	0.138	7.24e-27	6
Serpine1	4.1e-176	0.586265	0.302	0.045	8.38e-172	3
Mcub	9e-116	0.58662	0.839	0.66	1.84e-111	1
Eif5	3.22e-80	0.586663	0.921	0.833	6.59e-76	4
Selplg	3.33e-123	0.586733	0.755	0.479	6.81e-119	1
Scn1b	1.34e-174	0.586988	0.563	0.18	2.75e-170	3
Lyst	5.76e-22	0.587796	0.373	0.206	1.18e-17	6
Ptpn221	4.71e-82	0.588262	0.562	0.277	9.63e-78	5
Fxyd51	5.74e-120	0.588705	0.98	0.963	1.17e-115	5
Adora2b	2.48e-59	0.589633	0.292	0.119	5.07e-55	4
Ildr2	1.83e-207	0.589797	0.321	0.052	3.75e-203	0
Sptbn1	1.61e-95	0.590326	0.805	0.603	3.29e-91	0
Rasgrp3	9.58e-152	0.590426	0.584	0.241	1.96e-147	0
Ccl6	3.13e-56	0.591326	0.834	0.7	6.41e-52	1
Snx20	1.65e-18	0.591663	0.515	0.386	3.38e-14	6
Vcl1	7.38e-55	0.592913	0.687	0.477	1.51e-50	5
Sod1	8.44e-112	0.594165	0.921	0.825	1.73e-107	1
Atp6v1h	5.66e-38	0.594582	0.573	0.436	1.16e-33	4
Abca9	2.52e-105	0.595129	0.684	0.413	5.15e-101	0
Cavin11	5.68e-43	0.595335	0.711	0.527	1.16e-38	5
Arl5c	6.86e-65	0.595729	0.277	0.1	1.4e-60	4
Emp3	1.45e-132	0.595984	0.998	0.969	2.96e-128	3
Mapkapk21	5.47e-28	0.596045	0.789	0.715	1.12e-23	6
Grn1	5.36e-97	0.59672	0.993	0.958	1.1e-92	3
Themis2	4.16e-17	0.596898	0.368	0.223	8.5e-13	6
Stab11	1.99e-132	0.597008	0.818	0.38	4.07e-128	3
Gyg	1.7e-26	0.597667	0.477	0.292	3.48e-22	6
Fam126a	2.78e-114	0.600508	0.742	0.494	5.68e-110	0
Prune2	7.4e-152	0.60052	0.638	0.288	1.51e-147	0
Gm49774	3.91e-81	0.601679	0.342	0.126	8e-77	4
Rps29	6.96e-92	0.601791	1	0.996	1.42e-87	6
Hopx	2.49e-66	0.602286	0.803	0.64	5.09e-62	1
Man1a	5.81e-113	0.603174	0.875	0.688	1.19e-108	0
Pdgfc1	2.85e-169	0.603753	0.6	0.196	5.83e-165	3
Zfand5	3.67e-61	0.604985	0.885	0.765	7.5e-57	4
2023-09-11	1.76e-95	0.60516	0.813	0.642	3.6e-91	1
Retnla	1.54e-08	0.605398	0.3	0.229	0.000315937	1
Tmsb4x	4.41e-185	0.605787	1	1	9.02e-181	1
Rpl381	3.15e-93	0.6058	1	0.993	6.45e-89	6
Hk2	1.05e-43	0.605975	0.578	0.421	2.16e-39	4
Adipor1	3.09e-27	0.60701	0.776	0.674	6.33e-23	6
Reps2	1.09e-193	0.608269	0.427	0.112	2.22e-189	0
Idh2	1.58e-141	0.60851	0.693	0.379	3.22e-137	0
Sbno21	2.24e-12	0.610378	0.523	0.435	4.59e-08	6
Fth11	5.03e-73	0.610434	1	0.997	1.03e-68	4
Bcl61	2.63e-18	0.611321	0.344	0.188	5.39e-14	6
Rps14	3.33e-101	0.611709	0.992	0.993	6.81e-97	6
Nr3c1	1.05e-131	0.612361	0.841	0.635	2.15e-127	0
Aldoa1	2.06e-72	0.612834	0.916	0.841	4.21e-68	5
Rassf3	2.74e-22	0.61293	0.576	0.41	5.6e-18	6
Slc44a2	7.33e-52	0.613384	0.261	0.063	1.5e-47	6
Fmnl1	8.84e-31	0.613506	0.688	0.499	1.81e-26	6
Zbp1	2.25e-57	0.613591	0.325	0.086	4.6e-53	6
Rpl37a	2.44e-95	0.613816	0.997	0.996	5e-91	6
Pdlim7	2.55e-194	0.613887	0.562	0.161	5.22e-190	3
Smim14	9.61e-132	0.615373	0.931	0.675	1.97e-127	3
Sgk1	7.06e-142	0.615975	0.781	0.38	1.44e-137	3
Ctsc	1.21e-40	0.616145	0.887	0.833	2.48e-36	0
Csf2ra	2.14e-114	0.616172	0.78	0.557	4.39e-110	1
Bcl3	6.53e-117	0.617074	0.371	0.113	1.34e-112	4
Clec4d	1.23e-25	0.617521	0.544	0.416	2.51e-21	4
Gpr34	2.51e-114	0.617524	0.75	0.422	5.14e-110	0
Rbm47	3.45e-53	0.618285	0.61	0.437	7.06e-49	4
Lpl1	5.21e-49	0.618295	0.654	0.421	1.07e-44	5
Impact	3.81e-66	0.618429	0.434	0.224	7.79e-62	4
Gsap	7.14e-26	0.618462	0.357	0.177	1.46e-21	6
Ppp4r2	4.37e-53	0.619776	0.63	0.48	8.94e-49	4
Agpat4	3.02e-14	0.621065	0.435	0.315	6.18e-10	6
Dnm1	1.89e-186	0.621261	0.605	0.243	3.87e-182	0
Spire1	8.6e-152	0.622338	0.641	0.259	1.76e-147	3
Sec61b1	2.48e-37	0.622564	0.861	0.828	5.07e-33	6
Tubb4b	1.17e-56	0.622809	0.56	0.334	2.4e-52	5
Irf51	2.06e-23	0.622958	0.744	0.629	4.22e-19	6
Pgk1	2.79e-68	0.623018	0.717	0.549	5.7e-64	1
Gcnt1	5.84e-118	0.623236	0.518	0.248	1.19e-113	0
Kank2	4.5e-208	0.624007	0.522	0.16	9.21e-204	0
Tnfaip21	5.51e-21	0.62442	0.688	0.547	1.13e-16	6
Sp100	1.77e-23	0.624546	0.523	0.358	3.62e-19	6
Myadm1	6.3e-67	0.625349	0.901	0.81	1.29e-62	5
Ifi27l2a	6.27e-56	0.625997	0.717	0.513	1.28e-51	0
Fnip2	4.32e-42	0.626426	0.466	0.305	8.84e-38	4
Rbm3	3.12e-191	0.627001	0.988	0.964	6.38e-187	1
Map3k81	1.88e-07	0.627164	0.472	0.404	0.00385522	6
Prune21	6.5e-155	0.62736	0.723	0.302	1.33e-150	3
Csf2rb1	3.64e-28	0.627729	0.49	0.372	7.45e-24	4
Rps16	8.02e-87	0.627803	0.992	0.987	1.64e-82	6
Tiam1	1.73e-126	0.628681	0.846	0.609	3.53e-122	1
Selenom1	2.64e-134	0.628892	0.813	0.412	5.4e-130	3
Gpr141	7.96e-146	0.629888	0.495	0.17	1.63e-141	1
C1qb1	3.6e-98	0.630206	0.96	0.784	7.37e-94	2
Pls3	3.26e-157	0.630353	0.623	0.23	6.67e-153	3
Klf4	2.92e-31	0.630418	0.902	0.886	5.97e-27	4
Erp291	4.3e-27	0.630657	0.787	0.734	8.8e-23	6
Txnip	5.86e-147	0.630962	0.988	0.894	1.2e-142	0
Chp2	4.46e-201	0.631111	0.303	0.048	9.12e-197	0
Napsa	4.22e-184	0.63159	0.692	0.281	8.63e-180	1
Stat1	1.78e-22	0.631858	0.403	0.227	3.64e-18	6
Ctla2b	1.75e-276	0.632639	0.468	0.075	3.57e-272	3
Rps7	8.84e-71	0.632736	0.981	0.978	1.81e-66	6
Mndal	2.45e-23	0.632978	0.547	0.372	5e-19	6
Sub1	2.08e-147	0.635246	0.95	0.903	4.26e-143	1
Kmt5a	1.95e-19	0.635816	0.429	0.273	4e-15	6
Itprid2	1.38e-58	0.636036	0.644	0.482	2.81e-54	4
Kif1b	8.26e-143	0.636942	0.803	0.543	1.69e-138	0
Rpl281	7.44e-64	0.638953	0.971	0.979	1.52e-59	6
Pdlim1	2.09e-82	0.639098	0.737	0.561	4.28e-78	1
Fnip1	1.73e-71	0.640049	0.735	0.552	3.53e-67	4
Jund	7.94e-64	0.640768	0.985	0.959	1.62e-59	4
Soat1	5.94e-26	0.641029	0.685	0.564	1.22e-21	6
Myo1g1	9.18e-21	0.641311	0.565	0.418	1.88e-16	6
Zfp36l11	3.51e-42	0.641376	0.844	0.727	7.19e-38	4
Rab3il1	3.45e-136	0.642119	0.698	0.387	7.06e-132	0
Sbno2	4.4e-55	0.642513	0.596	0.415	8.99e-51	4
Pmp221	3.84e-131	0.642944	0.973	0.597	7.85e-127	3
Myo5a	1.36e-133	0.643524	0.87	0.667	2.77e-129	0
Map2k3	7.62e-61	0.643775	0.685	0.536	1.56e-56	4
Snx9	6.95e-149	0.643785	0.806	0.557	1.42e-144	0
Mob2	6.24e-156	0.644556	0.664	0.276	1.28e-151	3
Pon21	1.88e-115	0.645206	0.941	0.696	3.85e-111	3
Crip1	4.01e-119	0.646264	1	0.999	8.21e-115	1
S1pr1	1.15e-150	0.648006	0.735	0.393	2.35e-146	0
Gng10	5.65e-120	0.648155	0.798	0.571	1.16e-115	1
Gpcpd1	6.61e-15	0.648587	0.475	0.357	1.35e-10	6
Rasgrp31	2.78e-170	0.649019	0.694	0.25	5.68e-166	3
Lcp11	2.43e-39	0.65032	0.968	0.866	4.98e-35	6
Pot1b	3.99e-27	0.650699	0.301	0.127	8.17e-23	6
Plek1	4.02e-09	0.650704	0.845	0.846	8.23e-05	6
Syngr2	6.06e-92	0.651152	0.757	0.551	1.24e-87	1
Ets21	1.58e-07	0.651158	0.363	0.289	0.00323875	6
Bri3bp1	2.78e-29	0.651436	0.416	0.209	5.69e-25	6
Spag9	9.88e-79	0.652066	0.837	0.693	2.02e-74	4
Ywhah1	1.86e-75	0.652836	0.879	0.717	3.8e-71	5
Coq10b	2.76e-95	0.653067	0.644	0.384	5.64e-91	4
Ifi2031	1.27e-16	0.653798	0.443	0.296	2.6e-12	6
Fcgrt1	6.6e-142	0.653884	0.91	0.526	1.35e-137	3
Rapgef2	2.02e-82	0.653904	0.517	0.274	4.13e-78	4
Tcf4	7.2e-146	0.654339	0.934	0.751	1.47e-141	0
Chst1	0	0.655705	0.35	0.018	0	3
Adarb1	1.29e-288	0.655987	0.49	0.082	2.65e-284	3
Fam111a	7.19e-20	0.656407	0.661	0.556	1.47e-15	6
[truncated: 669 more rows]
