# Supplementary material for: Single-cell analysis of age-related changes in leukocytes of diabetic mouse hindpaws
Source: Cell Mol Life Sci. 2024 Mar 19;81(1):146. doi: 10.1007/s00018-024-05128-z (PMC10951029; doi:10.1007/s00018-024-05128-z)
Supplement: Supplementary file 7 — Supplementary file7 (XLSX 111 KB) [file 18_2024_5128_MOESM7_ESM.xlsx]

## Sheet: Macro 21WT vs 12WT DEG
Single-Cell Analysis of Age-Related Changes in Leukocytes of Diabetic Mouse Hindpaws
Cellular and Molecular Life Sciences
James M. Nichols, Hoang Vu Pham, Eric Lee, Rajasekaran Mahalingam, Andrew J. Shepherd
The MD Anderson Pain Research Consortium and the Laboratories of Neuroimmunology, Department of Symptom Research, Division of Internal Medicine, The University of Texas MD Anderson Cancer Center, Houston, TX 77030.
Supplementary Table 6. Macrophage 12WT vs 21WT DEGs
	p_val	avg_log2FC	pct.1	pct.2	p_val_adj
2023-09-11	9.23e-15	-0.359382	0.651	0.685	1.89e-10
1810037I17Rik	3.96e-13	-0.262729	0.729	0.763	8.1e-09
2610001J05Rik	1.19e-20	-0.299252	0.516	0.62	2.43e-16
2610203C22Rik	2.39e-23	-0.263565	0.19	0.325	4.9e-19
2900097C17Rik	1.22e-19	-0.308639	0.625	0.699	2.5e-15
Abca1	4.76e-17	-0.398692	0.612	0.674	9.73e-13
Abcc1	5.62e-10	-0.277469	0.407	0.474	1.15e-05
Abhd12	4.97e-20	-0.322211	0.603	0.697	1.02e-15
Actb	2.25e-36	-0.252297	1	1	4.61e-32
Actn4	9.84e-17	-0.273982	0.652	0.709	2.01e-12
Adam15	1.78e-37	-0.409494	0.765	0.861	3.63e-33
Adam9	4.32e-19	-0.305331	0.479	0.583	8.84e-15
Add1	1.52e-15	-0.253539	0.401	0.502	3.1e-11
Adgre1	1.52e-15	-0.349623	0.762	0.781	3.11e-11
Adrb2	4.71e-09	-0.306736	0.368	0.447	9.63e-05
AI662270	6.03e-19	-0.31536	0.61	0.679	1.23e-14
Aif1	1.81e-14	0.329988	0.642	0.54	3.71e-10
Aldoa	1.34e-09	-0.261275	0.809	0.83	2.74e-05
Anxa4	5.69e-20	-0.310338	0.643	0.721	1.16e-15
Ap1b1	3.7e-39	-0.540709	0.375	0.555	7.56e-35
Apoe	6.22e-16	-0.56295	0.713	0.805	1.27e-11
App	5.72e-40	-0.332526	0.898	0.914	1.17e-35
Aprt	7.21e-15	0.250395	0.728	0.625	1.48e-10
Aqp1	8.79e-14	-0.365136	0.44	0.562	1.8e-09
Arap1	7.08e-43	-0.462839	0.404	0.589	1.45e-38
Arhgap17	9.51e-18	-0.305711	0.565	0.666	1.94e-13
Arhgdia	2.64e-36	-0.313079	0.931	0.945	5.4e-32
Arl4c	8.12e-33	0.434474	0.838	0.707	1.66e-28
Arl5c	1.52e-43	0.449745	0.259	0.089	3.11e-39
Arl6ip1	9.36e-22	-0.322578	0.56	0.674	1.92e-17
Arpc1b	6.6e-47	0.323066	0.966	0.94	1.35e-42
Arpc4	3.04e-25	-0.34228	0.863	0.891	6.22e-21
Arrb1	4.91e-14	-0.274707	0.347	0.441	1.01e-09
Arsb	2.4e-12	-0.315821	0.402	0.511	4.9e-08
Asah1	1.4e-24	-0.305264	0.804	0.846	2.86e-20
Atf3	1.89e-11	0.370075	0.648	0.544	3.86e-07
Atp5b	2.64e-18	-0.250643	0.888	0.899	5.41e-14
Atp5g3	1.61e-26	-0.270207	0.789	0.827	3.29e-22
Atp6ap1	6.87e-18	-0.251419	0.752	0.807	1.41e-13
Atp6v0a1	8.55e-32	-0.400118	0.44	0.591	1.75e-27
Atp6v1b2	3.04e-32	-0.409568	0.624	0.744	6.22e-28
Avpi1	1.42e-16	0.291744	0.458	0.336	2.9e-12
B2m	2.12e-50	-0.278081	0.998	0.998	4.34e-46
B3gnt2	1.47e-36	-0.391098	0.286	0.465	3.01e-32
B4galt6	4.45e-34	-0.4807	0.385	0.546	9.1e-30
BC004004	4.38e-31	0.279467	0.791	0.664	8.97e-27
BC005537	5.77e-63	-0.475646	0.953	0.971	1.18e-58
Blnk	1.58e-26	-0.357634	0.354	0.495	3.23e-22
Bsg	1.42e-17	-0.262451	0.736	0.792	2.9e-13
Btg2	2.71e-18	0.384015	0.645	0.521	5.55e-14
C1qa	2.07e-38	-0.553031	0.684	0.828	4.24e-34
C1qc	8.7e-46	-0.654521	0.677	0.805	1.78e-41
C3	5.53e-20	0.332917	0.186	0.084	1.13e-15
C3ar1	6.13e-59	-0.695037	0.672	0.807	1.25e-54
C4b	1.12e-22	-0.590495	0.124	0.24	2.28e-18
C5ar1	6.89e-30	-0.533017	0.465	0.602	1.41e-25
Calm2	4.39e-26	-0.292766	0.935	0.944	8.98e-22
Camk1	1.56e-19	-0.343065	0.48	0.601	3.19e-15
Camkk2	1.36e-24	-0.32087	0.706	0.782	2.78e-20
Cap1	4.82e-24	-0.299664	0.899	0.902	9.87e-20
Casp8	9.99e-21	-0.296267	0.396	0.523	2.04e-16
Cavin1	3.81e-37	-0.657211	0.388	0.558	7.79e-33
Cbr2	1.9e-65	-1.07496	0.37	0.582	3.88e-61
Ccdc50	1.35e-16	-0.269501	0.751	0.801	2.76e-12
Ccl17	7.94e-19	-0.827517	0.085	0.18	1.62e-14
Ccl24	1.63e-33	-0.646828	0.197	0.36	3.32e-29
Ccl8	2.35e-39	-1.47148	0.048	0.185	4.8e-35
Ccnd1	3.4e-19	-0.351924	0.166	0.278	6.95e-15
Ccnl1	7.02e-13	0.279025	0.799	0.707	1.44e-08
Ccr1	1.72e-18	-0.347698	0.541	0.646	3.51e-14
Ccr5	1.66e-17	-0.403207	0.445	0.536	3.4e-13
Ccrl2	1.07e-20	0.636398	0.324	0.199	2.19e-16
Cd163	1.01e-13	-0.440109	0.412	0.519	2.06e-09
Cd164	1e-27	-0.404302	0.616	0.719	2.05e-23
Cd200r1	4.89e-24	-0.323317	0.175	0.306	1e-19
Cd209d	8.23e-10	-0.673977	0.136	0.205	1.68e-05
Cd24a	6.95e-10	-0.850118	0.212	0.278	1.42e-05
Cd300lb	1.36e-26	-0.33924	0.202	0.342	2.79e-22
Cd33	2.93e-22	-0.47668	0.545	0.632	6e-18
Cd36	1.17e-67	-0.903937	0.497	0.735	2.39e-63
Cd37	3.24e-18	-0.311899	0.59	0.682	6.63e-14
Cd48	8.95e-21	-0.301219	0.611	0.695	1.83e-16
Cd63	7.69e-23	-0.347719	0.598	0.728	1.57e-18
Cd68	1.08e-21	-0.349381	0.782	0.823	2.21e-17
Cd74	1.94e-29	0.538969	0.956	0.881	3.96e-25
Cd81	2.72e-64	-0.658258	0.519	0.736	5.57e-60
Cebpb	3.01e-29	0.85508	0.865	0.799	6.15e-25
Celf1	8.72e-25	-0.371443	0.491	0.613	1.78e-20
Cerk	5.01e-14	-0.280077	0.457	0.551	1.03e-09
Cers5	5.26e-13	-0.253187	0.421	0.51	1.08e-08
Cfh	7.27e-29	-0.645348	0.473	0.602	1.49e-24
Chil3	7.03e-31	0.474765	0.127	0.026	1.44e-26
Chp2	3.42e-19	-0.289545	0.07	0.16	7e-15
Clec10a	2.25e-24	-0.913622	0.295	0.434	4.61e-20
Clec4a1	3.87e-35	-0.555219	0.688	0.783	7.93e-31
Clec4e	5.18e-33	1.11481	0.444	0.281	1.06e-28
Cln3	1.42e-16	-0.271303	0.375	0.489	2.9e-12
Cltc	3.8e-43	-0.48301	0.911	0.938	7.77e-39
Cmah	7.62e-43	-0.419544	0.081	0.238	1.56e-38
Cmtm3	1.08e-20	-0.298638	0.428	0.553	2.21e-16
Cmtm6	3.34e-18	-0.282829	0.655	0.714	6.84e-14
Cndp2	1.06e-13	-0.256224	0.63	0.7	2.16e-09
Colec12	1.66e-27	-0.53244	0.231	0.378	3.39e-23
Cox6a1	7.68e-21	-0.276728	0.86	0.874	1.57e-16
Cpsf2	3.21e-18	-0.261519	0.299	0.42	6.57e-14
Cpt1a	3.38e-32	-0.350068	0.375	0.533	6.92e-28
Csf1r	1.06e-25	-0.363226	0.936	0.943	2.16e-21
Csf2rb	4.25e-10	0.402601	0.503	0.43	8.69e-06
Csrnp1	3.11e-12	0.506444	0.401	0.312	6.36e-08
Ctnnb1	2.17e-24	-0.315442	0.601	0.709	4.44e-20
Ctnnd1	4.99e-43	-0.488963	0.429	0.605	1.02e-38
Ctns	2.62e-26	-0.311456	0.207	0.354	5.36e-22
Ctsa	3.78e-16	-0.291519	0.837	0.863	7.74e-12
Ctsb	1.95e-60	-0.641352	0.988	0.992	3.98e-56
Ctsc	1.51e-34	-0.577461	0.896	0.935	3.09e-30
Ctsd	5.82e-11	-0.466047	0.812	0.851	1.19e-06
Ctsh	6.33e-26	0.425857	0.808	0.707	1.29e-21
Ctsl	3.96e-13	-0.251269	0.643	0.703	8.1e-09
Cxcl2	3.43e-13	1.11543	0.487	0.383	7.02e-09
Cxcr4	1.55e-16	0.506	0.551	0.439	3.16e-12
Cyba	2.59e-44	0.366739	0.971	0.943	5.31e-40
Cybb	4.92e-14	0.329724	0.947	0.925	1.01e-09
Cysltr1	6.74e-12	-0.263924	0.325	0.413	1.38e-07
Cyth4	3.21e-28	-0.337466	0.798	0.834	6.56e-24
Cytip	5.32e-40	0.594194	0.545	0.336	1.09e-35
Dab2	1.72e-74	-0.949376	0.657	0.818	3.52e-70
Daglb	1.25e-12	-0.257462	0.508	0.586	2.55e-08
Ddx17	3.49e-24	-0.316585	0.526	0.653	7.13e-20
Ddx60	1.75e-14	-0.298372	0.127	0.215	3.58e-10
Dennd4a	4.74e-19	0.272409	0.614	0.473	9.7e-15
Dgkz	2.71e-25	-0.322782	0.339	0.478	5.54e-21
Dhrs3	6.36e-29	-0.429078	0.451	0.6	1.3e-24
Dip2b	2.89e-17	-0.3071	0.423	0.526	5.92e-13
Dnajb9	7.75e-20	-0.347522	0.357	0.486	1.59e-15
Dnase2a	2.88e-13	-0.288167	0.363	0.458	5.89e-09
Dnm1	1.91e-18	-0.291556	0.249	0.376	3.9e-14
Dse	4.41e-22	-0.430077	0.597	0.691	9.03e-18
Dusp1	1.01e-29	0.452184	0.869	0.722	2.07e-25
Dusp2	7.22e-53	0.319558	0.183	0.026	1.48e-48
Dusp3	6.12e-29	-0.361032	0.747	0.815	1.25e-24
Dusp5	8.34e-39	0.639983	0.281	0.12	1.71e-34
Dusp6	7.58e-19	-0.408067	0.472	0.565	1.55e-14
Dync1i2	2.44e-18	-0.261147	0.752	0.795	4.99e-14
Dynll1	2.78e-80	-0.586461	0.794	0.879	5.68e-76
Ednrb	6.91e-58	-1.06953	0.073	0.265	1.41e-53
Eef1b2	1.07e-42	0.326271	0.939	0.903	2.19e-38
Ehbp1l1	7.59e-17	-0.268177	0.499	0.595	1.55e-12
Ehd4	7.29e-37	-0.464254	0.789	0.877	1.49e-32
Eid1	1.13e-12	-0.261922	0.751	0.806	2.31e-08
Eif3h	7.59e-31	0.283751	0.84	0.754	1.55e-26
Eif3k	9.17e-28	0.275203	0.846	0.752	1.88e-23
Elk3	7.64e-24	-0.352003	0.595	0.701	1.56e-19
Emb	3.09e-66	0.666719	0.635	0.401	6.33e-62
Emc10	1.39e-14	-0.282841	0.494	0.588	2.85e-10
Emilin2	2.82e-13	0.301779	0.737	0.641	5.76e-09
Enpep	5.92e-29	-0.388267	0.032	0.129	1.21e-24
Epb41l1	1.48e-24	-0.344781	0.322	0.467	3.02e-20
Ephx1	6.46e-09	-0.253461	0.37	0.442	0.00013216
Eps15	6.97e-20	-0.369753	0.553	0.645	1.43e-15
Eps8	9.21e-18	-0.356949	0.627	0.698	1.88e-13
Errfi1	5.27e-10	0.462324	0.437	0.346	1.08e-05
Ets2	2.95e-10	0.349688	0.358	0.28	6.03e-06
Etv5	4.09e-24	-0.298291	0.145	0.272	8.37e-20
Evi2a	2.38e-29	-0.382818	0.699	0.785	4.86e-25
F10	8.01e-11	0.301377	0.2	0.125	1.64e-06
F13a1	6.65e-26	-0.715449	0.667	0.743	1.36e-21
Fam111a	7.24e-20	-0.296395	0.468	0.591	1.48e-15
Fam126a	3.49e-18	-0.276913	0.465	0.592	7.14e-14
Fau	1.21e-76	0.378399	0.999	0.995	2.48e-72
Fcgrt	2.22e-33	-0.670423	0.54	0.657	4.54e-29
Fchsd2	5.5e-16	-0.303114	0.336	0.44	1.13e-11
Fcna	8.9e-13	-0.296885	0.206	0.295	1.82e-08
Fcrls	2.4e-28	-0.300664	0.048	0.155	4.92e-24
Fem1c	1.52e-12	0.316074	0.482	0.379	3.12e-08
Fgd4	4.42e-16	-0.258048	0.309	0.426	9.05e-12
Fgfr1	2.25e-29	-0.373483	0.472	0.64	4.6e-25
Fhl3	1.74e-28	-0.304345	0.088	0.212	3.55e-24
Fkbp1a	6.43e-34	-0.41857	0.763	0.802	1.31e-29
Fli1	4.6e-39	-0.450801	0.672	0.79	9.42e-35
Flrt3	5.69e-18	0.677103	0.171	0.081	1.16e-13
Flt3	1.47e-24	0.290501	0.188	0.076	3.01e-20
Fn1	8.45e-15	0.274684	0.767	0.645	1.73e-10
Fnbp1l	4.98e-18	-0.264877	0.177	0.293	1.02e-13
Folr2	2.6e-39	-0.676096	0.335	0.533	5.32e-35
Fos	7.14e-16	0.522013	0.854	0.783	1.46e-11
Fosb	6.24e-23	0.489676	0.472	0.336	1.28e-18
Fosl2	1.21e-14	0.316089	0.586	0.487	2.48e-10
Frmd4b	7.6e-29	-0.513576	0.494	0.614	1.55e-24
Fth1	1.57e-35	0.433641	0.999	0.995	3.21e-31
Ftl1-ps1	2.07e-45	-0.493225	0.186	0.383	4.23e-41
G3bp2	5.94e-15	-0.280946	0.66	0.726	1.21e-10
Gabarapl1	5.41e-15	-0.286444	0.401	0.501	1.11e-10
Gadd45b	1.27e-11	0.477335	0.571	0.493	2.59e-07
Galnt7	7.38e-25	-0.385317	0.383	0.521	1.51e-20
Gas6	3.66e-46	-0.690819	0.416	0.623	7.49e-42
Gas7	2.99e-19	-0.342348	0.777	0.832	6.12e-15
Gcnt1	2.22e-12	-0.263644	0.216	0.303	4.55e-08
Gfra2	1.44e-25	-0.34837	0.163	0.298	2.95e-21
Gls	7.72e-18	-0.301876	0.735	0.794	1.58e-13
Gltp	2.65e-25	-0.293351	0.871	0.892	5.42e-21
Gm10076	1.04e-76	0.502231	0.657	0.399	2.13e-72
Gm10134	8.78e-25	-0.331321	0.343	0.49	1.8e-20
Gm10260	1e-136	0.762489	0.777	0.491	2.05e-132
Gm14636	3.76e-09	-0.288031	0.185	0.264	7.69e-05
Gm15564	1.88e-35	-0.411755	0.497	0.634	3.84e-31
Gm26917	2.69e-11	-0.325024	0.482	0.558	5.5e-07
Gm28875	4.97e-12	-0.272722	0.443	0.521	1.02e-07
Gm42418	2.28e-103	0.327145	1	1	4.66e-99
Gm8797	3.91e-32	-0.468669	0.402	0.554	8e-28
Gm9733	2.79e-22	0.254671	0.128	0.039	5.71e-18
Gna12	3.19e-23	-0.369166	0.406	0.537	6.53e-19
Gng10	4.4e-18	0.26245	0.687	0.558	9.01e-14
Gngt2	9.93e-17	0.385521	0.253	0.146	2.03e-12
Gns	2.86e-17	-0.29363	0.684	0.757	5.85e-13
Golph3	1.89e-12	-0.26358	0.577	0.646	3.87e-08
Got1	1.43e-08	0.307411	0.507	0.428	0.000291977
Gpr132	8.11e-27	0.45829	0.388	0.239	1.66e-22
Gpr141	4.03e-37	0.530657	0.362	0.179	8.24e-33
Gpr155	2.45e-16	-0.291433	0.24	0.346	5.01e-12
Gpr160	3.32e-19	-0.273383	0.255	0.38	6.78e-15
Gpr183	2.79e-19	-0.373844	0.542	0.632	5.7e-15
Gpr34	6.86e-36	-0.685344	0.433	0.577	1.4e-31
Grn	1.7e-103	-0.861586	0.954	0.983	3.47e-99
H2-Aa	5.02e-25	0.511026	0.885	0.8	1.03e-20
H2-Ab1	6.67e-31	0.55232	0.896	0.795	1.36e-26
H2afz	1.79e-11	0.354284	0.976	0.952	3.65e-07
H2-DMa	4.57e-41	0.590745	0.742	0.59	9.36e-37
H2-DMb2	1.06e-17	0.252909	0.417	0.278	2.17e-13
H2-Eb1	9.9e-17	0.333104	0.78	0.685	2.02e-12
Hexa	8.19e-16	-0.265362	0.732	0.787	1.68e-11
Hexb	9.6e-08	-0.320427	0.636	0.701	0.00196449
Hexim1	4.01e-10	-0.264081	0.351	0.434	8.2e-06
Hgsnat	1.01e-08	-0.294393	0.362	0.422	0.000207625
Hilpda	1.89e-15	0.442829	0.192	0.105	3.87e-11
Hnrnpf	3.38e-36	-0.320362	0.923	0.938	6.91e-32
Hnrnph1	1.72e-10	-0.259672	0.684	0.723	3.53e-06
Hnrnpu	2.61e-20	-0.257839	0.839	0.877	5.35e-16
Hp	1.12e-17	0.280343	0.117	0.04	2.3e-13
Hpgd	9.46e-42	-0.602186	0.094	0.258	1.94e-37
Hpgds	1.17e-26	-0.417418	0.201	0.34	2.4e-22
Hsp90aa1	8.67e-11	0.557232	0.869	0.809	1.77e-06
Hspa1a	2.2e-23	0.539922	0.934	0.861	4.5e-19
Hspa1b	8.53e-24	0.550289	0.943	0.873	1.75e-19
Hspa8	4.89e-27	0.350439	0.993	0.988	1e-22
Hspa9	3.91e-17	-0.297534	0.612	0.703	8.01e-13
Hspb1	3.22e-11	0.394995	0.186	0.109	6.59e-07
Hspe1	6.91e-08	0.265658	0.75	0.679	0.00141451
Id2	5.37e-19	0.594229	0.69	0.561	1.1e-14
Id3	1.14e-17	0.490904	0.176	0.085	2.33e-13
Idh1	2.53e-39	-0.444172	0.635	0.772	5.18e-35
Idh2	4.5e-10	-0.25852	0.386	0.462	9.2e-06
Ier3	5.35e-09	0.503389	0.635	0.553	0.000109417
Ifrd1	4.95e-12	0.627661	0.608	0.533	1.01e-07
Igf1	4.97e-34	-0.638213	0.395	0.568	1.02e-29
Igfbp4	1.39e-38	-0.756549	0.325	0.489	2.84e-34
Ighm	1.04e-36	-0.57625	0.248	0.41	2.14e-32
Ikzf1	8.41e-18	-0.308089	0.529	0.612	1.72e-13
Il10rb	9.13e-20	-0.301033	0.65	0.722	1.87e-15
Il1b	6.54e-47	2.22909	0.341	0.148	1.34e-42
Il1r2	5.51e-12	0.250422	0.183	0.107	1.13e-07
Il1rn	5.08e-12	0.745716	0.172	0.098	1.04e-07
Irf2	2.67e-35	-0.393303	0.593	0.713	5.47e-31
Itga4	3.45e-13	0.361405	0.757	0.679	7.06e-09
Itgb2	1.45e-27	-0.39054	0.733	0.806	2.97e-23
Itm2b	2.33e-35	-0.437602	0.991	0.991	4.77e-31
Itsn1	1.53e-55	-0.539693	0.262	0.485	3.13e-51
Junb	4.04e-18	0.501536	0.896	0.843	8.26e-14
Kctd12	6.6e-34	-0.368296	0.871	0.916	1.35e-29
Kdm6b	4.99e-17	0.490647	0.527	0.426	1.02e-12
Kif1b	1.99e-18	-0.293965	0.51	0.613	4.08e-14
Klc1	2.53e-26	-0.343957	0.408	0.551	5.17e-22
Klf4	5.31e-18	0.352425	0.905	0.861	1.09e-13
Klhl9	7.76e-33	-0.388258	0.351	0.516	1.59e-28
Kpnb1	2.78e-14	-0.257259	0.403	0.502	5.69e-10
Krcc1	6.29e-27	-0.310952	0.296	0.447	1.29e-22
Lamp2	1.73e-19	-0.266187	0.927	0.939	3.53e-15
Lamtor3	1.31e-23	-0.306004	0.337	0.481	2.68e-19
Lcp1	3e-38	-0.4344	0.913	0.932	6.13e-34
Lgals3	3.21e-20	0.300004	0.977	0.943	6.57e-16
Lgmn	8.59e-20	-0.424602	0.91	0.896	1.76e-15
Lifr	5.86e-12	-0.407306	0.358	0.44	1.2e-07
Lipa	1.28e-15	-0.267534	0.522	0.616	2.62e-11
Lmo4	9.09e-12	0.288695	0.666	0.579	1.86e-07
Lnpep	8.88e-22	-0.280851	0.696	0.762	1.82e-17
Lpl	1.7e-66	-1.44944	0.346	0.583	3.48e-62
Lpxn	1.9e-23	-0.295587	0.322	0.472	3.88e-19
Lst1	1.01e-30	0.75118	0.441	0.285	2.07e-26
Ly6c2	3.7e-47	0.529033	0.208	0.045	7.57e-43
Ly6e	1.45e-08	-0.463884	0.757	0.773	0.000296521
Ly86	1.14e-09	-0.275928	0.806	0.814	2.34e-05
Lyl1	3.08e-40	-0.450267	0.306	0.492	6.3e-36
Maf	3.13e-97	-1.48585	0.613	0.785	6.41e-93
Malat1	1.95e-11	0.271641	0.997	0.998	3.99e-07
Malt1	1.26e-16	0.625226	0.474	0.359	2.59e-12
Mamdc2	2.21e-20	-0.420139	0.394	0.527	4.52e-16
Man1a	3e-18	-0.372995	0.728	0.773	6.13e-14
Man1c1	1.33e-21	-0.299082	0.308	0.436	2.73e-17
Map3k11	1.6e-15	-0.27547	0.391	0.493	3.27e-11
Mapk14	2.29e-12	-0.268507	0.589	0.66	4.69e-08
Marcks	3.21e-28	-0.385344	0.846	0.899	6.56e-24
Mat2a	3.95e-39	-0.507816	0.673	0.792	8.09e-35
Mcl1	2.17e-35	0.434172	0.988	0.967	4.44e-31
Mef2c	1.98e-14	-0.302156	0.749	0.804	4.04e-10
Mefv	6.34e-21	0.344599	0.193	0.088	1.3e-16
Mfsd1	7.93e-11	-0.257773	0.722	0.749	1.62e-06
Mgl2	4.59e-12	-0.313627	0.23	0.329	9.4e-08
Mindy1	1.64e-15	-0.307287	0.394	0.494	3.36e-11
Mir99ahg	1.06e-48	-0.481086	0.131	0.321	2.18e-44
Mmp12	2.59e-16	-0.642671	0.071	0.153	5.31e-12
Mmp14	1.39e-07	0.280209	0.18	0.12	0.00284876
Mob1a	1.48e-32	-0.310375	0.836	0.871	3.02e-28
Morf4l2	1.57e-15	-0.271171	0.556	0.63	3.21e-11
Mpeg1	9.54e-28	0.448718	0.758	0.645	1.95e-23
Mrc1	8.07e-39	-0.794523	0.806	0.84	1.65e-34
Mrpl51	2.72e-19	-0.263958	0.357	0.469	5.57e-15
Ms4a4c	4.93e-19	0.572292	0.208	0.104	1.01e-14
Ms4a6c	8.34e-09	0.301849	0.78	0.688	0.000170626
Ms4a7	4.25e-27	-0.496184	0.304	0.453	8.69e-23
Msrb1	3.57e-20	0.407363	0.703	0.572	7.3e-16
mt-Nd3	3.45e-26	-0.287005	0.922	0.942	7.06e-22
Mtpn	7.87e-26	-0.33442	0.756	0.805	1.61e-21
Mtss1	8.2e-60	-0.621828	0.719	0.826	1.68e-55
Mxd1	3.63e-27	0.46388	0.304	0.165	7.42e-23
Myadm	2.78e-46	-0.511228	0.809	0.871	5.69e-42
Mylip	8.76e-08	-0.260505	0.357	0.416	0.00179248
Myo1c	2.58e-17	-0.259247	0.428	0.539	5.27e-13
Myo1e	6.56e-18	-0.280432	0.242	0.363	1.34e-13
Nabp1	5.66e-23	-0.303722	0.308	0.459	1.16e-18
Naca	5.85e-33	0.264449	0.965	0.927	1.2e-28
Napsa	2.82e-38	0.514049	0.471	0.277	5.76e-34
Ncf1	4.19e-25	-0.350913	0.697	0.776	8.57e-21
Ncoa4	5.29e-22	-0.319951	0.325	0.454	1.08e-17
Ndfip1	5.65e-37	-0.369556	0.838	0.883	1.16e-32
Ndrg1	2.44e-09	0.357315	0.434	0.342	4.99e-05
Ndufa6	1.48e-28	0.288259	0.886	0.792	3.03e-24
Nfil3	1.81e-31	0.461768	0.325	0.174	3.71e-27
Nfkbia	1.49e-10	0.481875	0.793	0.723	3.05e-06
Nfkbid	2.15e-07	0.279279	0.342	0.277	0.00439285
Nfkbiz	1.25e-08	0.433895	0.582	0.499	0.000255721
Ninj1	1.16e-06	-0.257513	0.627	0.662	0.0237798
Nlrp3	1.7e-13	0.580396	0.266	0.178	3.47e-09
Nme2	5.8e-28	0.258658	0.955	0.907	1.19e-23
Npl	1.33e-27	-0.36415	0.112	0.239	2.71e-23
Nr4a1	5.91e-34	0.491165	0.584	0.412	1.21e-29
Nr4a2	9.07e-17	0.461838	0.292	0.186	1.86e-12
Nr4a3	7.92e-76	0.48335	0.218	0.02	1.62e-71
Nrp1	2.06e-43	-0.544957	0.528	0.696	4.22e-39
Nrp2	1.75e-31	-0.409068	0.462	0.61	3.58e-27
Nrros	1.98e-26	-0.306373	0.548	0.682	4.05e-22
Nsfl1c	3.91e-20	-0.329941	0.319	0.447	8e-16
Ogt	9.98e-13	-0.29299	0.413	0.501	2.04e-08
Oip5os1	4.98e-22	-0.331564	0.463	0.574	1.02e-17
Osm	1.67e-11	0.482729	0.25	0.168	3.42e-07
P2rx7	6.84e-11	-0.29762	0.31	0.393	1.4e-06
P2ry12	8.07e-19	-0.398867	0.379	0.49	1.65e-14
P2ry13	1.79e-31	-0.331472	0.097	0.232	3.66e-27
P2ry6	1.72e-34	-0.445651	0.491	0.648	3.52e-30
Palld	4.84e-21	-0.277125	0.193	0.318	9.9e-17
Pcbp1	3.69e-27	-0.25988	0.876	0.906	7.55e-23
Pde4b	2.54e-41	0.624685	0.313	0.139	5.2e-37
Pdgfb	3.29e-32	-0.422783	0.349	0.51	6.74e-28
Pea15a	3.03e-35	-0.44792	0.532	0.673	6.19e-31
Pepd	1.11e-32	-0.415697	0.626	0.754	2.26e-28
Pf4	7.99e-48	-0.761154	0.635	0.797	1.63e-43
Pfn1	7.65e-53	-0.382433	0.991	0.993	1.56e-48
Picalm	2.84e-20	0.308814	0.936	0.889	5.81e-16
Pim1	7.44e-51	0.738074	0.734	0.52	1.52e-46
Pla2g15	7.06e-18	-0.295536	0.201	0.311	1.44e-13
Pla2g4a	3.95e-25	-0.262858	0.13	0.258	8.09e-21
Pla2g7	3e-13	0.402788	0.561	0.467	6.13e-09
Plac8	1.45e-48	0.87898	0.226	0.053	2.97e-44
Plbd1	1.24e-47	0.697022	0.483	0.266	2.54e-43
Pld3	1.9e-22	-0.360699	0.453	0.567	3.89e-18
Plekha2	1.2e-28	-0.332258	0.306	0.464	2.45e-24
Plekhb2	4.73e-23	-0.323876	0.542	0.642	9.67e-19
Plekhg5	9.28e-31	-0.422044	0.167	0.316	1.9e-26
Plekho2	9.8e-27	-0.271938	0.7	0.797	2e-22
Pltp	3.76e-36	-0.475807	0.765	0.867	7.68e-32
Pmp22	3.95e-47	-0.613751	0.483	0.69	8.08e-43
Pnp	8.75e-25	-0.335772	0.555	0.663	1.79e-20
Pnrc1	2.1e-13	0.312745	0.729	0.634	4.3e-09
Ppp1cc	2.34e-28	-0.368544	0.481	0.61	4.79e-24
Ppp3r1	1.52e-20	-0.324838	0.554	0.664	3.1e-16
Prdx1	8.71e-27	-0.336714	0.902	0.915	1.78e-22
Prdx5	1.75e-25	0.412834	0.742	0.618	3.57e-21
Prkcd	7.8e-13	-0.256771	0.792	0.804	1.6e-08
Pros1	5.52e-36	-0.486853	0.448	0.609	1.13e-31
Prrc2a	7.32e-20	-0.296133	0.465	0.578	1.5e-15
Psd3	3.65e-30	-0.392268	0.36	0.522	7.47e-26
Ptgs2	2.02e-38	1.64564	0.168	0.04	4.14e-34
Ptpa	1.32e-14	-0.256073	0.5	0.598	2.7e-10
Ptpra	1.84e-25	-0.347948	0.683	0.766	3.77e-21
Ptpro	2.38e-20	-0.302877	0.677	0.763	4.87e-16
Pura	3.59e-22	-0.332386	0.406	0.534	7.34e-18
Pvr	1.08e-16	0.251317	0.258	0.153	2.21e-12
Qk	8.71e-24	-0.293606	0.907	0.924	1.78e-19
Qpct	5.29e-26	-0.423824	0.494	0.636	1.08e-21
Rab11a	8.1e-37	-0.428561	0.681	0.762	1.66e-32
Rab11fip1	5.9e-09	0.251125	0.289	0.212	0.000120775
Rab11fip5	2.42e-18	-0.326161	0.547	0.641	4.96e-14
Rab1a	2.31e-19	-0.287514	0.718	0.772	4.73e-15
Rab31	5.63e-28	-0.363135	0.73	0.818	1.15e-23
Rab3il1	5.35e-33	-0.46717	0.408	0.564	1.09e-28
Rab8b	1.72e-23	-0.287473	0.741	0.806	3.51e-19
Ramp1	2.05e-18	0.263268	0.403	0.273	4.19e-14
Rapgef6	4.85e-13	-0.255666	0.338	0.432	9.93e-09
Rasgef1b	1.49e-13	0.310023	0.516	0.408	3.04e-09
Rasgrp3	2.6e-37	-0.505302	0.202	0.37	5.32e-33
Rassf2	8.39e-28	-0.415363	0.58	0.695	1.72e-23
Rbm39	2.85e-58	0.434151	0.915	0.804	5.84e-54
Rbpj	2.18e-19	-0.27141	0.892	0.922	4.45e-15
Rbpms	1.81e-17	0.285435	0.294	0.182	3.71e-13
Rel	1.36e-15	0.482025	0.635	0.528	2.77e-11
Renbp	4.58e-13	-0.259399	0.293	0.386	9.38e-09
Reps2	1.24e-16	-0.25069	0.139	0.24	2.53e-12
Rfk	3.97e-15	-0.253201	0.416	0.529	8.11e-11
Rgcc	2.22e-30	0.502845	0.417	0.252	4.54e-26
Rgl1	4.99e-39	-0.610658	0.413	0.578	1.02e-34
Rgs1	8.05e-08	0.593247	0.45	0.382	0.00164638
Rhob	8.75e-12	-0.424503	0.768	0.815	1.79e-07
Rhobtb1	1.05e-23	-0.264631	0.138	0.264	2.14e-19
Rhoq	3.45e-19	-0.293063	0.278	0.401	7.07e-15
Rilpl2	6.36e-28	0.472848	0.354	0.204	1.3e-23
Rin2	6.76e-83	-0.834539	0.571	0.771	1.38e-78
Rnase4	2.7e-20	-0.383839	0.683	0.767	5.53e-16
Rnasel	1.01e-14	-0.338689	0.341	0.443	2.06e-10
Rnaset2a	1.03e-16	-0.294314	0.497	0.58	2.1e-12
Rnf141	7.96e-14	-0.257289	0.343	0.445	1.63e-09
Rnf149	3.9e-26	0.351219	0.323	0.177	7.99e-22
Rock2	6.73e-16	-0.307284	0.712	0.772	1.38e-11
Rpl10	1.34e-68	0.434417	0.979	0.946	2.75e-64
Rpl10a	7.29e-73	0.405221	0.978	0.959	1.49e-68
Rpl11	8.96e-103	0.425379	0.988	0.989	1.83e-98
Rpl12	9.29e-37	0.278657	0.976	0.964	1.9e-32
Rpl13	8.29e-128	0.52881	0.997	0.99	1.7e-123
Rpl13a	1.08e-70	0.302242	0.994	0.989	2.21e-66
Rpl14	2.44e-51	0.301316	0.982	0.972	5e-47
Rpl15	1.2e-60	0.429284	0.952	0.907	2.46e-56
Rpl17	9.77e-142	0.581936	0.992	0.976	2e-137
Rpl18	2.78e-97	0.503021	0.989	0.964	5.68e-93
Rpl18a	2.54e-66	0.347147	0.99	0.978	5.2e-62
Rpl19	1.03e-59	0.2861	0.994	0.991	2.12e-55
Rpl21	3.35e-65	0.388189	0.962	0.921	6.86e-61
Rpl22	7.29e-45	0.276808	0.985	0.967	1.49e-40
Rpl23	4.19e-84	0.369106	0.997	0.991	8.57e-80
Rpl24	1.16e-70	0.372902	0.987	0.977	2.37e-66
Rpl26	5.02e-63	0.357411	0.981	0.963	1.03e-58
Rpl27	3.38e-47	0.268914	0.986	0.978	6.91e-43
Rpl27a	6.2e-105	0.434156	0.997	0.991	1.27e-100
Rpl28	4.33e-58	0.380724	0.985	0.976	8.85e-54
Rpl29	2.25e-60	0.38551	0.963	0.918	4.61e-56
Rpl3	2.31e-67	0.337118	0.986	0.973	4.72e-63
Rpl30	9.78e-101	0.41884	0.993	0.977	2e-96
Rpl32	8.2e-105	0.500445	0.992	0.987	1.68e-100
Rpl34	1.51e-108	0.490044	0.985	0.961	3.08e-104
Rpl35	2.39e-46	0.306747	0.977	0.94	4.89e-42
Rpl35a	7.62e-96	0.391994	0.999	0.99	1.56e-91
Rpl36a	9.8e-68	0.417734	0.959	0.91	2.01e-63
Rpl37	3.84e-76	0.400001	0.988	0.964	7.86e-72
Rpl37a	6.67e-54	0.293327	0.999	0.994	1.36e-49
Rpl38	4.86e-35	0.257138	0.997	0.993	9.94e-31
Rpl39	9.97e-47	0.300185	0.994	0.97	2.04e-42
Rpl41	1.19e-69	0.363154	0.999	0.985	2.43e-65
Rpl5	1.76e-71	0.365477	0.981	0.956	3.59e-67
Rpl6	4.28e-89	0.422099	0.991	0.97	8.76e-85
Rpl7	2.41e-69	0.341721	0.996	0.982	4.93e-65
Rpl7a	1.41e-54	0.34396	0.971	0.94	2.89e-50
Rpl9	1.71e-91	0.430117	0.985	0.961	3.49e-87
Rpl9-ps6	1.43e-26	-0.32128	0.169	0.31	2.93e-22
Rplp0	1.63e-90	0.530831	0.993	0.985	3.34e-86
Rps10	1.16e-62	0.3265	0.993	0.987	2.37e-58
Rps11	4.11e-51	0.312659	0.991	0.985	8.4e-47
Rps12	6.63e-66	0.309439	0.992	0.984	1.36e-61
Rps13	3.95e-113	0.47544	0.992	0.967	8.07e-109
Rps14	4.45e-81	0.352218	0.998	0.993	9.09e-77
Rps15a	7.49e-94	0.444833	0.984	0.961	1.53e-89
Rps16	4.48e-87	0.396689	0.995	0.986	9.17e-83
Rps19	2.26e-135	0.561596	0.989	0.962	4.63e-131
Rps2	5.98e-91	0.487304	0.973	0.943	1.22e-86
Rps20	5.97e-87	0.395111	0.988	0.977	1.22e-82
Rps23	8.03e-108	0.400497	0.997	0.989	1.64e-103
Rps24	4.89e-88	0.370914	0.998	0.993	1e-83
Rps25	2.28e-68	0.346132	0.994	0.97	4.65e-64
Rps27	2.65e-70	0.370794	0.996	0.976	5.42e-66
Rps27a	2.54e-71	0.364937	0.999	0.993	5.19e-67
Rps3	5.16e-95	0.456809	0.985	0.958	1.05e-90
Rps3a1	6.19e-103	0.415648	0.998	0.988	1.27e-98
Rps4x	9.46e-63	0.334544	0.996	0.986	1.93e-58
Rps5	3.01e-85	0.406136	0.992	0.982	6.16e-81
Rps6	7.84e-73	0.427438	0.982	0.957	1.6e-68
Rps7	1.24e-67	0.384837	0.986	0.976	2.54e-63
Rps8	1.16e-86	0.369388	0.996	0.992	2.37e-82
Rps9	1.22e-35	0.27843	0.998	0.995	2.49e-31
Rsrp1	2.66e-14	-0.310409	0.64	0.704	5.44e-10
Rtn4	6.57e-30	-0.300897	0.909	0.927	1.34e-25
Runx3	1.56e-26	0.395306	0.262	0.134	3.2e-22
S1pr1	4.68e-13	-0.255206	0.382	0.493	9.57e-09
Samd9l	1.98e-21	-0.336832	0.466	0.58	4.05e-17
Sbf2	8.28e-18	-0.260687	0.392	0.518	1.69e-13
Scamp2	2.41e-27	-0.363126	0.71	0.799	4.93e-23
Scarb2	9.26e-17	-0.269303	0.564	0.654	1.89e-12
Sdc3	1.49e-48	-0.521408	0.731	0.828	3.04e-44
Sec61b	7.05e-22	0.305514	0.868	0.777	1.44e-17
Selenop	1.87e-23	-0.795661	0.915	0.89	3.83e-19
Sema4a	1.58e-13	-0.296903	0.371	0.462	3.22e-09
Sema6d	5.4e-24	-0.269203	0.137	0.26	1.1e-19
Serinc3	2.55e-50	-0.588801	0.955	0.976	5.22e-46
Serpinb6a	1.4e-43	-0.636825	0.434	0.623	2.87e-39
Serpinb8	1.04e-16	-0.314775	0.405	0.521	2.13e-12
Sesn1	9.01e-53	-0.589687	0.272	0.48	1.84e-48
Sfpq	3.88e-20	-0.272972	0.779	0.82	7.93e-16
Sft2d2	3.65e-12	-0.263149	0.495	0.582	7.46e-08
Sgpp1	2.39e-26	-0.359795	0.636	0.734	4.9e-22
Shtn1	7.02e-15	-0.30344	0.383	0.49	1.44e-10
Sirpb1c	1.53e-36	0.486344	0.293	0.127	3.12e-32
Slc15a3	6.94e-12	0.294286	0.431	0.336	1.42e-07
Slc23a2	1.14e-16	-0.265374	0.294	0.411	2.33e-12
Slc25a24	2.45e-13	-0.254788	0.449	0.538	5.02e-09
Slc38a2	7.57e-30	-0.507291	0.813	0.855	1.55e-25
Slc39a1	4.59e-22	-0.319799	0.548	0.649	9.38e-18
Slc6a6	6.08e-39	-0.333434	0.913	0.939	1.24e-34
Slc7a11	2.5e-22	0.588589	0.145	0.052	5.11e-18
Slc7a2	7.11e-08	1.27537	0.276	0.214	0.00145517
Slco2b1	2.67e-18	-0.338092	0.285	0.409	5.47e-14
Smarcc2	2.27e-17	-0.266234	0.32	0.434	4.63e-13
Smim15	2.42e-22	-0.346493	0.462	0.576	4.95e-18
Snrpd3	1.2e-16	-0.259773	0.584	0.672	2.45e-12
Snx2	4.36e-67	-0.705476	0.706	0.833	8.92e-63
Snx27	8.33e-24	-0.315746	0.302	0.447	1.7e-19
Snx5	5.42e-26	-0.375804	0.802	0.857	1.11e-21
Snx9	9.21e-21	-0.307836	0.55	0.654	1.88e-16
Socs3	2.3e-40	0.631908	0.529	0.32	4.71e-36
Sowahc	2.06e-13	0.375377	0.392	0.287	4.21e-09
Spred1	2.82e-39	-0.487442	0.615	0.745	5.77e-35
Srgn	8.75e-24	0.439066	0.934	0.859	1.79e-19
Srsf1	6.52e-25	-0.313058	0.306	0.452	1.33e-20
Srsf2	1.22e-21	-0.336909	0.778	0.829	2.5e-17
Srsf5	1.78e-44	0.34252	0.887	0.746	3.63e-40
Ssr3	1.91e-22	-0.286078	0.868	0.896	3.91e-18
St6gal1	2.93e-14	-0.279674	0.357	0.446	6e-10
Stab1	1.2e-59	-0.883686	0.356	0.58	2.45e-55
Stard8	1.9e-32	-0.47622	0.462	0.62	3.89e-28
Sulf2	2.19e-37	-0.477108	0.705	0.835	4.49e-33
Tagln2	7.98e-31	-0.371481	0.936	0.947	1.63e-26
Taok3	3.56e-12	-0.257616	0.592	0.649	7.29e-08
Tapbp	1.18e-20	-0.289792	0.834	0.863	2.42e-16
Tardbp	3.1e-22	-0.316117	0.42	0.549	6.33e-18
Tcf12	3.96e-19	-0.327137	0.516	0.617	8.09e-15
Tcf4	1.22e-21	-0.371069	0.752	0.813	2.5e-17
Tcim	1.1e-10	-0.261253	0.074	0.136	2.25e-06
Tcn2	2.4e-11	-0.293658	0.412	0.482	4.91e-07
Tet2	6.39e-21	0.278964	0.608	0.466	1.31e-16
Tfrc	2.14e-37	-0.556013	0.206	0.379	4.37e-33
Tgfbr2	1.4e-25	-0.43972	0.575	0.69	2.86e-21
Thbs1	1.55e-72	2.00705	0.205	0.018	3.18e-68
Timp2	5.49e-21	-0.364137	0.787	0.841	1.12e-16
Tiparp	3.38e-09	0.32965	0.624	0.543	6.91e-05
Tm9sf2	4.37e-16	-0.272489	0.61	0.695	8.93e-12
Tmbim1	1.87e-14	-0.250712	0.576	0.664	3.83e-10
Tmbim6	2.11e-35	-0.351873	0.902	0.924	4.31e-31
Tmem106a	6.81e-27	-0.406927	0.441	0.579	1.39e-22
Tmem234	2.49e-36	0.333109	0.797	0.661	5.08e-32
Tmem30a	1.14e-15	-0.259122	0.645	0.715	2.33e-11
Tnfaip3	8.81e-39	0.973374	0.528	0.356	1.8e-34
Tnfrsf11a	1.68e-24	-0.379341	0.472	0.598	3.44e-20
Tnfrsf1b	6.99e-07	0.283818	0.636	0.577	0.0142994
Tns1	1.26e-44	-0.531647	0.586	0.772	2.57e-40
Tomm20	4.25e-28	0.280904	0.846	0.729	8.69e-24
Tpp1	1.88e-25	-0.387715	0.475	0.601	3.84e-21
Tppp3	1.1e-10	-0.301498	0.819	0.835	2.26e-06
Tpt1	2.78e-116	0.344122	0.999	0.999	5.68e-112
Trf	1.06e-11	-0.47005	0.558	0.614	2.18e-07
Trpv4	2e-20	-0.254632	0.225	0.354	4.08e-16
Tsc22d3	7.61e-16	0.281162	0.757	0.675	1.56e-11
Tsen34	5.67e-29	-0.352711	0.302	0.46	1.16e-24
Tspan14	3.82e-16	-0.273067	0.374	0.476	7.82e-12
Tuba1b	7.15e-16	-0.294371	0.786	0.825	1.46e-11
Tuba1c	2.28e-13	-0.279451	0.502	0.588	4.66e-09
Tubb2a	3.71e-10	-0.279369	0.362	0.436	7.58e-06
Tubb5	4.36e-17	-0.297928	0.789	0.824	8.92e-13
Txnip	1.97e-28	-0.410112	0.885	0.932	4.03e-24
Tyrobp	4.49e-25	0.382682	0.972	0.961	9.19e-21
Uap1l1	1.31e-13	-0.284962	0.273	0.368	2.67e-09
Ubb	3.65e-134	0.752522	0.951	0.849	7.46e-130
Ubc	1.57e-23	0.342047	0.94	0.857	3.21e-19
Uhmk1	3.26e-22	-0.298074	0.324	0.462	6.68e-18
Vat1	1.37e-25	-0.387807	0.598	0.716	2.81e-21
Vcan	4.09e-20	0.460423	0.308	0.186	8.37e-16
Vcl	2.36e-09	-0.342356	0.427	0.475	4.83e-05
Vegfa	2.2e-35	0.759918	0.149	0.034	4.5e-31
Vim	1.52e-48	0.497427	0.996	0.989	3.12e-44
Vps4b	3.2e-16	-0.268281	0.523	0.624	6.55e-12
Vwa5a	2.89e-27	-0.353111	0.534	0.679	5.91e-23
Wdr1	8.21e-21	-0.285738	0.784	0.816	1.68e-16
Wsb1	7.93e-13	-0.300975	0.672	0.741	1.62e-08
Wwp1	1.24e-43	-0.789864	0.446	0.604	2.53e-39
Ywhag	3.94e-31	-0.364578	0.585	0.688	8.06e-27
Ywhah	3.72e-20	-0.367365	0.691	0.749	7.61e-16
Ywhaz	3.16e-34	-0.314311	0.959	0.962	6.46e-30
Zcchc24	1.86e-31	-0.494853	0.545	0.659	3.81e-27
Zdhhc14	4.54e-17	-0.273514	0.185	0.29	9.29e-13
Zfp36	3.19e-13	0.526227	0.862	0.809	6.53e-09
Zfp710	5.39e-23	-0.277595	0.328	0.467	1.1e-18

## Sheet: Macro 21DB vs 12DB DEG
Single-Cell Analysis of Age-Related Changes in Leukocytes of Diabetic Mouse Hindpaws
Cellular and Molecular Life Sciences
James M. Nichols, Hoang Vu Pham, Eric Lee, Rajasekaran Mahalingam, Andrew J. Shepherd
The MD Anderson Pain Research Consortium and the Laboratories of Neuroimmunology, Department of Symptom Research, Division of Internal Medicine, The University of Texas MD Anderson Cancer Center, Houston, TX 77030.
Supplementary Table 6. Macrophage 12DB vs 21DB DEGs
	p_val	avg_log2FC	pct.1	pct.2	p_val_adj
2023-09-08	3.02e-33	-0.362917	0.343	0.528	6.18e-29
2023-09-09	3.5e-87	-0.610972	0.397	0.674	7.17e-83
2023-09-11	4.61e-80	-0.608304	0.56	0.766	9.42e-76
0610012G03Rik	1.04e-17	0.256059	0.694	0.619	2.12e-13
2510046G10Rik	1.11e-25	0.25025	0.239	0.119	2.27e-21
2610507B11Rik	7.16e-32	-0.387925	0.546	0.705	1.46e-27
2900097C17Rik	1.45e-27	-0.252699	0.548	0.719	2.97e-23
5031439G07Rik	4.11e-76	-0.543796	0.585	0.803	8.4e-72
Abca6	1.74e-57	0.457188	0.337	0.133	3.56e-53
Abca7	9.77e-27	-0.263629	0.231	0.393	2e-22
Abcd1	2.39e-39	-0.31371	0.179	0.376	4.88e-35
AC160336.1	6.39e-26	0.410699	0.4	0.269	1.31e-21
Acly	1.32e-26	-0.290956	0.376	0.545	2.7e-22
Acp5	8.05e-112	0.901595	0.409	0.112	1.65e-107
Actb	6.88e-283	-0.836291	0.999	0.999	1.41e-278
Actg1	2.45e-127	-0.550338	0.985	0.996	5e-123
Actn4	4.31e-31	-0.292298	0.636	0.779	8.82e-27
Actr1a	5.95e-24	-0.274917	0.379	0.54	1.22e-19
Actr2	2.4e-108	-0.538698	0.857	0.956	4.92e-104
Actr3	8.72e-80	-0.473306	0.898	0.955	1.78e-75
Adam15	5.93e-83	-0.599243	0.744	0.896	1.21e-78
Adam19	4e-20	-0.288749	0.405	0.531	8.19e-16
Adam8	1.01e-22	-0.411746	0.248	0.381	2.06e-18
Adcy7	4.13e-63	-0.513203	0.348	0.599	8.44e-59
Add3	9.32e-20	-0.295098	0.679	0.79	1.91e-15
Adgre1	6.24e-16	-0.304538	0.638	0.723	1.28e-11
Adgre5	7.23e-44	-0.425966	0.825	0.906	1.48e-39
Adss	1.2e-18	-0.304865	0.484	0.613	2.46e-14
Ago2	9.6e-25	-0.291033	0.425	0.58	1.96e-20
Ahcyl2	1.37e-26	-0.342062	0.32	0.48	2.81e-22
Ahnak	5.46e-61	-0.361979	0.996	0.997	1.12e-56
Ahnak2	5.44e-43	0.515885	0.642	0.457	1.11e-38
AI467606	1.57e-41	-0.369822	0.228	0.431	3.21e-37
Aif1	1.53e-08	-0.300534	0.274	0.358	0.000313121
Akap13	4.64e-47	-0.415598	0.815	0.898	9.48e-43
Akr1a1	8.3e-26	-0.27329	0.86	0.92	1.7e-21
Akr1b3	2.46e-23	-0.281736	0.482	0.634	5.03e-19
Alcam	3.1e-11	-0.252536	0.564	0.642	6.35e-07
Alox5	5.26e-17	-0.31733	0.676	0.738	1.08e-12
Amfr	4.05e-43	-0.367219	0.45	0.655	8.28e-39
Amotl1	1.24e-30	0.254837	0.148	0.043	2.54e-26
Ank	1.4e-36	-0.400008	0.412	0.595	2.87e-32
Ankrd13a	1.83e-31	-0.347141	0.423	0.597	3.74e-27
Ankrd33b	4.51e-37	0.392799	0.223	0.084	9.23e-33
Antxr2	5.94e-28	-0.268077	0.216	0.383	1.22e-23
Anxa1	6.75e-37	-0.3894	0.846	0.91	1.38e-32
Anxa11	3.05e-20	-0.28015	0.56	0.681	6.24e-16
Anxa2	4.6e-193	-1.10165	0.89	0.967	9.42e-189
Anxa4	1.46e-19	-0.252017	0.666	0.765	2.98e-15
Anxa5	4.32e-32	-0.262823	0.92	0.942	8.83e-28
Anxa6	4.69e-36	-0.348978	0.593	0.755	9.59e-32
Anxa7	1.33e-18	-0.254473	0.588	0.711	2.72e-14
Anxa8	8.33e-19	-0.418507	0.192	0.316	1.7e-14
Ap2m1	8.66e-62	-0.481493	0.684	0.827	1.77e-57
Ap3m1	1.19e-30	-0.31828	0.326	0.508	2.44e-26
Api5	4.74e-35	-0.351705	0.505	0.688	9.7e-31
Apoe	3.78e-92	1.82738	0.87	0.719	7.73e-88
App	7.56e-45	-0.373143	0.848	0.92	1.55e-40
Arap1	2.14e-29	-0.316855	0.345	0.529	4.38e-25
Arf3	7.19e-39	-0.361653	0.397	0.6	1.47e-34
Arf5	6.03e-24	-0.279764	0.88	0.943	1.23e-19
Arf6	1.08e-37	-0.365949	0.583	0.743	2.2e-33
Arhgap18	1.13e-32	-0.398174	0.335	0.511	2.32e-28
Arhgap26	1.59e-20	-0.251925	0.241	0.381	3.25e-16
Arhgap30	4.26e-29	-0.308114	0.613	0.759	8.71e-25
Arhgap9	2.95e-28	-0.278871	0.285	0.462	6.04e-24
Arhgdia	1.98e-89	-0.483953	0.905	0.954	4.05e-85
Arhgdib	1.73e-75	-0.549611	0.849	0.928	3.53e-71
Arhgef6	7.42e-35	-0.356368	0.545	0.721	1.52e-30
Arid5b	1.65e-23	0.354438	0.329	0.206	3.37e-19
Arpc2	5.15e-72	-0.332097	0.967	0.991	1.05e-67
Arpc4	6.44e-78	-0.565347	0.746	0.894	1.32e-73
Arpc5	9e-72	-0.441105	0.923	0.972	1.84e-67
Arpp19	7.52e-33	0.353383	0.781	0.714	1.54e-28
Arrb1	6.97e-29	-0.295417	0.307	0.486	1.43e-24
Atf3	6.39e-10	1.11328	0.493	0.461	1.31e-05
Atl3	4.52e-28	-0.312373	0.507	0.662	9.25e-24
Atp1a1	1.82e-28	-0.286022	0.856	0.92	3.72e-24
Atp2a3	4.12e-35	-0.408032	0.454	0.637	8.44e-31
Atp2b1	2.23e-103	-0.616767	0.939	0.973	4.56e-99
Atp2b4	1.05e-13	-0.27478	0.422	0.526	2.15e-09
Atp5a1	2.08e-52	-0.379224	0.839	0.921	4.26e-48
Atp5b	7.36e-28	-0.269391	0.869	0.908	1.51e-23
Atp5g3	2.63e-26	-0.28141	0.714	0.821	5.39e-22
Atp5k	3.82e-60	-0.451725	0.772	0.878	7.81e-56
Atp6ap1	3.66e-32	-0.319678	0.732	0.833	7.48e-28
Atp6v1b2	1.06e-29	-0.301817	0.564	0.739	2.17e-25
Atp6v1h	1.81e-08	0.272771	0.503	0.449	0.000369256
Atp8b4	3.17e-28	-0.252882	0.143	0.296	6.49e-24
Atpif1	3.47e-26	-0.305553	0.821	0.86	7.11e-22
Atraid	2.34e-18	0.288386	0.686	0.643	4.79e-14
AY036118	1.03e-68	0.660705	0.945	0.923	2.1e-64
B2m	8.4e-48	-0.384423	0.982	0.991	1.72e-43
B4galnt1	1.15e-87	-0.637399	0.31	0.595	2.35e-83
B4galt6	3.74e-41	-0.415144	0.262	0.467	7.65e-37
Baiap2	2.36e-31	-0.378622	0.383	0.568	4.84e-27
Bak1	1.33e-41	-0.365232	0.226	0.428	2.72e-37
Banf1	1.14e-25	-0.295697	0.422	0.584	2.33e-21
BC005537	7.33e-163	-0.85005	0.834	0.96	1.5e-158
BC028528	3.92e-46	0.502771	0.714	0.591	8.01e-42
Bcl2a1b	4.96e-49	0.932113	0.4	0.21	1.01e-44
Bcl2l11	6.29e-09	0.255827	0.491	0.423	0.000128752
Bhlhe41	1.49e-38	0.361618	0.288	0.127	3.05e-34
Bin1	1.23e-19	0.336728	0.659	0.589	2.51e-15
Blvrb	2.25e-28	0.372532	0.737	0.644	4.61e-24
Bri3	7e-55	0.422749	0.929	0.874	1.43e-50
Btg2	8.56e-28	0.528481	0.551	0.419	1.75e-23
C1qa	1.7e-37	0.527797	0.885	0.784	3.47e-33
C1qb	4.84e-52	0.6355	0.902	0.819	9.91e-48
C1qc	1.75e-34	0.483595	0.888	0.78	3.57e-30
C4b	4.57e-88	0.873557	0.447	0.16	9.36e-84
Cacna1d	9.24e-24	0.357297	0.399	0.263	1.89e-19
Camkk2	2.58e-41	-0.469839	0.645	0.798	5.29e-37
Cap1	7.71e-91	-0.517524	0.833	0.93	1.58e-86
Capg	7.1e-28	-0.290752	0.896	0.925	1.45e-23
Capn2	1.51e-57	-0.482709	0.674	0.822	3.09e-53
Capns1	5.22e-121	-0.651541	0.761	0.911	1.07e-116
Capza1	1.08e-38	-0.344697	0.535	0.708	2.21e-34
Capza2	2.89e-50	-0.344916	0.929	0.963	5.92e-46
Capzb	1.58e-80	-0.496217	0.818	0.922	3.24e-76
Card19	1.12e-92	0.631163	0.887	0.787	2.29e-88
Casp4	1.42e-19	0.425453	0.394	0.283	2.9e-15
Cavin1	3.32e-52	-0.689952	0.536	0.679	6.8e-48
Cavin3	7.67e-39	0.428847	0.222	0.083	1.57e-34
Cbfa2t3	5.6e-15	-0.271953	0.342	0.467	1.14e-10
Cbfb	4.55e-32	-0.323971	0.466	0.637	9.31e-28
Cbl	8.68e-34	-0.344297	0.552	0.717	1.77e-29
Ccdc50	3.37e-25	-0.34544	0.686	0.791	6.89e-21
Ccl2	5.31e-12	1.42185	0.308	0.229	1.09e-07
Ccl3	3.37e-50	1.87582	0.426	0.229	6.89e-46
Ccl4	4.06e-09	1.42809	0.265	0.199	8.3e-05
Ccl6	7.66e-53	-0.989011	0.641	0.798	1.57e-48
Ccl9	4.27e-78	-0.741401	0.691	0.86	8.73e-74
Ccnd1	8.75e-32	-0.346124	0.072	0.205	1.79e-27
Ccnl1	3.05e-33	0.697379	0.691	0.605	6.23e-29
Ccr2	1.22e-112	-1.70701	0.2	0.526	2.49e-108
Ccr5	1.68e-50	-0.523318	0.259	0.489	3.43e-46
Ccrl2	2.02e-10	0.652358	0.213	0.143	4.13e-06
Cd14	6.82e-14	0.623907	0.768	0.739	1.4e-09
Cd2	1.25e-43	-0.299507	0.032	0.173	2.56e-39
Cd200r1	1.54e-26	-0.255985	0.147	0.291	3.16e-22
Cd24a	2.51e-36	-0.671145	0.189	0.369	5.12e-32
Cd300lb	5.37e-33	-0.31496	0.272	0.464	1.1e-28
Cd300ld	8.1e-28	-0.49213	0.329	0.485	1.66e-23
Cd302	1.33e-22	0.307713	0.754	0.661	2.72e-18
Cd36	1.15e-08	-0.536545	0.768	0.758	0.000236051
Cd44	4.07e-218	-1.34221	0.758	0.954	8.34e-214
Cd52	1.37e-26	-0.739227	0.554	0.663	2.81e-22
Cd53	2.25e-120	-0.636567	0.794	0.925	4.6e-116
Cd63	6.32e-49	0.458906	0.888	0.741	1.29e-44
Cd74	2.92e-159	-1.54326	0.463	0.87	5.97e-155
Cd9	2.14e-11	0.315956	0.846	0.764	4.37e-07
Cd93	2.53e-11	-0.366166	0.405	0.497	5.18e-07
Cdc42	3.14e-113	-0.462346	0.958	0.983	6.43e-109
Cdkn1a	6.29e-29	0.792467	0.722	0.63	1.29e-24
Cebpb	1.41e-113	1.02548	0.92	0.801	2.88e-109
Cebpd	9.85e-14	0.408103	0.474	0.395	2.01e-09
Celf2	1.68e-38	-0.404541	0.663	0.795	3.44e-34
Cers2	9.87e-42	-0.351776	0.573	0.752	2.02e-37
Cers5	3.96e-27	-0.284082	0.402	0.58	8.11e-23
Cfh	1.65e-48	0.367284	0.73	0.461	3.37e-44
Cfl1	3.11e-70	-0.373342	0.956	0.98	6.37e-66
Cflar	1.87e-09	0.340417	0.644	0.605	3.83e-05
Cfp	3.65e-103	-0.811668	0.218	0.542	7.46e-99
Chmp3	1.15e-25	0.3225	0.718	0.637	2.35e-21
Cib1	3.15e-18	-0.26498	0.335	0.472	6.44e-14
Ciita	1.8e-27	-0.263433	0.055	0.171	3.69e-23
Cirbp	2.63e-20	0.286977	0.754	0.694	5.38e-16
Ckb	3.66e-79	-0.846606	0.409	0.661	7.49e-75
Clec4a1	6.9e-45	-0.490893	0.686	0.819	1.41e-40
Clec4a2	1.76e-26	-0.374016	0.559	0.696	3.6e-22
Clec4a3	2.83e-34	-0.472803	0.519	0.699	5.79e-30
Clec4b1	8.44e-46	-0.485843	0.057	0.223	1.73e-41
Clec4d	5.73e-64	0.585646	0.714	0.495	1.17e-59
Clec4e	5.68e-15	1.20212	0.492	0.418	1.16e-10
Clec5a	3.14e-38	0.439688	0.614	0.463	6.42e-34
Clk1	1.18e-26	0.387726	0.676	0.578	2.41e-22
Clptm1l	5.68e-19	-0.250351	0.435	0.574	1.16e-14
Cltc	4.73e-78	-0.633409	0.893	0.952	9.68e-74
Cmtm6	6.03e-23	-0.252204	0.573	0.715	1.23e-18
Cmtm7	1.63e-30	-0.345247	0.515	0.685	3.33e-26
Cnih1	2.6e-24	-0.272103	0.429	0.583	5.32e-20
Cnn2	2.55e-39	-0.327892	0.149	0.333	5.23e-35
Copa	3.92e-34	-0.349283	0.52	0.702	8.02e-30
Copz1	2.25e-20	-0.256542	0.356	0.512	4.61e-16
Coq10b	2.3e-36	0.477509	0.486	0.333	4.7e-32
Coro1a	1.45e-123	-0.911246	0.698	0.883	2.96e-119
Cotl1	2.3e-45	-0.45647	0.785	0.884	4.7e-41
Cox6a1	3.86e-47	-0.351837	0.808	0.892	7.9e-43
Cox7a2l	7.82e-43	0.360997	0.888	0.838	1.6e-38
Cpd	1.56e-13	-0.255071	0.588	0.692	3.18e-09
Cpeb4	1.29e-13	0.46309	0.5	0.423	2.64e-09
Crip1	1.33e-79	-0.579899	0.997	1	2.73e-75
Crip2	3.3e-34	-0.541547	0.325	0.496	6.76e-30
Crybg1	1.55e-37	-0.357247	0.184	0.371	3.17e-33
Cs	2.2e-26	-0.277204	0.389	0.56	4.5e-22
Csf2ra	1.1e-35	-0.440528	0.451	0.624	2.26e-31
Csgalnact2	3.81e-33	-0.37483	0.436	0.619	7.79e-29
Csk	1.74e-53	-0.428129	0.436	0.665	3.55e-49
Csrnp1	1.09e-23	0.663264	0.298	0.185	2.24e-19
Cstb	4.2e-07	0.293511	0.895	0.882	0.00859517
Ctdsp2	1.4e-19	-0.255718	0.59	0.723	2.87e-15
Ctnnb1	6.42e-32	-0.326021	0.556	0.709	1.31e-27
Ctsb	9.03e-07	-0.259181	0.976	0.987	0.0184765
Ctsc	6.14e-102	-1.0887	0.666	0.852	1.26e-97
Ctsh	4.26e-40	-0.412736	0.567	0.759	8.72e-36
Ctsk	4.43e-25	1.11758	0.293	0.166	9.07e-21
Ctsl	1.8e-59	0.583207	0.898	0.768	3.68e-55
Ctss	6.39e-60	0.442877	0.991	0.991	1.31e-55
Cxcl1	2.25e-46	1.95667	0.26	0.095	4.61e-42
Cxcl16	2e-19	0.393498	0.645	0.537	4.09e-15
Cxcl2	3.67e-44	2.82137	0.46	0.281	7.52e-40
Cxcr4	7.94e-26	0.465354	0.601	0.466	1.62e-21
Cybb	1.32e-08	-0.347907	0.812	0.869	0.000269686
Cysltr1	1.22e-40	-0.367512	0.148	0.33	2.5e-36
Cyth4	3.65e-63	-0.485168	0.713	0.86	7.47e-59
Cytip	2.18e-31	-0.380772	0.215	0.375	4.47e-27
Daglb	6.58e-44	-0.394572	0.378	0.586	1.35e-39
Dazap2	1.53e-105	-0.516916	0.881	0.961	3.14e-101
Ddb1	2.26e-35	-0.315045	0.399	0.589	4.63e-31
Ddit4	4.35e-97	0.389411	0.174	0	8.91e-93
Ddx17	5.59e-46	-0.411411	0.435	0.651	1.14e-41
Ddx3x	5.03e-38	-0.326193	0.802	0.911	1.03e-33
Ddx6	9.52e-29	-0.309785	0.722	0.83	1.95e-24
Dmac1	1.26e-26	-0.322156	0.452	0.596	2.58e-22
Dnaja1	1.12e-10	0.421997	0.806	0.772	2.28e-06
Dnajc13	7.11e-21	-0.268751	0.35	0.497	1.46e-16
Dock2	3.31e-66	-0.519095	0.37	0.615	6.77e-62
Dok2	2.3e-83	-0.673338	0.389	0.65	4.7e-79
Dpysl2	1.06e-84	-0.643042	0.56	0.773	2.16e-80
Dr1	2.76e-31	-0.323495	0.319	0.5	5.65e-27
Dse	3.57e-35	-0.47307	0.547	0.699	7.31e-31
Dtnbp1	1.1e-22	0.345819	0.553	0.451	2.25e-18
Dusp1	4.54e-08	0.442381	0.783	0.762	0.000927721
Dusp6	1.86e-14	-0.28824	0.418	0.535	3.8e-10
Dync1h1	7.98e-31	-0.353746	0.625	0.767	1.63e-26
Dynll1	3.54e-28	-0.277335	0.864	0.908	7.24e-24
E230001N04Rik	3.56e-40	0.359057	0.142	0.03	7.28e-36
Eef1a1	4.44e-77	0.284471	0.999	0.996	9.09e-73
Eef1b2	1.14e-32	0.264314	0.944	0.903	2.33e-28
Efr3a	8.76e-23	-0.30119	0.462	0.609	1.79e-18
Egr1	6.39e-16	0.722443	0.373	0.278	1.31e-11
Ehbp1l1	3.67e-37	-0.373988	0.393	0.589	7.5e-33
Ehd4	2.48e-27	-0.384036	0.771	0.851	5.06e-23
Ehmt2	1.96e-21	-0.254464	0.26	0.405	4.02e-17
Eid1	9.94e-35	-0.380011	0.679	0.817	2.03e-30
Eif1	1.95e-100	0.491917	0.99	0.971	4e-96
Eif1a	1.74e-13	0.416227	0.575	0.506	3.55e-09
Eif3b	1.2e-31	-0.323887	0.448	0.629	2.46e-27
Eif3h	1.5e-57	0.411413	0.847	0.767	3.07e-53
Eif4e	5.22e-09	0.50071	0.551	0.515	0.000106718
Eif4ebp2	2.11e-18	-0.283235	0.353	0.485	4.32e-14
Eif4g2	1.45e-47	-0.301285	0.903	0.949	2.97e-43
Elk3	6.53e-17	-0.272694	0.613	0.716	1.33e-12
Elovl1	1.55e-32	-0.347491	0.391	0.563	3.17e-28
Emb	2.94e-49	-0.501437	0.399	0.627	6.02e-45
Emc10	6.38e-18	-0.270847	0.405	0.545	1.3e-13
Emp1	2.8e-29	-0.322587	0.968	0.962	5.72e-25
Eno1	1.4e-19	-0.29265	0.675	0.754	2.87e-15
Enpp1	1.89e-29	0.274389	0.254	0.121	3.86e-25
Epb41l1	5.53e-43	-0.384435	0.257	0.468	1.13e-38
Epb41l4aos	1.93e-28	0.337437	0.475	0.327	3.96e-24
Erp29	2.18e-48	-0.461975	0.569	0.764	4.45e-44
Esyt1	1.02e-66	-0.486774	0.33	0.586	2.08e-62
Ets2	5.86e-12	0.39422	0.311	0.238	1.2e-07
Evi2a	1.12e-30	-0.334189	0.624	0.766	2.28e-26
Fabp4	7.41e-33	0.615327	0.162	0.051	1.51e-28
Fam102b	9.24e-51	-0.517817	0.49	0.703	1.89e-46
Fam120a	9.14e-29	-0.319635	0.559	0.717	1.87e-24
Fam126a	6.08e-14	-0.276178	0.498	0.602	1.24e-09
Fam129a	1.29e-59	-0.545646	0.322	0.566	2.63e-55
Fam129b	1.71e-27	-0.307478	0.56	0.712	3.5e-23
Fam133b	5.7e-20	0.303804	0.466	0.352	1.17e-15
Far1	3.62e-18	-0.257197	0.451	0.583	7.4e-14
Fas	8.82e-13	0.259261	0.262	0.179	1.8e-08
Fau	9.77e-158	0.515951	0.998	0.995	2e-153
Fbxo22	2.24e-34	0.355387	0.436	0.277	4.58e-30
Fbxo30	1.1e-09	0.263996	0.22	0.157	2.26e-05
Fermt2	2.56e-33	0.381621	0.243	0.106	5.24e-29
Fes	7.08e-35	-0.320365	0.266	0.459	1.45e-30
Fkbp1a	2.16e-46	-0.42067	0.741	0.846	4.41e-42
Fkbp2	6.93e-29	0.350774	0.697	0.616	1.42e-24
Fkbp5	8.29e-129	0.77366	0.66	0.339	1.7e-124
Fli1	9.31e-49	-0.461944	0.604	0.774	1.9e-44
Flna	4.72e-101	-0.596306	0.847	0.932	9.66e-97
Fmn1	1.2e-22	0.291869	0.37	0.243	2.46e-18
Fmnl1	7.49e-32	-0.312732	0.348	0.535	1.53e-27
Fn1	1.69e-106	-1.21384	0.49	0.788	3.47e-102
Fndc3b	3.5e-23	-0.319873	0.455	0.599	7.16e-19
Fnip2	3.51e-08	0.265463	0.379	0.316	0.00071772
Fos	1.3e-10	0.604157	0.716	0.686	2.67e-06
Foxp1	3.47e-67	-0.543066	0.802	0.902	7.09e-63
Frrs1	1.04e-18	-0.287306	0.342	0.482	2.12e-14
Fth1	1.18e-254	1.03645	0.999	0.996	2.42e-250
Ftl1	5.38e-180	0.808916	0.995	0.989	1.1e-175
Fuca1	2.95e-21	0.294911	0.8	0.758	6.03e-17
Fxyd5	1.23e-26	-0.259572	0.956	0.972	2.51e-22
Gadd45b	9.36e-63	0.977083	0.46	0.244	1.91e-58
Galnt7	2.26e-25	-0.344075	0.443	0.601	4.63e-21
Gas7	1.88e-57	-0.472166	0.783	0.886	3.85e-53
Gatm	4.91e-14	-0.375955	0.247	0.349	1e-09
Gclm	1.27e-16	0.292552	0.454	0.354	2.59e-12
Gda	6.77e-13	0.252884	0.88	0.863	1.39e-08
Gdi2	4.59e-36	-0.321972	0.888	0.94	9.39e-32
Gfra2	3.86e-25	-0.276781	0.156	0.302	7.89e-21
Gga1	2.3e-28	-0.29195	0.262	0.439	4.71e-24
Gla	6.71e-12	0.277087	0.268	0.193	1.37e-07
Glipr2	1.6e-41	-0.311876	0.066	0.223	3.28e-37
Glud1	4.9e-40	-0.330941	0.909	0.959	1e-35
Gm10134	2.58e-21	-0.272351	0.348	0.505	5.29e-17
Gm10260	3.04e-46	0.42831	0.682	0.545	6.21e-42
Gm14636	1.69e-15	0.659215	0.326	0.227	3.46e-11
Gm15564	8.27e-256	-0.987736	0.064	0.619	1.69e-251
Gm2000	4.56e-20	0.261058	0.485	0.37	9.33e-16
Gm21188	4.29e-26	-0.334056	0.061	0.173	8.78e-22
Gm28875	1.34e-38	-0.403019	0.408	0.596	2.74e-34
Gm2a	6.24e-52	-0.575498	0.65	0.809	1.28e-47
Gm42031	2.05e-56	0.351149	0.208	0.048	4.2e-52
Gm42418	0	-0.932587	0.999	1	0
Gm43305	2.87e-52	0.357603	0.246	0.078	5.86e-48
Gm50022	5.08e-21	-0.313853	0.169	0.298	1.04e-16
Gm6377	4.12e-11	0.296985	0.162	0.096	8.42e-07
Gnb1	7.09e-41	-0.28398	0.891	0.945	1.45e-36
Gnl3	1.89e-23	0.380671	0.499	0.376	3.87e-19
Golgb1	2.68e-15	0.264341	0.473	0.37	5.49e-11
Gorasp2	2.93e-26	-0.260562	0.374	0.542	5.99e-22
Got2	1.74e-26	-0.262325	0.393	0.564	3.55e-22
Gpr183	6.22e-26	-0.376805	0.459	0.595	1.27e-21
Grk2	9.58e-28	-0.314658	0.603	0.751	1.96e-23
Grn	2.83e-42	-0.579606	0.936	0.972	5.78e-38
Gsn	2.05e-89	-0.655289	0.644	0.854	4.19e-85
Gtf2a2	1.08e-17	0.257078	0.523	0.423	2.21e-13
Gusb	1.5e-45	-0.424072	0.583	0.753	3.07e-41
H13	7.59e-46	-0.435391	0.52	0.718	1.55e-41
H2-Aa	2.76e-135	-1.66462	0.361	0.763	5.64e-131
H2-Ab1	1.81e-118	-1.61724	0.449	0.795	3.71e-114
H2afy	7.05e-22	-0.312384	0.56	0.679	1.44e-17
H2afz	8.96e-14	-0.273207	0.959	0.963	1.83e-09
H2-DMa	2.52e-87	-0.947591	0.321	0.617	5.16e-83
H2-DMb1	1.55e-77	-1.18433	0.18	0.461	3.17e-73
H2-DMb2	6.24e-40	-0.345176	0.072	0.231	1.28e-35
H2-Eb1	3.33e-105	-1.48123	0.28	0.637	6.82e-101
H2-K1	8.13e-88	-0.578207	0.862	0.947	1.66e-83
Hcls1	9.46e-43	-0.435342	0.466	0.652	1.93e-38
Hcst	4.07e-65	0.538107	0.764	0.585	8.32e-61
Hes1	2.69e-12	0.448194	0.254	0.17	5.5e-08
Hexa	4.53e-32	-0.370165	0.573	0.73	9.27e-28
Hmgb2	5.54e-15	0.266918	0.545	0.456	1.13e-10
Hmgn1	6.85e-26	0.278457	0.524	0.366	1.4e-21
Hmox1	2.69e-84	1.42563	0.787	0.631	5.5e-80
Hnrnpk	2.52e-37	-0.276163	0.911	0.949	5.14e-33
Hnrnpl	3.4e-33	-0.312693	0.451	0.635	6.95e-29
Hnrnpul1	2.2e-20	-0.257	0.437	0.584	4.51e-16
Hnrnpul2	1.69e-19	-0.265725	0.583	0.701	3.45e-15
Hopx	8e-18	-0.299889	0.663	0.759	1.64e-13
Hpgd	1.04e-54	0.647562	0.379	0.166	2.13e-50
Hsp90aa1	1.05e-06	0.704984	0.818	0.812	0.0214017
Hspa1a	6.77e-21	0.938155	0.854	0.813	1.38e-16
Hspb1	5.86e-69	1.39028	0.359	0.132	1.2e-64
Icam1	1.7e-15	0.959654	0.391	0.305	3.47e-11
Id2	8.01e-23	0.62614	0.612	0.506	1.64e-18
Id3	5.69e-40	0.91391	0.183	0.055	1.16e-35
Ids	1.65e-39	-0.398007	0.493	0.676	3.38e-35
Ier2	2.16e-23	0.473405	0.597	0.503	4.42e-19
Ier3	9.63e-37	1.28516	0.592	0.459	1.97e-32
Ifi204	2.31e-36	0.433868	0.541	0.364	4.72e-32
Ifi207	1.18e-66	0.853113	0.701	0.482	2.42e-62
Ifi211	7.73e-10	0.285826	0.227	0.155	1.58e-05
Ifi30	1.88e-41	-0.424086	0.671	0.817	3.86e-37
Ifitm2	3.94e-26	0.351795	0.962	0.94	8.06e-22
Ifitm3	9.49e-14	-0.581708	0.627	0.697	1.94e-09
Ifitm6	1.3e-14	-0.448967	0.118	0.21	2.66e-10
Ifngr1	1e-23	-0.363551	0.717	0.811	2.05e-19
Ifrd1	2.43e-27	1.08239	0.567	0.457	4.96e-23
Igfbp4	5.79e-15	-0.42548	0.318	0.427	1.18e-10
Igsf6	6.06e-60	0.585649	0.487	0.265	1.24e-55
Ikbkb	2.75e-19	-0.264734	0.644	0.75	5.62e-15
Il1b	1.45e-08	1.66012	0.188	0.127	0.000297268
Il1rl1	6.69e-59	-0.250741	0	0.149	1.37e-54
Il1rn	1.01e-07	0.766318	0.188	0.134	0.00206991
Impact	9.68e-13	0.314765	0.276	0.198	1.98e-08
Iqgap1	5.38e-84	-0.47503	0.958	0.975	1.1e-79
Irf1	3.91e-22	0.730226	0.288	0.177	8e-18
Irf2bp2	6.29e-35	-0.39186	0.756	0.857	1.29e-30
Irf4	1.79e-61	-0.507508	0.162	0.414	3.65e-57
Irf5	3.67e-14	-0.26243	0.538	0.653	7.5e-10
Itga4	2.26e-50	-0.584318	0.449	0.66	4.62e-46
Itgam	9.66e-83	-0.625842	0.68	0.88	1.98e-78
Itgb2	2.09e-35	-0.416321	0.708	0.838	4.27e-31
Itgb7	4.78e-41	-0.327376	0.102	0.274	9.77e-37
Itsn1	1.6e-20	-0.267407	0.246	0.381	3.28e-16
Jade2	1.28e-18	0.269975	0.303	0.196	2.63e-14
Jdp2	6.62e-38	0.410176	0.317	0.157	1.35e-33
Jpt1	1.13e-38	-0.348472	0.591	0.755	2.31e-34
Jun	8.38e-57	1.32008	0.72	0.56	1.71e-52
Junb	5.07e-54	1.28861	0.79	0.713	1.04e-49
Jund	2.19e-10	0.345723	0.956	0.958	4.47e-06
Kcnn4	2.04e-34	-0.473733	0.223	0.402	4.16e-30
Kctd10	2.81e-31	-0.302937	0.26	0.44	5.74e-27
Kctd12	1.63e-34	-0.324561	0.741	0.849	3.34e-30
Kdm2b	9.62e-65	-0.36725	0.088	0.316	1.97e-60
Kdm6b	1.58e-28	0.694871	0.396	0.266	3.22e-24
Klc1	8.07e-25	-0.339986	0.447	0.597	1.65e-20
Klf13	1.13e-21	0.317241	0.81	0.77	2.3e-17
Klf3	8.7e-20	-0.290066	0.641	0.756	1.78e-15
Klf9	3.77e-139	0.941012	0.763	0.463	7.71e-135
Klhl6	9.51e-90	0.686059	0.529	0.266	1.95e-85
Kmt2e	1.81e-31	-0.355882	0.766	0.845	3.7e-27
Knop1	5.51e-15	0.270562	0.459	0.374	1.13e-10
Kpnb1	3.22e-21	-0.260271	0.368	0.515	6.59e-17
L1cam	1.08e-33	-0.346031	0.202	0.38	2.21e-29
Lair1	1.04e-10	-0.316608	0.554	0.627	2.13e-06
Laptm5	1.91e-156	-0.655629	0.948	0.988	3.92e-152
Lars2	0	-1.06954	0.961	0.975	0
Lat2	4.9e-31	-0.361641	0.397	0.573	1e-26
Lcp1	6.88e-51	-0.542503	0.751	0.87	1.41e-46
Ldha	7.81e-59	-0.489504	0.743	0.855	1.6e-54
Ldlr	6.66e-46	-0.379231	0.119	0.313	1.36e-41
Lgals1	5e-100	-0.889783	0.85	0.922	1.02e-95
Lgals9	9.21e-27	-0.300496	0.328	0.491	1.88e-22
Lifr	2.37e-55	0.64101	0.656	0.444	4.85e-51
Lilr4b	4.83e-36	0.63229	0.816	0.735	9.87e-32
Lilrb4a	6.01e-44	0.499383	0.886	0.798	1.23e-39
Limd1	8.39e-21	-0.273222	0.523	0.663	1.72e-16
Lims1	3.18e-22	-0.27584	0.654	0.777	6.51e-18
Lmna	5.11e-63	-0.537201	0.946	0.941	1.04e-58
Lmo4	3.01e-23	-0.389827	0.448	0.586	6.16e-19
Lnpep	1.01e-22	-0.255262	0.635	0.774	2.06e-18
Lpgat1	8.14e-26	-0.280442	0.287	0.451	1.67e-21
Lpl	3.82e-124	-1.48742	0.22	0.582	7.82e-120
Lrp10	5.46e-26	-0.286329	0.404	0.571	1.12e-21
Lrrc25	5.31e-42	-0.321281	0.133	0.324	1.09e-37
Lsp1	1.44e-49	-0.580868	0.785	0.868	2.95e-45
Lsr	3.03e-40	-0.3404	0.099	0.271	6.21e-36
Lst1	1.15e-09	-0.590283	0.232	0.315	2.34e-05
Ltb4r1	7.16e-34	-0.371387	0.077	0.219	1.47e-29
Ltc4s	3.99e-15	0.481698	0.51	0.42	8.16e-11
Luzp1	5.09e-19	0.298235	0.503	0.399	1.04e-14
Ly96	1.15e-22	0.301175	0.476	0.352	2.36e-18
Lypla1	5.2e-29	-0.302198	0.321	0.499	1.06e-24
Lyz1	2.3e-12	-0.286701	0.601	0.699	4.71e-08
Lyz2	1.25e-17	0.315603	0.991	0.993	2.55e-13
Maff	2.28e-118	0.640554	0.211	0	4.67e-114
Mafg	2.08e-15	0.261917	0.5	0.406	4.25e-11
Malat1	3.83e-54	0.645779	0.998	0.996	7.83e-50
Mamdc2	5.77e-84	-0.728557	0.273	0.555	1.18e-79
Man1a	6.58e-23	-0.337306	0.636	0.747	1.34e-18
Man2a1	3.06e-16	0.298929	0.689	0.615	6.27e-12
Manea	1.87e-28	-0.277453	0.186	0.345	3.83e-24
Map1lc3b	2.34e-47	0.405288	0.84	0.76	4.79e-43
Map3k11	1.89e-39	-0.33271	0.28	0.49	3.87e-35
Map3k8	8.91e-46	0.614859	0.495	0.31	1.82e-41
Mapk1	6.07e-19	-0.253973	0.516	0.641	1.24e-14
Mapk14	6.18e-33	-0.351356	0.469	0.653	1.26e-28
Mapk3	3.24e-18	-0.26002	0.623	0.746	6.62e-14
Marcks	1.3e-58	-0.601668	0.504	0.735	2.66e-54
Marcksl1	1.48e-14	0.69135	0.213	0.131	3.03e-10
Marveld1	1.42e-20	-0.370707	0.633	0.727	2.91e-16
Maz	6.98e-28	-0.264147	0.268	0.443	1.43e-23
Mbnl1	2.17e-130	-0.618267	0.923	0.971	4.44e-126
Mbp	8.07e-34	-0.408896	0.505	0.66	1.65e-29
Me2	9.53e-41	-0.308636	0.169	0.361	1.95e-36
Mertk	3.07e-68	0.512497	0.42	0.182	6.27e-64
Mfsd14b	5e-41	-0.359167	0.376	0.588	1.02e-36
Mgl2	1.05e-14	-0.394561	0.068	0.148	2.14e-10
Mgst1	4.05e-18	0.346499	0.532	0.432	8.28e-14
Micos13	4.86e-17	0.251931	0.694	0.63	9.94e-13
Mki67	3.62e-26	0.616164	0.157	0.06	7.4e-22
Mlf2	1.93e-24	-0.291264	0.505	0.652	3.95e-20
Mob1a	1.92e-57	-0.426551	0.756	0.876	3.92e-53
Mob2	1.04e-23	0.328924	0.436	0.313	2.13e-19
Ms4a6d	6.65e-32	0.393701	0.741	0.614	1.36e-27
Ms4a7	1.99e-18	0.298453	0.413	0.277	4.07e-14
Msl3	1.63e-29	0.364716	0.447	0.308	3.33e-25
Msn	2.69e-38	-0.338163	0.887	0.938	5.51e-34
Mt1	8.98e-228	2.3617	0.929	0.733	1.84e-223
Mt2	2.67e-130	1.90342	0.548	0.218	5.46e-126
mt-Co3	1.03e-103	-0.471434	0.994	0.995	2.12e-99
mt-Cytb	8.96e-54	-0.370701	0.98	0.982	1.83e-49
Mtdh	0	1.5046	0.952	0.829	0
mt-Nd3	3.18e-69	-0.554173	0.669	0.835	6.51e-65
mt-Nd4l	5.94e-20	-0.279171	0.608	0.727	1.22e-15
Mtpn	1.99e-41	-0.372381	0.69	0.826	4.07e-37
Mtss1	4.24e-46	-0.527631	0.741	0.837	8.67e-42
Myadm	7.1e-240	-1.25115	0.65	0.907	1.45e-235
Myh9	2.07e-47	-0.390761	0.715	0.856	4.24e-43
Myl12a	1.06e-21	-0.269402	0.754	0.836	2.18e-17
Myl6	7.87e-103	-0.513546	0.942	0.976	1.61e-98
Myo1g	7.94e-32	-0.333928	0.288	0.465	1.62e-27
Naaa	1.66e-84	-0.743038	0.449	0.715	3.4e-80
Nadk	1.43e-23	-0.306891	0.446	0.592	2.93e-19
Nap1l1	7.21e-22	-0.274548	0.694	0.808	1.47e-17
Nav1	4.25e-37	-0.386437	0.53	0.697	8.69e-33
Ncf2	7.05e-32	-0.392265	0.701	0.82	1.44e-27
Nckap1l	2.2e-27	-0.294409	0.488	0.646	4.49e-23
Ndfip1	3.01e-28	-0.285446	0.824	0.877	6.16e-24
Ndnf	6.85e-54	-0.582944	0.123	0.337	1.4e-49
Ndufb1-ps	3.8e-62	-0.403679	0.878	0.921	7.78e-58
Ndufb9	3.89e-36	0.395944	0.837	0.784	7.95e-32
Ndufc1	1.99e-17	-0.268195	0.509	0.635	4.07e-13
Neat1	1.87e-46	-0.724764	0.872	0.918	3.82e-42
Nectin1	3.8e-20	-0.260993	0.182	0.308	7.77e-16
Nfam1	9.01e-32	-0.383024	0.546	0.697	1.84e-27
Nfatc1	8.12e-23	-0.266138	0.247	0.4	1.66e-18
Nfe2l2	1.37e-30	0.500327	0.698	0.592	2.81e-26
Nfkbia	2.32e-91	1.42825	0.816	0.619	4.75e-87
Nfkbiz	8.46e-30	1.04324	0.482	0.355	1.73e-25
Ninj1	9.46e-85	0.796604	0.872	0.751	1.94e-80
Nlrp3	5.5e-08	0.620221	0.192	0.135	0.00112491
Nme1	4.24e-31	-0.384303	0.781	0.837	8.68e-27
Nr3c1	3.54e-17	-0.292031	0.63	0.732	7.23e-13
Nr4a1	8.74e-200	0.938911	0.343	0.002	1.79e-195
Nrp1	3.24e-20	-0.332804	0.438	0.585	6.64e-16
Nrros	1.68e-56	-0.52124	0.353	0.606	3.43e-52
Nsa2	9.91e-44	0.384025	0.88	0.819	2.03e-39
Nsfl1c	1.52e-17	-0.25957	0.291	0.423	3.1e-13
Nudc	4.31e-21	0.296799	0.575	0.481	8.82e-17
Nupr1	1.44e-22	0.502697	0.68	0.574	2.94e-18
Ocrl	2.08e-22	-0.304911	0.355	0.516	4.26e-18
Ogfrl1	4.85e-85	0.687767	0.696	0.464	9.93e-81
Olfm1	1.96e-69	-0.662617	0.27	0.54	4.02e-65
Olr1	1.57e-32	0.481233	0.22	0.087	3.2e-28
Orai1	3.8e-33	-0.38667	0.488	0.655	7.77e-29
Osm	1.54e-16	0.251604	0.122	0.052	3.16e-12
Oxct1	8.32e-43	-0.385156	0.255	0.464	1.7e-38
P2rx7	9.83e-21	0.657575	0.446	0.343	2.01e-16
P2ry6	2.48e-16	-0.273695	0.506	0.618	5.07e-12
Park7	1.22e-24	0.290345	0.699	0.604	2.49e-20
Parvb	2e-51	-0.462638	0.376	0.603	4.09e-47
Pbxip1	1.67e-17	-0.262939	0.323	0.454	3.41e-13
Pcbp1	2.91e-46	-0.313635	0.769	0.902	5.95e-42
Pcbp2	1.57e-44	-0.342617	0.865	0.949	3.22e-40
Pdap1	5.43e-17	0.285353	0.68	0.627	1.11e-12
Pdcd4	1.56e-30	-0.314616	0.26	0.431	3.18e-26
Pdcd6ip	1.97e-33	-0.355517	0.666	0.8	4.03e-29
Pde4b	2.3e-81	0.533009	0.171	0.009	4.71e-77
Pdlim1	2.79e-82	-0.736249	0.418	0.669	5.7e-78
Pdlim4	5.4e-24	-0.27285	0.157	0.296	1.1e-19
Pea15a	4.95e-37	-0.42993	0.442	0.622	1.01e-32
Pepd	9.12e-31	-0.396277	0.601	0.742	1.86e-26
Per1	4.12e-41	0.372642	0.358	0.185	8.43e-37
Pfdn5	1.02e-54	0.359532	0.942	0.914	2.08e-50
Pfkp	1.03e-34	-0.399878	0.393	0.579	2.11e-30
Pfn1	1.51e-165	-0.670043	0.962	0.995	3.09e-161
Pgam1	1.72e-16	-0.277135	0.658	0.762	3.52e-12
Pgk1	3.57e-25	-0.290034	0.494	0.635	7.3e-21
Pid1	1.39e-39	-0.395602	0.812	0.903	2.84e-35
Piezo1	1.75e-26	-0.314548	0.306	0.473	3.59e-22
Pigt	1.13e-24	-0.265152	0.247	0.404	2.31e-20
Pim3	5.23e-45	0.324306	0.2	0.058	1.07e-40
Pip4k2a	9.19e-62	-0.481765	0.582	0.793	1.88e-57
Pkm	3.59e-33	-0.366549	0.85	0.914	7.34e-29
Pla2g7	1.12e-126	0.903642	0.828	0.568	2.29e-122
Plbd1	2.82e-17	-0.529001	0.071	0.16	5.77e-13
Plcg2	3.02e-23	-0.275192	0.221	0.369	6.17e-19
Pld4	1.07e-75	-0.743127	0.392	0.671	2.19e-71
Plec	5.27e-16	-0.266661	0.89	0.906	1.08e-11
Plek	1.92e-25	0.55502	0.862	0.823	3.92e-21
Plekha2	3.17e-35	-0.289711	0.23	0.42	6.48e-31
Plekhb2	1.34e-27	-0.327611	0.524	0.664	2.75e-23
Plekhg3	2.69e-24	-0.262951	0.201	0.351	5.5e-20
Plekho2	2.41e-27	-0.269259	0.634	0.774	4.93e-23
Plin2	2.18e-56	0.649138	0.766	0.643	4.46e-52
Pltp	1.93e-46	-0.469981	0.779	0.866	3.96e-42
Plxnb2	6.98e-25	-0.270871	0.591	0.732	1.43e-20
Plxnd1	6.57e-85	-0.625471	0.653	0.857	1.34e-80
Pmepa1	3.06e-22	0.472438	0.465	0.337	6.25e-18
Pmp22	8.65e-29	0.400164	0.815	0.634	1.77e-24
Pnrc1	2.96e-47	0.677019	0.686	0.558	6.05e-43
Polr2e	4.65e-22	0.309247	0.671	0.605	9.5e-18
Pomp	7.64e-19	-0.263109	0.748	0.836	1.56e-14
Pon2	4.18e-56	0.722164	0.818	0.768	8.54e-52
Ppp1ca	7.35e-33	-0.304751	0.785	0.874	1.5e-28
Ppp1cb	2.04e-24	-0.292083	0.569	0.711	4.18e-20
Ppp1r10	2e-14	0.382136	0.413	0.329	4.08e-10
Ppp1r12c	7.15e-31	-0.340936	0.441	0.607	1.46e-26
Ppp1r15a	8.95e-30	0.595432	0.554	0.419	1.83e-25
Ppp1r9b	1.47e-36	-0.341445	0.407	0.613	3e-32
Ppp2r5a	1.5e-19	-0.275886	0.523	0.667	3.07e-15
Ppp3r1	9.22e-23	-0.312306	0.485	0.644	1.89e-18
Ppp4c	5.84e-25	-0.27384	0.34	0.508	1.19e-20
Ppp4r2	1.14e-07	0.263275	0.528	0.496	0.00232916
Ppp6r1	9.49e-32	-0.34363	0.399	0.577	1.94e-27
Ppp6r3	5.87e-23	-0.251546	0.332	0.485	1.2e-18
Prcp	6.79e-92	-0.641663	0.605	0.836	1.39e-87
Prdx1	1.76e-31	-0.319183	0.919	0.949	3.6e-27
Prelid1	2.16e-28	-0.307781	0.534	0.685	4.41e-24
Prkar1a	2.31e-28	-0.319267	0.728	0.828	4.73e-24
Prkar2b	7.12e-21	-0.289838	0.223	0.359	1.46e-16
Prkcd	1.61e-64	-0.592945	0.586	0.795	3.3e-60
Pros1	2.51e-29	-0.354584	0.418	0.587	5.13e-25
Psap	9.38e-76	-0.581513	0.991	0.997	1.92e-71
Psd3	2.55e-56	-0.519293	0.396	0.622	5.22e-52
Psmd2	1.09e-26	-0.303726	0.557	0.713	2.23e-22
Psmg4	4.05e-16	0.271801	0.56	0.472	8.29e-12
Ptbp3	4.08e-39	-0.316424	0.865	0.932	8.35e-35
Ptms	2.07e-41	-0.362772	0.911	0.948	4.23e-37
Ptp4a2	2.82e-65	-0.414268	0.865	0.941	5.78e-61
Ptpa	7.95e-43	-0.392422	0.408	0.608	1.63e-38
Ptpn11	6.22e-23	-0.26004	0.34	0.495	1.27e-18
Ptpn7	6.19e-33	-0.298739	0.217	0.395	1.27e-28
Ptpra	2.46e-38	-0.385403	0.657	0.798	5.03e-34
Ptprc	1.29e-40	-0.362517	0.823	0.913	2.64e-36
Ptpre	7.59e-25	-0.279641	0.489	0.653	1.55e-20
Ptprj	5.74e-20	-0.27125	0.699	0.802	1.17e-15
Ptpro	2.07e-58	-0.524958	0.535	0.752	4.24e-54
Pum2	1.61e-23	-0.273835	0.576	0.729	3.3e-19
Purb	6.58e-21	-0.286894	0.751	0.82	1.35e-16
Qpct	1.65e-29	-0.501635	0.41	0.562	3.37e-25
R3hdm2	1.51e-17	0.264619	0.56	0.474	3.09e-13
Rab11a	9.35e-19	-0.281302	0.702	0.784	1.91e-14
Rab1a	4.07e-22	-0.265617	0.678	0.791	8.32e-18
Rab1b	1.06e-19	-0.268051	0.431	0.567	2.17e-15
Rab31	1.06e-19	-0.259774	0.741	0.839	2.17e-15
Rab3il1	1.48e-10	-0.259551	0.365	0.452	3.02e-06
Rab6a	6.08e-18	-0.260975	0.521	0.643	1.24e-13
Rab8b	7.31e-22	-0.269024	0.704	0.801	1.49e-17
Rab9	4.48e-24	0.290804	0.363	0.238	9.17e-20
Rabac1	1.35e-26	0.265023	0.921	0.884	2.76e-22
Rabgap1l	5.02e-23	-0.304119	0.365	0.526	1.03e-18
Rac1	1.62e-64	-0.367537	0.903	0.941	3.31e-60
Rac2	5.8e-94	-0.625188	0.373	0.652	1.19e-89
Racgap1	1.35e-25	-0.266703	0.13	0.268	2.77e-21
Ramp1	2.35e-61	-0.408223	0.041	0.231	4.81e-57
Raph1	6.28e-43	-0.483611	0.472	0.667	1.29e-38
Rara	1.84e-31	-0.301998	0.241	0.423	3.77e-27
Rasgrp4	7.9e-34	-0.265464	0.118	0.283	1.62e-29
Rassf4	4.86e-55	-0.525481	0.705	0.847	9.94e-51
Rbm39	7.37e-22	0.302685	0.874	0.837	1.51e-17
Rbms1	4.75e-36	-0.344125	0.826	0.923	9.72e-32
Rbpj	1.72e-61	-0.445117	0.893	0.939	3.51e-57
Resf1	4.16e-46	0.552796	0.638	0.477	8.52e-42
Retnla	2.39e-68	-2.58898	0.037	0.245	4.89e-64
Rfk	1.05e-19	-0.297531	0.376	0.514	2.15e-15
Rfx2	5.11e-34	-0.287434	0.112	0.271	1.04e-29
Rgs1	9.91e-271	1.82463	0.458	0.009	2.03e-266
Rgs10	9.59e-33	0.379595	0.759	0.675	1.96e-28
Rgs2	1.47e-185	-0.611008	0.011	0.435	3.01e-181
Rheb	3.01e-36	0.371586	0.733	0.63	6.15e-32
Rhoc	3.07e-10	0.259142	0.497	0.419	6.28e-06
Rhog	3.85e-39	-0.385952	0.525	0.706	7.87e-35
Rhoj	2.77e-24	0.259963	0.251	0.129	5.66e-20
Rnase6	5.93e-19	-0.251882	0.078	0.177	1.21e-14
Rnf13	8.72e-19	-0.26027	0.549	0.673	1.78e-14
Rp2	9.22e-38	-0.375844	0.314	0.512	1.89e-33
Rpl10	1.41e-131	0.56608	0.98	0.958	2.89e-127
Rpl10a	1.4e-91	0.444593	0.975	0.962	2.86e-87
Rpl11	2.24e-148	0.526638	0.989	0.98	4.58e-144
Rpl12	4.99e-94	0.426234	0.976	0.955	1.02e-89
Rpl13	2.66e-124	0.456438	0.996	0.993	5.43e-120
Rpl13a	7.56e-81	0.330332	0.984	0.987	1.55e-76
Rpl14	2.9e-199	0.633794	0.983	0.97	5.94e-195
Rpl15	5.43e-84	0.447656	0.961	0.932	1.11e-79
Rpl17	3.5e-152	0.523803	0.983	0.978	7.15e-148
Rpl18	2.13e-104	0.45059	0.982	0.972	4.36e-100
Rpl18a	3.87e-97	0.405552	0.989	0.979	7.92e-93
Rpl19	1.71e-73	0.304122	0.991	0.991	3.5e-69
Rpl21	8e-165	0.66108	0.966	0.929	1.64e-160
Rpl22l1	3.14e-36	0.389495	0.853	0.786	6.43e-32
Rpl23	5.05e-173	0.537854	0.991	0.986	1.03e-168
Rpl24	1.35e-155	0.547529	0.988	0.976	2.76e-151
Rpl26	2.4e-114	0.456349	0.982	0.968	4.9e-110
Rpl27	4.33e-51	0.270906	0.986	0.977	8.86e-47
Rpl27a	7.28e-192	0.555543	0.995	0.983	1.49e-187
Rpl28	1.92e-47	0.274153	0.982	0.972	3.92e-43
Rpl29	1.62e-122	0.549561	0.968	0.931	3.3e-118
Rpl3	1.53e-138	0.526515	0.979	0.969	3.12e-134
Rpl30	8.35e-157	0.525689	0.992	0.976	1.71e-152
Rpl31	1.19e-62	0.370336	0.957	0.938	2.44e-58
Rpl32	2.17e-194	0.62669	0.992	0.988	4.45e-190
Rpl34	1.82e-198	0.627502	0.985	0.972	3.71e-194
Rpl35a	6.3e-83	0.33247	0.996	0.99	1.29e-78
Rpl36	2.17e-78	0.348436	0.988	0.981	4.44e-74
Rpl36a	1.37e-48	0.342255	0.96	0.923	2.81e-44
Rpl37	3.64e-116	0.459288	0.988	0.973	7.45e-112
Rpl4	2.24e-41	0.303497	0.949	0.926	4.58e-37
Rpl5	5.28e-147	0.537992	0.98	0.964	1.08e-142
Rpl6	5.22e-123	0.466219	0.984	0.974	1.07e-118
Rpl7	5.44e-94	0.396123	0.981	0.981	1.11e-89
Rpl8	4.94e-200	0.560403	0.994	0.989	1.01e-195
Rpl9	1.11e-196	0.674793	0.985	0.964	2.28e-192
Rplp2	8.41e-62	0.260018	0.991	0.991	1.72e-57
Rpn1	9.52e-35	-0.320189	0.628	0.783	1.95e-30
Rpn2	1.22e-22	-0.294853	0.572	0.706	2.51e-18
Rps10	1.2e-111	0.403302	0.99	0.985	2.46e-107
Rps11	2.39e-65	0.336119	0.983	0.979	4.88e-61
Rps12	6.06e-120	0.458456	0.99	0.988	1.24e-115
Rps13	3.41e-144	0.509723	0.981	0.976	6.98e-140
Rps14	5.43e-113	0.388735	0.992	0.991	1.11e-108
Rps15a	2.77e-143	0.546522	0.985	0.964	5.67e-139
Rps16	2.28e-110	0.410581	0.988	0.981	4.67e-106
Rps17	2.59e-41	0.288395	0.97	0.952	5.3e-37
Rps18	7.37e-44	0.30934	0.965	0.937	1.51e-39
Rps19	7.19e-228	0.726396	0.985	0.974	1.47e-223
Rps2	5.16e-115	0.519709	0.972	0.947	1.06e-110
Rps20	1.64e-144	0.513463	0.991	0.98	3.35e-140
Rps21	4.49e-68	0.306227	0.992	0.985	9.18e-64
Rps23	1.6e-242	0.647003	0.99	0.984	3.27e-238
Rps24	2.12e-91	0.349053	0.994	0.993	4.33e-87
Rps25	1.07e-255	0.704834	0.988	0.978	2.19e-251
Rps27	9.31e-117	0.470193	0.989	0.973	1.9e-112
Rps27a	3.47e-90	0.34349	0.994	0.993	7.09e-86
Rps3	2.27e-179	0.620095	0.981	0.959	4.65e-175
Rps3a1	1.38e-244	0.61729	0.994	0.992	2.83e-240
Rps4x	5.34e-91	0.400393	0.991	0.982	1.09e-86
Rps5	2.78e-147	0.512651	0.983	0.985	5.68e-143
Rps6	1.91e-59	0.339662	0.965	0.951	3.9e-55
Rps6ka1	1.71e-30	-0.275616	0.232	0.407	3.5e-26
Rps6ka3	2.08e-28	-0.322271	0.493	0.659	4.25e-24
Rps7	7.63e-110	0.461747	0.98	0.973	1.56e-105
Rps8	4.09e-132	0.438214	0.993	0.994	8.37e-128
Rsrc2	1.82e-12	0.263699	0.588	0.52	3.72e-08
Rtn4	7.17e-29	-0.28181	0.917	0.953	1.47e-24
S100a11	2.01e-101	-0.963976	0.792	0.906	4.11e-97
S100a8	6.51e-114	1.03635	0.471	0.177	1.33e-109
S100b	1.04e-43	0.647029	0.201	0.059	2.13e-39
Samhd1	8.26e-72	-0.664477	0.523	0.765	1.69e-67
Sash1	2.46e-53	0.571164	0.595	0.395	5.03e-49
Scamp2	1.41e-22	-0.334815	0.619	0.756	2.88e-18
Sdc3	7.97e-145	-0.983145	0.453	0.757	1.63e-140
Sdc4	6.36e-17	0.958493	0.56	0.486	1.3e-12
Sde2	1.63e-06	0.250549	0.303	0.253	0.0332416
Sec61a1	8.34e-26	-0.308782	0.481	0.64	1.71e-21
Selenok	4.16e-53	0.374062	0.906	0.856	8.52e-49
Selenom	2.13e-70	0.623433	0.677	0.48	4.36e-66
Selplg	8.74e-111	-0.70694	0.286	0.622	1.79e-106
Sema4a	4.75e-39	-0.347941	0.219	0.418	9.72e-35
Sema6a	2.55e-14	0.341564	0.13	0.061	5.21e-10
Serp1	2.97e-21	-0.253213	0.738	0.851	6.07e-17
Serpinb6a	1.46e-31	0.368865	0.683	0.494	2.99e-27
Serpine1	4.85e-24	0.327089	0.136	0.046	9.92e-20
Setd1b	3.37e-23	-0.279388	0.25	0.398	6.89e-19
Sf3b4	2.8e-22	-0.255937	0.296	0.453	5.73e-18
Sfxn3	1.08e-33	-0.346876	0.496	0.671	2.21e-29
Sgk3	3.82e-27	-0.318298	0.496	0.66	7.82e-23
Sgms1	2.35e-26	-0.321566	0.613	0.744	4.81e-22
Sgms2	3.08e-41	-0.48432	0.336	0.539	6.3e-37
Sgpl1	7.88e-25	-0.285024	0.723	0.823	1.61e-20
Sgpp1	4.13e-25	-0.343558	0.615	0.747	8.46e-21
Sh3glb1	1.4e-58	0.383305	0.923	0.886	2.87e-54
Shisa5	3.21e-51	-0.404067	0.769	0.874	6.56e-47
Sirpa	4.75e-39	-0.393925	0.748	0.872	9.72e-35
Ski	9.26e-19	-0.261333	0.731	0.813	1.89e-14
Slamf9	2.17e-19	-0.329745	0.305	0.432	4.44e-15
Slc29a3	1.84e-39	-0.348607	0.237	0.442	3.75e-35
Slc38a1	1.34e-55	-0.327784	0.112	0.327	2.73e-51
Slc39a1	8.65e-43	-0.380742	0.476	0.674	1.77e-38
Slc3a2	4.7e-16	0.258033	0.771	0.719	9.62e-12
Slc44a1	2.48e-20	-0.26886	0.536	0.667	5.07e-16
Slc7a2	9.59e-39	0.419991	0.425	0.238	1.96e-34
Slfn2	7.17e-58	1.0114	0.761	0.618	1.47e-53
Smagp	1.37e-34	0.323528	0.353	0.19	2.8e-30
Smim15	1.55e-17	-0.255672	0.471	0.605	3.17e-13
Snhg8	4.53e-60	0.444479	0.851	0.715	9.26e-56
Snx2	4.89e-17	-0.453566	0.725	0.785	1e-12
Socs6	6.38e-23	-0.320662	0.314	0.466	1.31e-18
Sod1	2.12e-62	-0.512042	0.751	0.879	4.34e-58
Sod2	4.61e-15	0.450323	0.651	0.603	9.43e-11
Sp1	3.73e-22	-0.279593	0.41	0.564	7.64e-18
Sparc	5.21e-17	0.320883	0.153	0.072	1.07e-12
Spcs3	3.82e-22	-0.252739	0.371	0.53	7.82e-18
Sppl2a	1.11e-20	-0.277394	0.678	0.798	2.26e-16
Spryd7	3.22e-15	0.352443	0.378	0.286	6.59e-11
Sptbn1	5e-32	0.447017	0.745	0.675	1.02e-27
Srgn	1.59e-37	0.653953	0.913	0.877	3.26e-33
Srrm1	9.11e-19	0.271026	0.679	0.604	1.86e-14
Srrm2	6.6e-29	0.338364	0.771	0.693	1.35e-24
Srsf6	1.84e-26	-0.278735	0.356	0.52	3.77e-22
Ssr1	9.77e-32	-0.289561	0.585	0.735	2e-27
Ssr3	5.27e-39	-0.351903	0.813	0.911	1.08e-34
Ssr4	2.69e-27	0.338615	0.744	0.669	5.51e-23
St3gal1	1.2e-25	-0.324718	0.397	0.56	2.46e-21
St8sia4	4.01e-24	-0.299387	0.537	0.696	8.2e-20
Stard8	4.54e-13	-0.308471	0.511	0.62	9.29e-09
Stk17b	2.28e-11	0.266983	0.789	0.748	4.67e-07
Stom	1e-16	-0.255775	0.621	0.723	2.05e-12
Strn4	9e-32	-0.320118	0.281	0.467	1.84e-27
Stt3a	1.66e-31	-0.305541	0.369	0.556	3.4e-27
Stt3b	6.17e-35	-0.367907	0.448	0.629	1.26e-30
Stxbp6	7.3e-19	-0.258472	0.412	0.544	1.49e-14
Sub1	1.07e-78	-0.597973	0.88	0.927	2.19e-74
Sulf2	3.72e-30	-0.471376	0.677	0.785	7.61e-26
Surf4	5.84e-25	-0.283987	0.575	0.735	1.19e-20
Syf2	7.79e-19	0.26983	0.719	0.647	1.59e-14
Syk	1.34e-24	-0.294881	0.541	0.69	2.75e-20
Syngr1	6.69e-32	0.329145	0.312	0.157	1.37e-27
Syngr2	6.02e-26	-0.34096	0.417	0.577	1.23e-21
Tab2	1.2e-20	-0.261929	0.583	0.712	2.45e-16
Tacc1	4.28e-30	-0.315361	0.729	0.836	8.75e-26
Taf1d	2.73e-22	0.252679	0.547	0.419	5.59e-18
Tagln2	7.39e-160	-0.853352	0.871	0.957	1.51e-155
Taok1	6.12e-24	-0.319978	0.652	0.775	1.25e-19
Taok3	1.01e-43	-0.419318	0.467	0.667	2.08e-39
Tapbp	2.06e-38	-0.365951	0.642	0.794	4.22e-34
Tbc1d14	4.56e-26	-0.303777	0.351	0.521	9.33e-22
Tceal9	9.98e-28	0.422361	0.545	0.417	2.04e-23
Tchh	1.16e-32	0.274935	0.156	0.047	2.38e-28
Tcim	2.29e-22	0.353641	0.141	0.054	4.68e-18
Tep1	3.15e-33	-0.365817	0.454	0.638	6.44e-29
Tet3	1.27e-21	-0.260732	0.477	0.624	2.6e-17
Tfe3	4.56e-24	-0.327826	0.431	0.595	9.33e-20
Tgfb1	1.38e-22	-0.250057	0.723	0.822	2.83e-18
Tgfbi	7.58e-68	-0.469058	0.963	0.976	1.55e-63
Tgfbr1	1.74e-13	0.286366	0.438	0.353	3.57e-09
Tiam1	4.18e-56	-0.539304	0.529	0.722	8.56e-52
Timp2	2.79e-47	0.442586	0.921	0.843	5.7e-43
Tkt	7.9e-56	-0.501412	0.584	0.776	1.62e-51
Tle3	1.51e-21	-0.259503	0.293	0.449	3.09e-17
Tlr2	4.45e-23	0.580412	0.478	0.354	9.1e-19
Tlr7	2.44e-37	0.566226	0.609	0.473	5e-33
Tlr8	1.48e-25	0.25575	0.238	0.116	3.03e-21
Tmbim6	4.83e-41	-0.33674	0.816	0.911	9.87e-37
Tmem106a	3.98e-20	-0.287219	0.402	0.548	8.15e-16
Tmem123	2.72e-24	-0.268101	0.437	0.595	5.56e-20
Tmem176a	5.53e-13	-0.326014	0.35	0.444	1.13e-08
Tmem234	2.78e-25	0.293262	0.774	0.709	5.68e-21
Tmem251	4.98e-16	0.318643	0.332	0.24	1.02e-11
Tmem258	3.96e-31	-0.346829	0.572	0.714	8.09e-27
Tmem37	1.34e-35	0.509552	0.635	0.507	2.75e-31
Tmem38b	2.27e-21	0.260583	0.305	0.185	4.65e-17
Tmem43	6.69e-58	-0.568596	0.49	0.704	1.37e-53
Tmod1	6.04e-27	0.302847	0.332	0.188	1.23e-22
Tmsb10	3.95e-64	-0.757539	0.715	0.819	8.08e-60
Tnf	2.91e-32	1.63204	0.438	0.295	5.96e-28
Tnfaip2	5.96e-16	0.917169	0.635	0.559	1.22e-11
Tnfaip3	7.61e-267	1.43193	0.438	0.001	1.56e-262
Tnfrsf11a	6.39e-30	-0.344649	0.438	0.6	1.31e-25
Tnfrsf13b	1.22e-20	-0.253931	0.301	0.458	2.49e-16
Tnfsf12	5.72e-28	0.355649	0.681	0.584	1.17e-23
Tnfsf13	3.68e-21	0.264172	0.322	0.196	7.52e-17
Tnfsf9	1.22e-19	0.896774	0.278	0.17	2.49e-15
Tomm20	4.09e-39	0.339322	0.843	0.775	8.37e-35
Top1	2.1e-11	0.34686	0.562	0.504	4.3e-07
Tpcn1	1.46e-20	-0.255089	0.439	0.588	2.98e-16
Tpi1	3.55e-22	-0.261802	0.617	0.73	7.26e-18
Tpm3-rs7	1.48e-75	-0.516106	0.683	0.845	3.02e-71
Tppp	2.78e-47	-0.39607	0.082	0.262	5.7e-43
Tppp3	3.65e-182	-1.43216	0.634	0.88	7.47e-178
Tpr	2.08e-21	0.303762	0.825	0.78	4.25e-17
Tpt1	1.03e-236	0.556801	0.996	0.998	2.1e-232
Tra2a	9.89e-32	0.426814	0.577	0.447	2.02e-27
Tram1	1.24e-42	-0.393091	0.594	0.768	2.54e-38
Trappc6b	3.34e-16	0.2512	0.6	0.506	6.82e-12
Trem2	3.39e-15	0.301898	0.802	0.754	6.93e-11
Trerf1	3.04e-33	-0.339534	0.268	0.453	6.22e-29
Trim28	1.41e-46	-0.378728	0.247	0.466	2.89e-42
Trim47	1.63e-23	-0.314102	0.436	0.58	3.33e-19
Trim8	3.31e-31	-0.332831	0.344	0.526	6.78e-27
Tsc22d3	5.78e-119	0.801866	0.9	0.813	1.18e-114
Tspo	9.87e-19	0.251356	0.94	0.935	2.02e-14
Ttc39c	1.2e-65	0.576233	0.424	0.204	2.46e-61
Tuba1a	7.71e-54	-0.633455	0.433	0.649	1.58e-49
Tuba1b	7.07e-57	-0.55003	0.737	0.857	1.45e-52
Tubb2a	4.29e-39	-0.431203	0.286	0.485	8.78e-35
Tubb5	1.77e-24	-0.313356	0.769	0.858	3.62e-20
Tulp4	1.47e-28	0.367866	0.601	0.483	3.01e-24
Twf2	1.26e-31	-0.323625	0.301	0.486	2.57e-27
Tyk2	1.04e-29	-0.256519	0.13	0.284	2.12e-25
Uba1	1.71e-62	-0.49761	0.459	0.686	3.5e-58
Ubb	1.62e-131	0.790445	0.953	0.902	3.31e-127
Ubc	2.93e-24	0.530097	0.855	0.775	6e-20
Ube2j1	3.88e-36	-0.319651	0.307	0.506	7.94e-32
Ube2v1	2.48e-30	-0.309273	0.383	0.563	5.07e-26
Ubxn1	2.95e-32	0.324647	0.785	0.706	6.03e-28
Ugcg	2.97e-12	0.340895	0.278	0.203	6.08e-08
Uggt1	1.77e-31	-0.308728	0.218	0.392	3.61e-27
Uhmk1	1.06e-32	-0.324675	0.265	0.449	2.18e-28
Unc93b1	8.16e-81	-0.605814	0.703	0.867	1.67e-76
Uqcrc1	9.68e-26	-0.276874	0.503	0.653	1.98e-21
Usp9x	3.05e-23	-0.304414	0.578	0.711	6.25e-19
Vamp3	7.73e-21	-0.268906	0.471	0.614	1.58e-16
Vasp	1.24e-23	-0.254557	0.296	0.458	2.54e-19
Vat1	1.12e-14	-0.277478	0.717	0.775	2.29e-10
Vcl	3.56e-37	-0.418368	0.45	0.616	7.29e-33
Vcp	2.61e-51	-0.437884	0.714	0.855	5.33e-47
Vim	2.15e-74	-0.51476	0.985	0.994	4.39e-70
Vmp1	8.99e-08	0.252052	0.524	0.471	0.00183924
Vopp1	1.21e-23	-0.270537	0.179	0.318	2.48e-19
Vsig4	2.07e-52	1.08999	0.353	0.149	4.23e-48
Vwa5a	8.96e-33	-0.389969	0.433	0.596	1.83e-28
Wdfy2	1.44e-24	-0.279568	0.219	0.377	2.95e-20
Wdr1	7.14e-96	-0.610141	0.66	0.845	1.46e-91
Wdr26	6.53e-49	-0.392	0.764	0.877	1.33e-44
Wdr82	1.24e-23	-0.258695	0.201	0.35	2.53e-19
Wfdc17	2.02e-45	1.01583	0.762	0.653	4.13e-41
Wipf1	2.02e-70	-0.521	0.612	0.812	4.13e-66
Wls	2.13e-22	-0.295396	0.366	0.524	4.35e-18
Xpo1	1.19e-20	-0.255531	0.369	0.523	2.43e-16
Xylt1	6.3e-33	-0.37096	0.251	0.435	1.29e-28
Yae1d1	6.1e-11	0.550485	0.242	0.164	1.25e-06
Ywhab	9.6e-29	-0.291464	0.808	0.901	1.96e-24
Ywhag	4.94e-27	-0.304825	0.596	0.729	1.01e-22
Ywhah	1.95e-57	-0.509649	0.657	0.815	3.99e-53
Ywhaz	2.21e-119	-0.562919	0.892	0.967	4.51e-115
Zbtb7a	2.67e-26	-0.312788	0.538	0.688	5.47e-22
Zc3h12a	1.34e-11	0.257739	0.216	0.144	2.74e-07
Zc3h6	1.8e-25	0.285572	0.29	0.162	3.68e-21
Zcchc24	3.56e-24	-0.366335	0.568	0.693	7.29e-20
Zeb2	1.22e-30	-0.352994	0.97	0.983	2.5e-26
Zeb2os	2.3e-17	0.288226	0.328	0.222	4.71e-13
Zfand5	2.29e-40	0.50432	0.82	0.725	4.67e-36
Zfp710	1.22e-31	-0.332863	0.3	0.484	2.5e-27
Zmiz1	3.45e-20	-0.306912	0.736	0.82	7.06e-16
Zswim6	1.54e-16	-0.252654	0.397	0.541	3.16e-12
Zyx	3.17e-103	-0.840067	0.644	0.846	6.49e-99
