# Supplementary material for: Single-cell analysis of age-related changes in leukocytes of diabetic mouse hindpaws
Source: Cell Mol Life Sci. 2024 Mar 19;81(1):146. doi: 10.1007/s00018-024-05128-z (PMC10951029; doi:10.1007/s00018-024-05128-z)
Supplement: Supplementary file 8 — Supplementary file8 (XLSX 141 KB) [file 18_2024_5128_MOESM8_ESM.xlsx]

## Sheet: Lyve1 based clustering DEG
Single-Cell Analysis of Age-Related Changes in Leukocytes of Diabetic Mouse Hindpaws
Cellular and Molecular Life Sciences
James M. Nichols, Hoang Vu Pham, Eric Lee, Rajasekaran Mahalingam, Andrew J. Shepherd
The MD Anderson Pain Research Consortium and the Laboratories of Neuroimmunology, Department of Symptom Research, Division of Internal Medicine, The University of Texas MD Anderson Cancer Center, Houston, TX 77030.
Supplementary Table 7. Lyve1 clustering DEGs
	p_val	avg_log2FC	pct.1	pct.2	p_val_adj
Lyve1	0	4.31028	1	0	0
Vsig4	4.47e-281	2.50418	0.385	0.058	9.15e-277
Retnla	2e-33	2.01196	0.297	0.191	4.09e-29
F13a1	0	1.92441	0.903	0.545	0
Cfh	0	1.90635	0.821	0.3	0
Folr2	0	1.89352	0.752	0.128	0
Timp2	0	1.764	0.976	0.721	0
Gas6	0	1.69049	0.817	0.23	0
Selenop	0	1.59027	0.974	0.818	0
Pf4	0	1.58681	0.948	0.67	0
Slc7a2	6.37e-109	1.58498	0.388	0.179	1.3e-104
Maf	0	1.58229	0.914	0.536	0
Ltc4s	0	1.56507	0.663	0.162	0
Aqp1	0	1.52333	0.821	0.402	0
C1qc	0	1.5229	0.957	0.618	0
Cbr2	0	1.51261	0.691	0.192	0
C1qa	0	1.42467	0.962	0.628	0
Pmepa1	1.98e-166	1.36722	0.557	0.277	4.05e-162
Serpinb6a	0	1.3237	0.825	0.287	0
Rnase4	0	1.28986	0.95	0.626	0
Pmp22	0	1.28967	0.906	0.402	0
Dab2	0	1.24912	0.938	0.592	0
Wwp1	0	1.23246	0.787	0.334	0
Ednrb	9.26e-210	1.23199	0.297	0.036	1.89e-205
Cd163	6.86e-155	1.20746	0.629	0.385	1.4e-150
Stab1	0	1.18021	0.666	0.223	0
Fcgrt	0	1.17867	0.793	0.374	0
Tns1	0	1.16562	0.941	0.586	0
C4b	2.19e-265	1.16179	0.403	0.066	4.48e-261
Gpr34	0	1.14425	0.704	0.283	0
Serinc3	0	1.13175	0.994	0.947	0
Sparc	2.14e-90	1.13001	0.213	0.061	4.39e-86
Ninj1	0	1.11833	0.888	0.569	0
Fgfr1	0	1.04162	0.883	0.453	0
Mafb	0	1.04091	0.976	0.819	0
C1qb	0	1.02657	0.963	0.674	0
Stard8	0	1.02144	0.76	0.365	0
Wfdc17	3.26e-176	1.01757	0.836	0.603	6.67e-172
Cd36	0	1.01295	0.894	0.496	0
Colec12	0	1.00335	0.544	0.119	0
Tgfbr2	0	0.934227	0.816	0.445	0
Sulf2	0	0.932859	0.897	0.619	0
Bin1	0	0.913566	0.769	0.4	0
S1pr1	0	0.87918	0.679	0.255	0
P2ry12	0	0.866066	0.629	0.196	0
Glul	0	0.865366	0.955	0.76	0
Slco2b1	0	0.860235	0.537	0.105	0
Rin2	0	0.854779	0.871	0.537	0
Sptbn1	5.37e-261	0.854134	0.791	0.503	1.1e-256
C5ar1	0	0.843802	0.825	0.411	0
Cd63	0	0.832605	0.929	0.547	0
Arsb	2.68e-161	0.823696	0.523	0.247	5.48e-157
Mrc1	2.91e-183	0.815173	0.93	0.697	5.96e-179
Csf1r	0	0.81417	0.982	0.895	0
Gprc5b	0	0.812664	0.663	0.238	0
Ctsd	1.09e-109	0.800261	0.919	0.789	2.23e-105
Nfic	1.62e-241	0.7929	0.874	0.628	3.31e-237
Etv1	1.36e-303	0.790873	0.572	0.168	2.79e-299
S100b	5.4e-147	0.786393	0.233	0.034	1.1e-142
Rasgrp3	0	0.783572	0.532	0.099	0
Tmem37	9.15e-266	0.780044	0.712	0.322	1.87e-261
Frmd4b	8.76e-245	0.761278	0.767	0.404	1.79e-240
Fcna	1.7e-305	0.75649	0.462	0.088	3.49e-301
Snx2	2.85e-192	0.750508	0.873	0.66	5.82e-188
Prune2	0	0.742401	0.574	0.154	0
Grn	2.05e-229	0.733215	0.989	0.937	4.19e-225
Nupr1	1.85e-178	0.713295	0.697	0.387	3.79e-174
Mt1	4.3e-145	0.706919	0.882	0.653	8.8e-141
Hpgd	1.48e-179	0.702494	0.355	0.082	3.02e-175
Rab11fip5	2.91e-256	0.7006	0.778	0.438	5.95e-252
Pepd	2.49e-228	0.697913	0.835	0.545	5.1e-224
Mtss1	3.26e-197	0.693129	0.902	0.674	6.66e-193
Pon2	5.67e-180	0.686919	0.841	0.623	1.16e-175
Camk1	3.87e-228	0.683947	0.739	0.41	7.92e-224
Lifr	8.65e-140	0.680063	0.606	0.333	1.77e-135
Selenom	1.46e-238	0.673147	0.658	0.284	2.99e-234
Dnm1	0	0.672539	0.524	0.117	0
Slc9a3r2	2.39e-300	0.66833	0.455	0.083	4.89e-296
Cd81	9.26e-209	0.667896	0.842	0.473	1.89e-204
Itm2b	0	0.664693	0.997	0.978	0
Clec10a	1.48e-28	0.655456	0.453	0.342	3.03e-24
Pltp	9.41e-166	0.654925	0.921	0.73	1.93e-161
Rab31	2.2e-226	0.649836	0.896	0.683	4.5e-222
C3ar1	1.16e-214	0.63905	0.926	0.667	2.37e-210
Apoe	4.45e-54	0.637329	0.82	0.721	9.11e-50
Spred1	1.83e-193	0.636701	0.861	0.596	3.75e-189
Tut7	4.68e-186	0.634486	0.844	0.62	9.58e-182
Tcf4	2.25e-201	0.633459	0.904	0.678	4.61e-197
Lair1	2e-149	0.63296	0.722	0.451	4.09e-145
Blvrb	5.62e-199	0.632644	0.766	0.455	1.15e-194
Nrp1	6.83e-162	0.63097	0.712	0.428	1.4e-157
Fxyd2	4.48e-138	0.627867	0.94	0.678	9.15e-134
Lamp1	0	0.623017	0.994	0.964	0
Nfia	2.6e-198	0.622558	0.549	0.22	5.32e-194
Ms4a6b	1.39e-180	0.620799	0.668	0.316	2.85e-176
Ski	2.75e-205	0.618196	0.884	0.656	5.63e-201
Kank2	1.37e-295	0.616613	0.417	0.059	2.81e-291
Mt2	9.94e-83	0.609822	0.363	0.17	2.03e-78
Rgl1	4.53e-148	0.60787	0.669	0.372	9.28e-144
Hexb	3.27e-63	0.605572	0.682	0.536	6.69e-59
Plekhg5	8.3e-205	0.601437	0.381	0.088	1.7e-200
Ctsk	1.12e-33	0.601187	0.209	0.111	2.29e-29
Lgmn	3.94e-205	0.595955	0.978	0.849	8.07e-201
Syngr1	1.02e-183	0.594608	0.383	0.099	2.08e-179
Tmod1	2.46e-259	0.586753	0.4	0.067	5.03e-255
Igfbp4	4.73e-127	0.583141	0.535	0.26	9.67e-123
Alox5	1.36e-192	0.578982	0.793	0.463	2.77e-188
Man2b1	6.4e-147	0.575901	0.895	0.74	1.31e-142
Ccl24	5.57e-159	0.574375	0.431	0.151	1.14e-154
Gatm	7.06e-172	0.572615	0.514	0.211	1.44e-167
Selenbp1	9.68e-226	0.570604	0.476	0.135	1.98e-221
Timd4	5.2e-230	0.568107	0.275	0.016	1.06e-225
Mtdh	4.26e-103	0.563444	0.899	0.762	8.71e-99
Ccl8	6.74e-28	0.560825	0.119	0.05	1.38e-23
Trem2	4.04e-117	0.559129	0.824	0.611	8.26e-113
Dhrs3	9.32e-171	0.557071	0.713	0.398	1.91e-166
Zcchc24	1.24e-159	0.55106	0.771	0.48	2.54e-155
Slc6a6	1.61e-204	0.546009	0.977	0.91	3.3e-200
Rab3il1	5.73e-176	0.544915	0.619	0.289	1.17e-171
Zbtb20	6.08e-117	0.543183	0.591	0.344	1.24e-112
Pdgfc	4.25e-216	0.53749	0.411	0.099	8.69e-212
Pros1	1.21e-145	0.530568	0.671	0.381	2.47e-141
Kif1b	3.39e-161	0.529913	0.739	0.459	6.94e-157
Ehd4	1.13e-130	0.529225	0.908	0.747	2.32e-126
Fam126a	2.36e-149	0.525722	0.688	0.407	4.82e-145
Rasa1	3.43e-154	0.525498	0.622	0.332	7.02e-150
Fchsd2	5.88e-158	0.523241	0.52	0.227	1.2e-153
Ccr1	5.06e-106	0.51837	0.722	0.498	1.04e-101
Ctsb	4.24e-155	0.517994	0.995	0.978	8.67e-151
Nr3c1	7.34e-142	0.51738	0.791	0.568	1.5e-137
2610507B11Rik	4.65e-153	0.516054	0.747	0.493	9.51e-149
Pls3	4.63e-183	0.515286	0.437	0.137	9.47e-179
Ppia	9.93e-172	0.512484	0.995	0.982	2.03e-167
Rhoc	2.42e-134	0.511909	0.557	0.273	4.95e-130
Hspb1	3.3e-39	0.511498	0.247	0.131	6.76e-35
Fermt2	2.8e-233	0.510645	0.29	0.021	5.73e-229
Hcst	5.28e-140	0.510514	0.714	0.459	1.08e-135
P2ry6	1.53e-141	0.508175	0.713	0.434	3.12e-137
Mamdc2	3.86e-106	0.507118	0.574	0.33	7.9e-102
Qk	2.67e-177	0.506055	0.963	0.879	5.46e-173
Tcn2	3.62e-147	0.505188	0.555	0.269	7.41e-143
Arhgef12	4.88e-172	0.504556	0.615	0.302	9.99e-168
Sash1	3.59e-165	0.502786	0.617	0.291	7.35e-161
Trf	8.57e-73	0.502317	0.59	0.379	1.75e-68
Gns	9.49e-147	0.501616	0.839	0.618	1.94e-142
Lamp2	2.75e-199	0.498504	0.979	0.9	5.64e-195
Igf1	2.13e-144	0.494089	0.606	0.278	4.37e-140
Smagp	2.44e-234	0.49294	0.422	0.09	4.99e-230
Mef2c	3.72e-136	0.492251	0.878	0.661	7.61e-132
Myo5a	6.93e-133	0.490769	0.827	0.595	1.42e-128
Aplp2	1.37e-155	0.487692	0.954	0.829	2.8e-151
Cavin1	1.92e-186	0.487265	0.749	0.356	3.92e-182
Cspg4	4.34e-114	0.486883	0.314	0.104	8.88e-110
Itsn1	7.68e-156	0.484391	0.499	0.206	1.57e-151
Scamp2	8.27e-134	0.482175	0.827	0.631	1.69e-129
Atp2a3	1.03e-106	0.481109	0.7	0.482	2.1e-102
Cltc	3.7e-114	0.480431	0.966	0.888	7.57e-110
Cd109	2.2e-164	0.480118	0.55	0.239	4.5e-160
Gypc	6.11e-195	0.475129	0.406	0.11	1.25e-190
Sbf2	3.53e-147	0.474475	0.649	0.349	7.22e-143
Snx9	8.7e-137	0.473069	0.738	0.483	1.78e-132
Idh2	6.81e-155	0.47286	0.601	0.292	1.39e-150
Reps2	2.56e-202	0.472841	0.312	0.045	5.24e-198
Mef2a	4.63e-136	0.467153	0.965	0.892	9.48e-132
Ophn1	3.3e-156	0.465862	0.444	0.161	6.75e-152
Ank2	3.82e-199	0.463969	0.312	0.049	7.81e-195
Ecm1	7.99e-124	0.463049	0.957	0.752	1.63e-119
Elk3	1.95e-123	0.462242	0.779	0.548	4e-119
mt-Nd2	4.48e-94	0.460629	0.976	0.94	9.16e-90
Olfml3	6.34e-86	0.458136	0.214	0.062	1.3e-81
Sec14l1	1.7e-133	0.458124	0.72	0.455	3.47e-129
Emp1	2.41e-136	0.456484	0.986	0.928	4.92e-132
Wnk1	1.21e-143	0.455964	0.958	0.859	2.48e-139
Man1a	9.51e-121	0.454683	0.836	0.62	1.94e-116
Rgs10	1.14e-126	0.454622	0.838	0.628	2.34e-122
Spire1	1.34e-160	0.453378	0.455	0.174	2.73e-156
Plod1	2.57e-157	0.452116	0.5	0.209	5.25e-153
Dse	3.58e-99	0.451287	0.756	0.529	7.32e-95
Gcnt1	1.91e-123	0.450551	0.428	0.182	3.91e-119
Klf9	5.77e-95	0.448316	0.644	0.408	1.18e-90
Ap2a2	2.72e-81	0.447571	0.892	0.753	5.57e-77
Mir99ahg	4.16e-191	0.447075	0.353	0.071	8.5e-187
Adam15	2.33e-124	0.444084	0.911	0.74	4.76e-120
Hmgn1	4.55e-143	0.441586	0.58	0.281	9.31e-139
Rhoj	7.89e-203	0.439302	0.299	0.038	1.61e-198
Rnasel	2.63e-115	0.438769	0.529	0.271	5.38e-111
P2rx7	6.35e-100	0.438295	0.491	0.252	1.3e-95
Prkcb	5.99e-159	0.438199	0.436	0.149	1.22e-154
Arhgef3	4.76e-129	0.43694	0.573	0.298	9.74e-125
Cd164	9.24e-121	0.436926	0.787	0.557	1.89e-116
Calm2	2.57e-140	0.434535	0.982	0.922	5.26e-136
Hpgds	2.65e-142	0.434521	0.359	0.106	5.42e-138
Vat1	9.15e-126	0.434256	0.836	0.58	1.87e-121
Prxl2b	8.83e-159	0.433046	0.394	0.121	1.81e-154
Cd68	2.29e-76	0.426698	0.864	0.746	4.69e-72
Ang	2.65e-127	0.424198	0.483	0.213	5.41e-123
Emp3	1.72e-107	0.423589	0.982	0.965	3.52e-103
Npl	3.05e-169	0.422346	0.313	0.063	6.24e-165
Cenpb	1.66e-130	0.420751	0.779	0.547	3.39e-126
Tpp1	1.46e-111	0.415002	0.686	0.436	2.99e-107
Cmah	1.65e-165	0.414671	0.229	0.023	3.38e-161
Itga9	2.06e-193	0.413261	0.285	0.035	4.22e-189
Cd33	5.36e-97	0.413136	0.717	0.474	1.1e-92
Ethe1	4.54e-113	0.413111	0.533	0.283	9.3e-109
Wdfy3	8.74e-114	0.411963	0.55	0.294	1.79e-109
Sema6a	1.2e-142	0.410957	0.183	0.012	2.46e-138
Eps15	1.33e-87	0.408907	0.679	0.463	2.73e-83
Egfr	2.33e-164	0.408155	0.266	0.041	4.76e-160
Zfhx3	1.08e-97	0.406791	0.754	0.524	2.22e-93
Snx5	1.65e-91	0.406284	0.893	0.741	3.38e-87
Tfrc	6.25e-86	0.406067	0.357	0.159	1.28e-81
Rapgef6	1.22e-104	0.405268	0.529	0.3	2.5e-100
Rab11a	1.14e-113	0.404369	0.836	0.64	2.34e-109
Mertk	5.7e-158	0.403327	0.408	0.124	1.17e-153
Ms4a6d	4.29e-127	0.402758	0.778	0.501	8.78e-123
Ifitm2	2.14e-97	0.402638	0.97	0.913	4.38e-93
Dpysl3	1.85e-113	0.402003	0.392	0.157	3.79e-109
Tpbgl	3.92e-157	0.401931	0.239	0.031	8.01e-153
Snx27	6.76e-110	0.401045	0.512	0.258	1.38e-105
Anxa3	5.83e-112	0.398163	0.568	0.307	1.19e-107
Sesn1	1.35e-125	0.398071	0.477	0.21	2.77e-121
Rgs7bp	1.78e-180	0.397954	0.242	0.022	3.65e-176
2510009E07Rik	5.82e-62	0.397189	0.454	0.283	1.19e-57
Sgpp1	6.48e-102	0.395968	0.802	0.581	1.33e-97
Klf2	1.6e-67	0.395405	0.897	0.777	3.28e-63
Lima1	1.2e-111	0.395125	0.503	0.251	2.45e-107
Ctnnd1	1.48e-111	0.393715	0.666	0.408	3.02e-107
Tlr7	2.55e-78	0.393701	0.595	0.374	5.22e-74
B3gnt2	3.67e-107	0.391977	0.523	0.279	7.52e-103
Cavin3	5.74e-147	0.391117	0.209	0.023	1.17e-142
Gnaq	2.1e-99	0.390394	0.77	0.55	4.29e-95
Ppp1r14b	3.51e-96	0.390208	0.823	0.632	7.18e-92
Tulp4	4.63e-109	0.388722	0.613	0.363	9.48e-105
Idh1	7.17e-92	0.388121	0.843	0.651	1.47e-87
Enpp1	5.89e-166	0.387493	0.276	0.046	1.2e-161
Gda	7.3e-94	0.386242	0.912	0.754	1.49e-89
Clec5a	5.07e-110	0.386017	0.603	0.339	1.04e-105
Ctsl	1.07e-139	0.385843	0.881	0.624	2.18e-135
Adam9	3.65e-99	0.385643	0.673	0.435	7.47e-95
Tns2	1.87e-170	0.38496	0.323	0.07	3.83e-166
Comt	9.7e-101	0.384162	0.654	0.416	1.99e-96
Epb41l1	2.26e-124	0.383411	0.525	0.256	4.63e-120
Evi5	1.61e-97	0.381669	0.613	0.373	3.29e-93
Abca1	2.09e-89	0.380686	0.706	0.46	4.29e-85
Lgals1	4.3e-65	0.379555	0.937	0.858	8.79e-61
Ahnak2	1.1e-96	0.379337	0.561	0.308	2.25e-92
Cmklr1	1.35e-113	0.377111	0.503	0.24	2.75e-109
Bhlhe41	2.99e-150	0.376905	0.297	0.063	6.11e-146
Psd3	6.22e-93	0.376743	0.61	0.367	1.27e-88
Adamtsl5	1.39e-164	0.376487	0.35	0.089	2.84e-160
Tcim	1.46e-123	0.375993	0.179	0.018	2.99e-119
Serpinh1	1.06e-168	0.372859	0.218	0.016	2.17e-164
Malat1	3.04e-82	0.371982	0.998	0.997	6.21e-78
Fez2	2.63e-132	0.370862	0.426	0.17	5.37e-128
Laptm4a	4.3e-104	0.370812	0.916	0.801	8.8e-100
Ttc28	1.84e-136	0.370165	0.312	0.084	3.76e-132
Cd37	1.43e-90	0.369921	0.766	0.565	2.93e-86
Fli1	4.36e-83	0.368856	0.812	0.627	8.92e-79
Bmp2	2.55e-139	0.368579	0.205	0.023	5.22e-135
Stk17b	1.29e-62	0.368207	0.796	0.656	2.64e-58
Pde3b	1.83e-91	0.368142	0.444	0.229	3.75e-87
Hmox1	3.87e-87	0.365076	0.768	0.541	7.91e-83
Itgb5	1.67e-60	0.363066	0.346	0.18	3.42e-56
Tsc22d3	1.71e-81	0.362966	0.868	0.705	3.5e-77
Chp2	2.07e-119	0.362898	0.181	0.022	4.23e-115
Prkacb	7.54e-91	0.36075	0.558	0.336	1.54e-86
Abcc1	1.02e-90	0.360507	0.574	0.343	2.09e-86
Rab10	2.72e-82	0.359697	0.818	0.648	5.56e-78
Mtus1	1.14e-89	0.359694	0.343	0.142	2.33e-85
mt-Nd1	2.73e-82	0.35895	0.99	0.974	5.59e-78
Ssh2	5.85e-75	0.357345	0.702	0.511	1.2e-70
Tpcn1	1.8e-91	0.357216	0.624	0.39	3.67e-87
Ppp1cc	1.98e-84	0.355699	0.655	0.447	4.06e-80
Mfsd6	1.56e-93	0.354204	0.644	0.405	3.19e-89
Fkbp9	6.76e-163	0.353252	0.262	0.04	1.38e-158
Amotl1	5.14e-133	0.351967	0.171	0.011	1.05e-128
Rcsd1	3.84e-114	0.351792	0.466	0.216	7.85e-110
Tspan4	8.51e-115	0.350302	0.536	0.267	1.74e-110
Tnfsf12	6.64e-97	0.349874	0.701	0.458	1.36e-92
2610203C22Rik	1.42e-115	0.349317	0.414	0.175	2.91e-111
Ctsa	7.12e-78	0.348778	0.888	0.761	1.46e-73
Rnf13	4.07e-81	0.348391	0.735	0.532	8.33e-77
Abca9	2.02e-79	0.346451	0.589	0.352	4.13e-75
Serpinb1a	3.74e-116	0.345063	0.333	0.115	7.64e-112
Cyfip1	5.35e-83	0.343525	0.872	0.725	1.1e-78
Slc43a2	2.04e-77	0.34189	0.731	0.532	4.18e-73
Nacc2	4.21e-106	0.340341	0.382	0.158	8.61e-102
Mob2	5.66e-91	0.339954	0.439	0.225	1.16e-86
Itpripl2	1.47e-75	0.339884	0.766	0.551	3.01e-71
Agpat3	7.92e-146	0.33966	0.307	0.074	1.62e-141
Dusp3	9.37e-81	0.339208	0.886	0.733	1.92e-76
Kcnk13	1.5e-106	0.338363	0.425	0.193	3.06e-102
Ftl1	1.42e-94	0.337707	0.997	0.989	2.91e-90
Mpp1	3.19e-84	0.337522	0.701	0.477	6.52e-80
Hgsnat	1.68e-73	0.336252	0.548	0.337	3.44e-69
Myo1e	8.92e-96	0.333742	0.443	0.217	1.83e-91
Ildr2	1.95e-88	0.333062	0.178	0.038	3.99e-84
Abhd12	1.54e-74	0.332658	0.747	0.55	3.14e-70
Ndfip1	3.24e-80	0.332093	0.923	0.795	6.62e-76
Cln8	1.92e-89	0.330575	0.568	0.324	3.92e-85
Usp24	1.74e-93	0.329278	0.425	0.205	3.56e-89
Nisch	9.75e-68	0.327226	0.695	0.504	2e-63
Lrp6	5.73e-78	0.326193	0.422	0.223	1.17e-73
Sh3bp5	1.38e-80	0.325391	0.812	0.616	2.83e-76
Poglut3	9.93e-125	0.325099	0.282	0.075	2.03e-120
Nfix	2.75e-82	0.324632	0.64	0.411	5.63e-78
Enpep	2.15e-90	0.324391	0.122	0.009	4.4e-86
Dlgap4	6.56e-74	0.323213	0.583	0.378	1.34e-69
Dapk1	4.24e-86	0.322302	0.641	0.402	8.68e-82
Serpinb8	2.33e-75	0.321087	0.629	0.398	4.77e-71
Rabac1	3.78e-81	0.320926	0.932	0.814	7.74e-77
Asah1	1.32e-63	0.320439	0.863	0.727	2.7e-59
Cd302	3.59e-69	0.320008	0.778	0.574	7.34e-65
Zcchc14	3.41e-143	0.319911	0.266	0.052	6.98e-139
Tgfbi	2.68e-104	0.319889	0.994	0.955	5.48e-100
Ccdc152	1.54e-109	0.319863	0.228	0.052	3.14e-105
Msr1	9.56e-94	0.319809	0.696	0.429	1.95e-89
Ly96	4.52e-90	0.319051	0.478	0.252	9.25e-86
P2ry13	6.57e-124	0.318654	0.232	0.044	1.34e-119
Sult1a1	2.52e-90	0.318525	0.417	0.198	5.16e-86
Rap1b	2.4e-97	0.318047	0.971	0.922	4.92e-93
Txnip	5.63e-64	0.317776	0.959	0.869	1.15e-59
Zdhhc14	7.14e-115	0.317432	0.366	0.136	1.46e-110
Tlr13	1.68e-94	0.317038	0.451	0.215	3.44e-90
Pea15a	2.92e-73	0.315898	0.681	0.473	5.96e-69
Mindy2	1.48e-69	0.315083	0.669	0.465	3.03e-65
Eps8	1.93e-60	0.314573	0.806	0.599	3.95e-56
Slc9a9	1.74e-88	0.314367	0.32	0.126	3.56e-84
Scn1b	9.02e-104	0.312307	0.339	0.131	1.85e-99
Trappc10	5.61e-73	0.312038	0.518	0.313	1.15e-68
Gpr183	2.87e-57	0.312037	0.66	0.469	5.86e-53
Zbtb4	1.45e-116	0.311092	0.289	0.084	2.96e-112
Aldh2	3.47e-82	0.310702	0.541	0.315	7.09e-78
Fmn1	4.3e-94	0.310508	0.372	0.158	8.8e-90
Snx3	2.91e-76	0.310475	0.889	0.75	5.95e-72
Ehd1	1.44e-97	0.310314	0.756	0.509	2.94e-93
Mfsd11	8.04e-81	0.310083	0.527	0.301	1.65e-76
Cpne8	3.66e-150	0.308621	0.21	0.021	7.48e-146
Xdh	6.65e-80	0.307743	0.64	0.411	1.36e-75
Peak1	3.37e-74	0.307571	0.611	0.394	6.89e-70
Crybg3	9.9e-72	0.307219	0.58	0.371	2.03e-67
Rhoq	5.71e-85	0.307192	0.447	0.233	1.17e-80
Acp5	1.74e-58	0.306232	0.247	0.105	3.57e-54
Slc12a7	8.86e-117	0.306195	0.299	0.089	1.81e-112
Rfk	1.85e-73	0.305743	0.572	0.362	3.78e-69
Kifc3	1.23e-99	0.3057	0.441	0.207	2.51e-95
Bmp2k	6.56e-64	0.305035	0.716	0.536	1.34e-59
Ndufa4	1.24e-65	0.30359	0.908	0.809	2.53e-61
Cltb	8.62e-80	0.303424	0.546	0.327	1.76e-75
Ctsf	2.43e-125	0.302052	0.285	0.073	4.96e-121
Dnajc13	2.45e-74	0.300591	0.557	0.346	5.01e-70
Scamp5	3.83e-132	0.300113	0.271	0.061	7.84e-128
Lyl1	7.57e-69	0.300112	0.508	0.298	1.55e-64
Cst3	6.54e-69	0.300021	0.997	0.984	1.34e-64
St6gal1	5.56e-80	0.299608	0.5	0.285	1.14e-75
Sh3pxd2a	2.72e-100	0.299101	0.323	0.116	5.56e-96
Sgcb	1.27e-99	0.298993	0.329	0.126	2.6e-95
Hprt	6.33e-70	0.298834	0.73	0.54	1.3e-65
Man2a1	1.35e-61	0.298826	0.732	0.553	2.77e-57
Nrp2	9.76e-84	0.297906	0.706	0.461	2e-79
Ap1b1	5.65e-62	0.296702	0.552	0.358	1.16e-57
Ptpn18	4.53e-47	0.29588	0.896	0.784	9.27e-43
Plaat3	2.93e-85	0.29553	0.358	0.164	5.99e-81
Tspan3	1.89e-80	0.294876	0.572	0.347	3.86e-76
Nptn	4.09e-68	0.294057	0.916	0.807	8.37e-64
Kbtbd11	4.22e-73	0.293865	0.265	0.106	8.63e-69
Rock2	2.6e-57	0.293641	0.839	0.69	5.32e-53
Snta1	3.44e-105	0.293618	0.346	0.131	7.04e-101
Prnp	5.98e-109	0.293326	0.301	0.096	1.22e-104
Slc17a5	1.35e-91	0.293266	0.436	0.21	2.77e-87
Rcn3	2.52e-118	0.293041	0.206	0.036	5.16e-114
B230219D22Rik	5.98e-70	0.289865	0.652	0.443	1.22e-65
Selenof	3.95e-71	0.289806	0.908	0.794	8.09e-67
Dynll2	3.15e-69	0.289517	0.517	0.312	6.45e-65
Zfp652	1.37e-60	0.289342	0.536	0.342	2.79e-56
Tcf12	1.76e-56	0.289107	0.644	0.468	3.59e-52
Chmp3	2.6e-61	0.288782	0.724	0.537	5.32e-57
Dip2b	2.44e-62	0.288382	0.577	0.384	4.99e-58
Ctla2b	2.71e-107	0.288254	0.214	0.045	5.54e-103
Ankrd12	3.89e-55	0.28788	0.584	0.402	7.96e-51
Eef2k	4.82e-101	0.287783	0.302	0.104	9.86e-97
Nucb1	3.8e-61	0.285934	0.727	0.541	7.77e-57
Mxd4	1.41e-56	0.28582	0.643	0.46	2.88e-52
Tbc1d4	2.89e-100	0.285411	0.262	0.078	5.92e-96
Gna12	1.62e-74	0.28521	0.557	0.337	3.32e-70
Zfp36l1	1.09e-43	0.28484	0.815	0.675	2.23e-39
C77080	1.18e-88	0.284077	0.236	0.072	2.41e-84
Wasf2	2.51e-57	0.284071	0.868	0.752	5.14e-53
Slc29a1	2.83e-63	0.283894	0.565	0.363	5.79e-59
Dennd5a	4.76e-56	0.283369	0.798	0.637	9.74e-52
Adam33	1.23e-106	0.283017	0.16	0.018	2.51e-102
Cracr2b	1.71e-80	0.282613	0.347	0.154	3.51e-76
Sema6d	7.16e-99	0.282127	0.249	0.073	1.46e-94
Lamtor1	2.37e-61	0.281897	0.778	0.615	4.85e-57
Epn2	2.34e-114	0.281012	0.239	0.054	4.79e-110
Uaca	1.2e-150	0.279738	0.187	0.01	2.45e-146
Nrip1	2.99e-57	0.279483	0.495	0.319	6.12e-53
Gas7	1.27e-39	0.278993	0.881	0.771	2.6e-35
Ephx1	6.18e-64	0.278676	0.518	0.314	1.26e-59
Hexa	3.08e-43	0.278254	0.781	0.645	6.31e-39
Bst1	4.59e-71	0.278185	0.449	0.246	9.38e-67
Nek7	4.66e-59	0.277599	0.706	0.533	9.53e-55
Nr1d2	4.1e-70	0.276808	0.394	0.205	8.39e-66
Sgpl1	9.33e-59	0.276678	0.855	0.704	1.91e-54
Srgap2	3.69e-76	0.275906	0.665	0.443	7.55e-72
Arg1	1.96e-30	0.274976	0.111	0.041	4.02e-26
Knop1	1.45e-62	0.274189	0.438	0.255	2.97e-58
Bmpr2	4.58e-56	0.273832	0.674	0.49	9.37e-52
Tmem87b	1.8e-71	0.273113	0.425	0.225	3.67e-67
Zmiz1	4.89e-58	0.272978	0.856	0.718	1e-53
Dstn	5.32e-69	0.272831	0.956	0.87	1.09e-64
Man1c1	1.56e-63	0.272543	0.455	0.267	3.19e-59
Cnrip1	4.19e-118	0.272395	0.194	0.028	8.57e-114
Ccdc85b	2.02e-74	0.271913	0.523	0.311	4.12e-70
Atp2a2	1.14e-56	0.27183	0.769	0.597	2.34e-52
Maoa	5.54e-108	0.271819	0.24	0.06	1.13e-103
Atraid	7.3e-56	0.271809	0.701	0.519	1.49e-51
Ifi207	5.13e-68	0.27163	0.69	0.456	1.05e-63
Akr1b8	5.27e-115	0.271602	0.206	0.036	1.08e-110
Anxa6	1.54e-52	0.271025	0.744	0.578	3.15e-48
Fcho2	1.92e-54	0.269827	0.793	0.635	3.93e-50
Cry2	2.99e-84	0.269744	0.29	0.109	6.12e-80
Wasl	9.79e-76	0.268913	0.373	0.179	2e-71
Fam89b	8.2e-57	0.268671	0.721	0.531	1.68e-52
Hook3	9.32e-51	0.26847	0.687	0.516	1.91e-46
Sorbs3	7.31e-118	0.268062	0.24	0.052	1.5e-113
Adarb1	1.09e-88	0.267542	0.217	0.061	2.24e-84
Galnt2	4.98e-66	0.267382	0.449	0.255	1.02e-61
Ndufs5	7.26e-59	0.26733	0.775	0.601	1.49e-54
Cyb5r3	8.24e-55	0.267213	0.855	0.688	1.68e-50
Calcrl	3.01e-72	0.266543	0.338	0.157	6.15e-68
Prkar2b	6.27e-51	0.266309	0.361	0.21	1.28e-46
Trmt1	1.04e-71	0.265654	0.542	0.326	2.14e-67
Coro1c	3.98e-56	0.265425	0.833	0.668	8.14e-52
Clta	2.54e-59	0.265317	0.933	0.844	5.19e-55
Fbxl3	1.81e-60	0.264047	0.642	0.447	3.7e-56
Vps35	2.61e-58	0.263992	0.756	0.573	5.34e-54
Slc38a6	5.6e-84	0.263523	0.331	0.139	1.15e-79
Olr1	7.12e-42	0.263043	0.21	0.098	1.46e-37
Rnf145	1.61e-67	0.263012	0.397	0.213	3.3e-63
Cab39	9.48e-55	0.262761	0.791	0.624	1.94e-50
Plec	1.18e-48	0.262597	0.92	0.814	2.4e-44
Rab14	8.53e-62	0.262296	0.922	0.807	1.74e-57
Rac3	7.13e-84	0.261868	0.333	0.138	1.46e-79
Rab5c	6.15e-57	0.261213	0.857	0.726	1.26e-52
Nbl1	1.09e-103	0.26121	0.162	0.021	2.24e-99
Sfxn3	7.76e-52	0.259898	0.693	0.513	1.59e-47
Atxn1	3.49e-80	0.259895	0.313	0.131	7.14e-76
Rtl8a	8.16e-95	0.259876	0.292	0.104	1.67e-90
Agmo	8.95e-112	0.25894	0.243	0.059	1.83e-107
Galc	1.11e-66	0.258627	0.392	0.206	2.28e-62
Rhoa	7.79e-83	0.25822	0.986	0.967	1.59e-78
Snx8	5.68e-75	0.257842	0.428	0.224	1.16e-70
Fkbp1a	6.39e-51	0.257493	0.867	0.723	1.31e-46
Cdr2	2.32e-81	0.256751	0.242	0.081	4.74e-77
Dst	4.19e-67	0.256738	0.331	0.16	8.57e-63
Sh3glb1	7.94e-63	0.256622	0.937	0.873	1.62e-58
Itgb1	4.61e-70	0.256334	0.945	0.867	9.43e-66
Tmem86a	5.9e-49	0.256213	0.373	0.216	1.21e-44
Mfge8	9.43e-58	0.256174	0.388	0.213	1.93e-53
Ms4a7	1.12e-99	0.256026	0.49	0.225	2.29e-95
Smim10l1	1.92e-58	0.25535	0.579	0.386	3.93e-54
Mindy1	2.05e-63	0.25522	0.571	0.375	4.2e-59
Sptssa	6.02e-50	0.255047	0.751	0.592	1.23e-45
Mocs2	4.32e-69	0.252772	0.528	0.32	8.85e-65
Stxbp6	1.3e-44	0.252533	0.57	0.403	2.67e-40
Gpr155	3.87e-59	0.252477	0.388	0.212	7.91e-55
Plscr4	4.65e-70	0.25229	0.218	0.076	9.52e-66
Pik3r1	1.26e-50	0.252241	0.693	0.516	2.58e-46
mt-Nd5	1.4e-42	0.251429	0.922	0.855	2.86e-38
Tfpi	2.04e-90	0.251382	0.258	0.083	4.18e-86
Klf3	3.75e-43	0.250673	0.767	0.613	7.67e-39
Acer3	2.16e-13	-0.250157	0.648	0.649	4.41e-09
Rac2	7.09e-19	-0.250364	0.557	0.589	1.45e-14
Dock10	5.8e-24	-0.250657	0.527	0.587	1.19e-19
Zc3h12a	5.82e-15	-0.250731	0.183	0.244	1.19e-10
Kmt5a	9.84e-21	-0.251009	0.243	0.317	2.01e-16
Sbno2	3.66e-12	-0.251668	0.419	0.458	7.49e-08
Ciao2a	1.29e-22	-0.253027	0.473	0.524	2.64e-18
Baz1a	3.77e-17	-0.253052	0.444	0.5	7.71e-13
Mpp6	1.84e-13	-0.254273	0.614	0.618	3.76e-09
Sh3kbp1	6.18e-21	-0.254361	0.573	0.607	1.26e-16
Ccdc71l	1.29e-06	-0.254597	0.413	0.428	0.0263014
Il1r2	2.56e-48	-0.254625	0.042	0.136	5.24e-44
Dock2	4.45e-24	-0.254917	0.531	0.588	9.11e-20
Rps7	3.44e-53	-0.255668	0.985	0.972	7.03e-49
Rassf4	3.4e-20	-0.255721	0.808	0.793	6.95e-16
Plekho2	1.97e-19	-0.256097	0.726	0.737	4.02e-15
Nme1	6.68e-16	-0.256921	0.803	0.774	1.37e-11
Birc3	1.07e-16	-0.257933	0.304	0.366	2.19e-12
Erp29	8.72e-20	-0.258051	0.743	0.73	1.78e-15
Egr2	1e-14	-0.258092	0.13	0.192	2.05e-10
Grk2	2.05e-23	-0.258158	0.72	0.74	4.19e-19
Tmem43	5.06e-08	-0.259366	0.608	0.591	0.00103545
Tep1	2.81e-14	-0.259736	0.58	0.592	5.74e-10
Pygl	5.07e-39	-0.260042	0.098	0.197	1.04e-34
Ptma	3.44e-54	-0.260781	0.998	0.996	7.03e-50
H2-K1	2.99e-18	-0.261022	0.947	0.948	6.12e-14
Trib1	8.83e-09	-0.261535	0.364	0.401	0.000180595
Flna	6.23e-27	-0.26163	0.897	0.892	1.27e-22
Adss	6.51e-14	-0.262138	0.524	0.544	1.33e-09
Vmp1	1.46e-12	-0.262343	0.478	0.509	2.99e-08
Tubb2a	5.47e-15	-0.262685	0.373	0.428	1.12e-10
Mcub	1.46e-22	-0.264485	0.698	0.691	2.99e-18
Ywhah	4.34e-14	-0.264495	0.754	0.718	8.88e-10
Rpl36al	1.39e-48	-0.265715	0.946	0.935	2.85e-44
Rps27a	5.96e-69	-0.265847	0.997	0.993	1.22e-64
Glipr1	1.05e-30	-0.266625	0.184	0.28	2.15e-26
Ikbkb	6.71e-20	-0.26814	0.709	0.71	1.37e-15
Lat2	1.49e-21	-0.269299	0.493	0.549	3.04e-17
AB124611	2.01e-50	-0.269962	0.089	0.205	4.12e-46
Rpl37a	3.4e-83	-0.2719	0.998	0.993	6.95e-79
E2f2	5.85e-58	-0.273948	0.072	0.193	1.2e-53
Sirpb1b	2.91e-69	-0.274271	0.021	0.126	5.94e-65
Vrk1	1.21e-23	-0.274576	0.342	0.421	2.48e-19
Stk10	1.41e-29	-0.27524	0.285	0.388	2.88e-25
Arpc4	7.17e-23	-0.276984	0.859	0.851	1.47e-18
Cnn2	4.74e-31	-0.277302	0.262	0.369	9.69e-27
Cfp	1.44e-19	-0.277412	0.429	0.503	2.95e-15
Adssl1	1.64e-23	-0.277711	0.374	0.454	3.36e-19
Tpd52	4.74e-09	-0.278085	0.696	0.672	9.7e-05
Arf5	3.05e-43	-0.279036	0.936	0.92	6.23e-39
Batf3	7.74e-45	-0.279268	0.118	0.235	1.58e-40
Itgb7	1.99e-57	-0.279388	0.132	0.272	4.07e-53
Ifi209	4.88e-39	-0.279419	0.088	0.189	9.98e-35
Twf2	1e-24	-0.282153	0.423	0.486	2.05e-20
1700025G04Rik	2.09e-71	-0.282477	0.08	0.227	4.27e-67
Avpi1	7.65e-07	-0.283792	0.446	0.447	0.0156522
Uck2	4.62e-64	-0.284169	0.052	0.171	9.46e-60
Map4k4	4.02e-13	-0.284978	0.638	0.647	8.22e-09
Icam1	2.26e-09	-0.285164	0.363	0.41	4.63e-05
Chka	1.03e-07	-0.286142	0.29	0.331	0.00211027
Tifab	1.15e-24	-0.286218	0.154	0.234	2.35e-20
Rpsa	2.49e-66	-0.286434	0.996	0.989	5.09e-62
Rnf19b	9.33e-09	-0.286807	0.425	0.444	0.000190904
Runx3	8.06e-59	-0.288521	0.043	0.151	1.65e-54
Itgal	9.63e-18	-0.289453	0.08	0.138	1.97e-13
Rbm3	2.83e-47	-0.290289	0.975	0.963	5.78e-43
Gdpd3	4.81e-22	-0.29048	0.329	0.409	9.84e-18
Scd2	2.18e-25	-0.290605	0.181	0.27	4.46e-21
Syk	4.85e-18	-0.291677	0.655	0.662	9.92e-14
Ifngr2	6.74e-18	-0.291875	0.455	0.492	1.38e-13
Atp2b1	4.5e-41	-0.292685	0.974	0.96	9.21e-37
Ahr	3.8e-22	-0.292924	0.304	0.384	7.78e-18
Gpr35	2.46e-76	-0.294032	0.043	0.172	5.03e-72
Pid1	5.29e-25	-0.294943	0.899	0.874	1.08e-20
Trps1	5.81e-13	-0.295357	0.597	0.599	1.19e-08
Noct	4.18e-47	-0.296199	0.074	0.181	8.54e-43
Sh2d1b1	2.93e-90	-0.296506	0.033	0.173	6e-86
Lilrb4a	7.44e-19	-0.300227	0.839	0.82	1.52e-14
Arl4c	6.06e-14	-0.300457	0.637	0.665	1.24e-09
Unc119	2.06e-39	-0.300554	0.196	0.309	4.22e-35
Clec12a	5.13e-12	-0.302125	0.435	0.478	1.05e-07
Lcp1	2.09e-27	-0.302699	0.866	0.875	4.28e-23
Gadd45g	5.89e-20	-0.302888	0.184	0.262	1.2e-15
Nr4a2	1.08e-10	-0.305122	0.096	0.14	2.22e-06
Atp8b4	6.62e-59	-0.305416	0.152	0.298	1.35e-54
Fxyd5	1.44e-61	-0.305423	0.966	0.964	2.94e-57
Sirpa	4.19e-25	-0.30598	0.862	0.858	8.56e-21
Iqgap1	6.16e-59	-0.30605	0.974	0.972	1.26e-54
Pirb	7.84e-18	-0.306148	0.594	0.622	1.6e-13
Irak2	7.03e-33	-0.309363	0.194	0.297	1.44e-28
Bcl2l11	8.85e-11	-0.3108	0.45	0.473	1.81e-06
Cd209a	2.32e-15	-0.312219	0.076	0.129	4.74e-11
Traf1	1.41e-54	-0.313013	0.078	0.197	2.89e-50
Clec4n	1.12e-17	-0.314689	0.16	0.23	2.29e-13
Arl5c	1.23e-41	-0.315528	0.074	0.171	2.52e-37
Cers6	7.53e-36	-0.316249	0.223	0.334	1.54e-31
Mxd1	2.11e-16	-0.31654	0.161	0.226	4.32e-12
Gsn	2.79e-26	-0.318265	0.765	0.769	5.7e-22
Fosb	9.78e-16	-0.318727	0.165	0.231	2e-11
Tmsb4x	2.77e-88	-0.318916	1	0.999	5.66e-84
Maff	3.57e-29	-0.319098	0.102	0.188	7.31e-25
Capza2	1.32e-68	-0.319202	0.964	0.949	2.71e-64
Cks2	2.06e-20	-0.319732	0.208	0.284	4.21e-16
Prcp	8.17e-39	-0.320221	0.787	0.799	1.67e-34
H3f3a	3.3e-107	-0.321228	0.989	0.984	6.75e-103
Pmaip1	3.61e-35	-0.321799	0.081	0.171	7.39e-31
Lilra6	2.79e-67	-0.322996	0.112	0.263	5.7e-63
Clec4a1	7.07e-28	-0.323656	0.729	0.77	1.45e-23
Fgl2	4.95e-38	-0.326713	0.091	0.192	1.01e-33
Ncf2	1.51e-28	-0.32737	0.804	0.796	3.09e-24
Myo1g	1.87e-37	-0.328048	0.375	0.473	3.83e-33
Psap	4.55e-23	-0.32893	0.998	0.995	9.3e-19
Slc16a3	5.83e-13	-0.33379	0.285	0.338	1.19e-08
H13	6.51e-43	-0.33513	0.631	0.681	1.33e-38
Wnt11	1.97e-71	-0.33612	0.038	0.159	4.02e-67
Tgif1	2.83e-15	-0.337153	0.279	0.338	5.79e-11
Rnf149	7.87e-30	-0.337825	0.182	0.275	1.61e-25
Samhd1	6.34e-17	-0.33795	0.718	0.715	1.3e-12
Slc29a3	5.86e-32	-0.339627	0.355	0.446	1.2e-27
Got1	1.09e-07	-0.34103	0.395	0.412	0.00222339
Pip4k2a	1.3e-33	-0.342862	0.748	0.764	2.66e-29
Alcam	3.41e-26	-0.344652	0.575	0.619	6.98e-22
Ccr5	1.06e-26	-0.346394	0.391	0.489	2.17e-22
Ccnl1	1.18e-21	-0.348861	0.679	0.711	2.42e-17
Ubc	4.31e-07	-0.348879	0.877	0.828	0.00880676
Pgk1	2.69e-27	-0.349678	0.56	0.601	5.51e-23
Amz1	8.04e-86	-0.351324	0.067	0.222	1.64e-81
Pkm	5.76e-46	-0.353725	0.877	0.867	1.18e-41
Mgl2	3.5e-11	-0.355237	0.167	0.222	7.16e-07
Rpl38	1.52e-127	-0.35532	0.995	0.992	3.11e-123
Pfkp	7.16e-27	-0.357025	0.479	0.534	1.47e-22
Fem1c	9.36e-22	-0.357742	0.351	0.425	1.91e-17
Arhgap26	1.97e-47	-0.359617	0.305	0.437	4.04e-43
Ccdc88a	6.45e-27	-0.362905	0.585	0.628	1.32e-22
Rin3	1.89e-75	-0.362909	0.183	0.356	3.87e-71
Grk3	2.91e-86	-0.36375	0.035	0.172	5.96e-82
Prdx5	6.27e-09	-0.364914	0.711	0.689	0.000128249
Sgms2	2.14e-21	-0.365157	0.384	0.448	4.38e-17
Mbp	2.15e-42	-0.367248	0.529	0.601	4.41e-38
Ckb	1.29e-15	-0.373536	0.598	0.6	2.64e-11
Rpl41	2.17e-144	-0.3737	0.995	0.986	4.44e-140
Bri3bp	6.91e-85	-0.373832	0.129	0.305	1.41e-80
Tet2	3.14e-43	-0.37527	0.457	0.552	6.43e-39
Furin	9.56e-36	-0.377611	0.695	0.73	1.96e-31
Crybg1	9.78e-65	-0.377705	0.213	0.374	2e-60
Hspa8	5.63e-59	-0.379494	0.991	0.982	1.15e-54
Rps9	5.23e-110	-0.380697	0.997	0.995	1.07e-105
Marcks	6.01e-12	-0.381616	0.756	0.751	1.23e-07
Rps26	2.54e-152	-0.383956	0.995	0.989	5.2e-148
Coro2a	1.66e-111	-0.384171	0.094	0.294	3.4e-107
Bcl2a1d	1.27e-51	-0.384881	0.081	0.197	2.6e-47
Rgcc	4.42e-22	-0.384958	0.306	0.388	9.04e-18
Pde4b	1.57e-30	-0.385336	0.105	0.192	3.22e-26
Sec61b	7.42e-62	-0.390367	0.831	0.828	1.52e-57
Rara	8.73e-59	-0.390395	0.329	0.469	1.79e-54
Irf5	5.71e-46	-0.393989	0.602	0.665	1.17e-41
Krt80	1.67e-53	-0.394012	0.139	0.273	3.41e-49
Klf6	4.49e-41	-0.396665	0.962	0.96	9.18e-37
4930523C07Rik	3.03e-43	-0.398351	0.402	0.514	6.19e-39
Efhd2	1.97e-40	-0.398609	0.866	0.863	4.03e-36
Serp1	1.2e-56	-0.399989	0.814	0.836	2.46e-52
Fn1	3e-59	-0.401107	0.604	0.765	6.13e-55
Btg2	6.87e-25	-0.404931	0.487	0.565	1.4e-20
Xylt1	2.78e-52	-0.405663	0.293	0.425	5.68e-48
Dna2	9.6e-106	-0.406344	0.077	0.258	1.96e-101
Lmo1	5.38e-89	-0.407247	0.073	0.236	1.1e-84
B4galnt1	1.02e-48	-0.407852	0.424	0.529	2.09e-44
Gm9733	1.07e-77	-0.408582	0.007	0.106	2.18e-73
Socs6	5.49e-24	-0.411012	0.371	0.436	1.12e-19
Pou2f2	1.78e-17	-0.412048	0.213	0.283	3.64e-13
Nfil3	2.22e-57	-0.412546	0.108	0.237	4.53e-53
Hsp90aa1	1.61e-22	-0.413218	0.824	0.829	3.3e-18
H2afy	7.39e-60	-0.413591	0.638	0.711	1.51e-55
Tkt	1.32e-59	-0.414797	0.695	0.746	2.71e-55
Fam102b	2.14e-24	-0.416194	0.62	0.635	4.37e-20
Ifngr1	6.01e-47	-0.416759	0.795	0.795	1.23e-42
Mmp14	6.69e-09	-0.417518	0.099	0.136	0.000136772
Mefv	2.98e-91	-0.418825	0.029	0.164	6.1e-87
Cd300a	6.8e-42	-0.419766	0.553	0.641	1.39e-37
Mcemp1	1.42e-95	-0.421921	0.036	0.183	2.91e-91
Nfkbiz	1.17e-10	-0.423759	0.454	0.49	2.39e-06
Flt3	3.38e-100	-0.424083	0.047	0.207	6.92e-96
Socs3	7.91e-20	-0.424548	0.368	0.432	1.62e-15
Atox1	2.07e-73	-0.424863	0.835	0.851	4.24e-69
Ahcyl2	5.66e-59	-0.427165	0.357	0.492	1.16e-54
Phlda1	2.97e-40	-0.429189	0.135	0.25	6.08e-36
Stap1	3.59e-68	-0.429778	0.108	0.255	7.33e-64
Pabpc1	7.63e-106	-0.432024	0.968	0.971	1.56e-101
Tnfrsf1b	2.02e-18	-0.432329	0.553	0.57	4.13e-14
Taldo1	1.73e-54	-0.43377	0.734	0.771	3.54e-50
Rnase6	9.37e-84	-0.435798	0.1	0.265	1.92e-79
Id3	7.94e-12	-0.436459	0.095	0.141	1.62e-07
Etv3	8.27e-14	-0.436949	0.475	0.493	1.69e-09
Tmem176a	7.2e-30	-0.43726	0.416	0.493	1.47e-25
Gm50022	7.21e-30	-0.437327	0.196	0.289	1.47e-25
Jarid2	1.88e-51	-0.437865	0.49	0.593	3.84e-47
Kdm6b	1.15e-33	-0.437947	0.341	0.449	2.35e-29
Glipr2	2.15e-109	-0.438627	0.117	0.318	4.39e-105
Lsr	5.07e-110	-0.441671	0.129	0.338	1.04e-105
Slc15a3	3.15e-21	-0.443282	0.296	0.363	6.44e-17
Kdm7a	8.71e-52	-0.443598	0.569	0.658	1.78e-47
Tiam1	2.17e-64	-0.44368	0.607	0.699	4.43e-60
Abcg1	2.15e-52	-0.446495	0.354	0.487	4.39e-48
Mcl1	7.81e-94	-0.447254	0.973	0.97	1.6e-89
Osm	1.83e-34	-0.449153	0.096	0.189	3.75e-30
Anxa8	1.96e-22	-0.44969	0.175	0.258	4.01e-18
Rilpl2	1.63e-29	-0.451607	0.178	0.266	3.34e-25
Pla2g7	3.57e-35	-0.455459	0.552	0.639	7.31e-31
Syngr2	1.05e-43	-0.456206	0.559	0.621	2.16e-39
Rab11fip1	3.4e-118	-0.45929	0.099	0.307	6.96e-114
Emilin2	1.08e-45	-0.459926	0.68	0.705	2.21e-41
Itgax	9.22e-77	-0.462668	0.055	0.196	1.89e-72
Gng10	1.1e-67	-0.463544	0.57	0.657	2.26e-63
Tlr2	6.78e-08	-0.463558	0.448	0.463	0.00138759
C3	1.3e-71	-0.466749	0.036	0.155	2.67e-67
Errfi1	2.32e-25	-0.468391	0.336	0.418	4.74e-21
Aprt	5.75e-78	-0.47189	0.67	0.754	1.18e-73
Rnd3	2.67e-40	-0.471941	0.525	0.608	5.47e-36
Ciita	3.32e-118	-0.472908	0.073	0.27	6.79e-114
Pira2	1.12e-63	-0.47293	0.452	0.585	2.28e-59
Cdkn1a	7.41e-30	-0.4761	0.651	0.697	1.52e-25
Ptpre	4.12e-69	-0.478788	0.557	0.663	8.42e-65
Fam129a	2.82e-79	-0.479486	0.453	0.594	5.76e-75
Ppp1r15a	4.65e-25	-0.482719	0.511	0.573	9.5e-21
Slamf7	9.91e-92	-0.485265	0.145	0.338	2.03e-87
2023-09-09	8.42e-75	-0.487481	0.545	0.652	1.72e-70
Sod1	2.44e-82	-0.491601	0.836	0.85	5e-78
Tnf	1.42e-20	-0.495247	0.351	0.438	2.9e-16
Ifi30	8.02e-57	-0.496148	0.779	0.782	1.64e-52
Fam49b	2.8e-81	-0.49775	0.809	0.844	5.74e-77
Tyrobp	1.74e-77	-0.498243	0.965	0.949	3.55e-73
Dusp5	3.88e-40	-0.499639	0.071	0.163	7.94e-36
Kcnn4	1.06e-65	-0.499852	0.217	0.377	2.16e-61
Ndrg1	1.63e-36	-0.502615	0.365	0.466	3.33e-32
Gadd45b	1.46e-18	-0.503667	0.401	0.457	2.99e-14
Rplp0	1.07e-168	-0.506955	0.993	0.98	2.18e-164
Rgs2	1e-23	-0.509422	0.441	0.519	2.05e-19
Tnfsf9	3.76e-13	-0.511819	0.208	0.265	7.68e-09
Ltb4r1	2.47e-132	-0.513573	0.078	0.292	5.05e-128
Rel	2.06e-28	-0.514386	0.487	0.548	4.21e-24
Actg1	5.77e-135	-0.518269	0.996	0.991	1.18e-130
Cxcl10	1.93e-15	-0.521334	0.091	0.148	3.95e-11
Hp	1.33e-76	-0.522229	0.011	0.114	2.71e-72
Atf3	2.94e-64	-0.522249	0.452	0.613	6.01e-60
Cd300c2	1.98e-51	-0.522888	0.301	0.428	4.05e-47
Sub1	1.69e-118	-0.531162	0.914	0.911	3.46e-114
Prkcd	5.81e-82	-0.543731	0.717	0.786	1.19e-77
Ramp1	9.69e-162	-0.547384	0.114	0.368	1.98e-157
Csf2rb	3.01e-69	-0.547797	0.311	0.462	6.17e-65
Selplg	8.5e-114	-0.550575	0.441	0.618	1.74e-109
Msrb1	2e-28	-0.551131	0.644	0.673	4.09e-24
Plaur	1.41e-46	-0.552703	0.434	0.533	2.88e-42
Ier3	2.74e-07	-0.557235	0.556	0.551	0.005596
Ezr	1.86e-51	-0.557476	0.591	0.653	3.8e-47
Csf2ra	1e-97	-0.55761	0.528	0.668	2.05e-93
Spp1	3.79e-07	-0.561014	0.079	0.112	0.00774632
Itga4	1.44e-54	-0.563152	0.611	0.675	2.94e-50
Ccl3	8.12e-21	-0.573595	0.315	0.394	1.66e-16
Hspa1a	1.95e-26	-0.574378	0.861	0.865	4e-22
Slc7a11	3.21e-62	-0.579232	0.03	0.133	6.57e-58
Anxa2	1.55e-64	-0.587678	0.94	0.929	3.17e-60
Csrnp1	2.12e-32	-0.595499	0.241	0.342	4.35e-28
Ndnf	9.36e-114	-0.597487	0.133	0.347	1.91e-109
Gngt2	4.26e-38	-0.597627	0.173	0.282	8.72e-34
Clec4a3	7.93e-75	-0.606295	0.574	0.688	1.62e-70
Sdc4	3e-17	-0.609575	0.498	0.536	6.14e-13
Naaa	2e-75	-0.609654	0.602	0.691	4.1e-71
Btg1	1.4e-89	-0.611287	0.943	0.952	2.87e-85
Gpr132	3.05e-133	-0.625205	0.12	0.347	6.24e-129
Vim	2.5e-125	-0.633863	0.993	0.99	5.12e-121
F10	2.13e-97	-0.633957	0.071	0.24	4.36e-93
Nlrp3	4.98e-59	-0.64462	0.119	0.256	1.02e-54
Clec4b1	8.41e-155	-0.652171	0.089	0.332	1.72e-150
Zyx	2.89e-116	-0.654178	0.78	0.824	5.91e-112
Slfn2	1.94e-39	-0.658098	0.688	0.724	3.98e-35
Ifrd1	9.45e-16	-0.661431	0.525	0.546	1.93e-11
Ifitm6	6.04e-41	-0.665034	0.106	0.209	1.24e-36
Ms4a4c	1.58e-92	-0.665124	0.029	0.166	3.22e-88
Fos	2.45e-51	-0.667711	0.718	0.794	5.01e-47
Tnfaip3	1.93e-23	-0.670104	0.268	0.347	3.94e-19
Adam8	1.46e-108	-0.670763	0.196	0.41	2.99e-104
Lmo4	2.13e-84	-0.672848	0.511	0.637	4.35e-80
Ptprc	1.47e-189	-0.673849	0.867	0.916	3.02e-185
H2-DMb2	5.96e-179	-0.67607	0.113	0.39	1.22e-174
Aif1	3.54e-58	-0.680463	0.395	0.511	7.25e-54
Cxcr4	2.46e-38	-0.680727	0.467	0.548	5.04e-34
Fgr	5.28e-129	-0.684277	0.259	0.493	1.08e-124
AA467197	7.56e-16	-0.688637	0.24	0.308	1.55e-11
Ier5	2.63e-83	-0.697835	0.585	0.72	5.38e-79
Hspa1b	4.01e-34	-0.705691	0.879	0.876	8.2e-30
Flrt3	5.23e-73	-0.71263	0.045	0.172	1.07e-68
Pld4	9.37e-174	-0.72563	0.478	0.734	1.92e-169
Sirpb1c	2.38e-178	-0.726577	0.052	0.297	4.88e-174
Nfkbia	3.98e-29	-0.738214	0.725	0.731	8.15e-25
Nr4a1	1.51e-17	-0.742647	0.287	0.344	3.08e-13
Cybb	3.54e-97	-0.742708	0.88	0.899	7.24e-93
Il1rn	5.43e-27	-0.751442	0.106	0.184	1.11e-22
Sowahc	4.83e-78	-0.761434	0.209	0.378	9.88e-74
Junb	1.46e-57	-0.769765	0.78	0.83	2.99e-53
Dusp1	8.3e-63	-0.774807	0.748	0.817	1.7e-58
Fabp5	7.55e-56	-0.781234	0.273	0.414	1.54e-51
Ccl17	3.06e-13	-0.789886	0.081	0.13	6.25e-09
H2afz	5.36e-232	-0.79452	0.965	0.961	1.1e-227
Olfm1	1.98e-175	-0.798875	0.336	0.607	4.04e-171
Id2	4.93e-73	-0.805332	0.52	0.652	1.01e-68
Mmp19	1.06e-41	-0.813709	0.175	0.287	2.18e-37
Lsp1	2.46e-241	-0.830586	0.795	0.886	5.03e-237
Gm2a	2.51e-216	-0.845399	0.737	0.841	5.13e-212
Ear2	4.7e-70	-0.861392	0.023	0.13	9.61e-66
Malt1	7.54e-69	-0.8618	0.3	0.45	1.54e-64
Clec4a2	4.7e-210	-0.896853	0.558	0.765	9.62e-206
Cytip	8.92e-202	-0.901031	0.22	0.521	1.83e-197
Cd24a	2.82e-104	-0.907191	0.166	0.37	5.77e-100
Gpr141	4.01e-251	-0.920536	0.068	0.388	8.2e-247
Lgals3	6.5e-293	-0.935278	0.965	0.979	1.33e-288
Ccrl2	1.46e-70	-0.949071	0.137	0.291	2.99e-66
Zfp36	1.88e-82	-0.955447	0.703	0.794	3.85e-78
Ly6c2	1.61e-71	-0.976193	0.013	0.112	3.28e-67
Ccl4	7.5e-27	-0.97834	0.228	0.322	1.54e-22
Napsa	1.13e-291	-0.979637	0.165	0.545	2.31e-287
Cebpb	3e-63	-0.98621	0.829	0.853	6.13e-59
S100a11	1.53e-234	-0.98856	0.823	0.892	3.14e-230
Emb	7.34e-305	-0.994396	0.334	0.71	1.5e-300
Coro1a	0	-1.00222	0.767	0.902	0
Ctsh	7.74e-308	-1.00351	0.598	0.832	1.58e-303
Cd44	2.15e-249	-1.01976	0.863	0.935	4.4e-245
Lpl	2.29e-57	-1.08328	0.379	0.513	4.68e-53
Cxcl2	8.29e-28	-1.08466	0.351	0.435	1.7e-23
Tnip3	2.91e-211	-1.09249	0.136	0.45	5.95e-207
Chil3	1.69e-73	-1.09999	0.021	0.13	3.45e-69
Pim1	7.31e-150	-1.13746	0.432	0.652	1.49e-145
Tmsb10	1.23e-229	-1.15013	0.698	0.841	2.51e-225
Mpeg1	2.22e-294	-1.19859	0.598	0.835	4.55e-290
Mmp12	2.09e-36	-1.22194	0.046	0.125	4.28e-32
Plbd1	1.03e-268	-1.23676	0.074	0.412	2.11e-264
Clec4e	3.35e-132	-1.25481	0.286	0.522	6.86e-128
Ptgs2	6.27e-41	-1.31108	0.028	0.103	1.28e-36
Lst1	4.82e-103	-1.39015	0.224	0.415	9.85e-99
H2-DMa	0	-1.47207	0.379	0.77	0
Thbs1	9.11e-64	-1.48451	0.019	0.116	1.86e-59
Cd52	0	-1.61742	0.467	0.836	0
H2-DMb1	0	-1.62858	0.238	0.648	0
Plac8	2.26e-90	-1.65902	0.022	0.151	4.62e-86
Ccr2	0	-1.66114	0.231	0.654	0
Il1b	1.16e-62	-2.06095	0.128	0.265	2.36e-58
H2-Ab1	0	-2.12092	0.651	0.839	0
H2-Eb1	0	-2.13148	0.459	0.752	0
Cd74	0	-2.14775	0.731	0.883	0
H2-Aa	0	-2.30914	0.602	0.828	0

## Sheet: Lyve1 & MHCII subclustering DEG
Single-Cell Analysis of Age-Related Changes in Leukocytes of Diabetic Mouse Hindpaws
Cellular and Molecular Life Sciences
James M. Nichols, Hoang Vu Pham, Rajasekaran Mahalingam, Andrew J. Shepherd
The MD Anderson Pain Research Consortium and the Laboratories of Neuroimmunology, Department of Symptom Research, Division of Internal Medicine, The University of Texas MD Anderson Cancer Center, Houston, TX 77030.
Supplementary Table 6. Lyve1/MHCII sub-clustering DEGs
	p_val	avg_log2FC	pct.1	pct.2	p_val_adj	cluster	gene
Lyve1	0	3.10995	1	0.147	0	LpHl	Lyve1
Vsig4	0	2.49449	0.437	0.071	0	LpHl	Vsig4
F13a1	0	1.84281	0.953	0.564	0	LpHl	F13a1
Cfh	0	1.82883	0.889	0.331	0	LpHl	Cfh
Folr2	0	1.79655	0.825	0.171	0	LpHl	Folr2
Timp2	0	1.68436	0.986	0.752	0	LpHl	Timp2
Ltc4s	0	1.59492	0.725	0.195	0	LpHl	Ltc4s
Gas6	0	1.57256	0.866	0.284	0	LpHl	Gas6
Maf	0	1.54484	0.955	0.564	0	LpHl	Maf
Selenop	0	1.52443	0.987	0.832	0	LpHl	Selenop
Aqp1	0	1.51585	0.854	0.442	0	LpHl	Aqp1
Pf4	0	1.4896	0.972	0.695	0	LpHl	Pf4
C1qc	0	1.45641	0.978	0.653	0	LpHl	C1qc
Cbr2	0	1.41334	0.735	0.236	0	LpHl	Cbr2
C1qa	0	1.35395	0.978	0.667	0	LpHl	C1qa
Serpinb6a	0	1.33179	0.882	0.329	0	LpHl	Serpinb6a
Pmp22	0	1.2928	0.954	0.444	0	LpHl	Pmp22
Wwp1	0	1.20762	0.837	0.367	0	LpHl	Wwp1
Dab2	0	1.20134	0.96	0.628	0	LpHl	Dab2
Stab1	0	1.195	0.722	0.25	0	LpHl	Stab1
Ninj1	0	1.19384	0.927	0.59	0	LpHl	Ninj1
Tns1	0	1.1641	0.963	0.624	0	LpHl	Tns1
Gpr34	0	1.16368	0.753	0.312	0	LpHl	Gpr34
Rnase4	0	1.15123	0.97	0.66	0	LpHl	Rnase4
Fcgrt	0	1.12283	0.826	0.413	0	LpHl	Fcgrt
Serinc3	0	1.12117	0.997	0.952	0	LpHl	Serinc3
Colec12	0	1.06097	0.603	0.142	0	LpHl	Colec12
Mafb	0	1.01836	0.989	0.834	0	LpHl	Mafb
Stard8	0	1.01245	0.791	0.403	0	LpHl	Stard8
C1qb	0	1.00232	0.979	0.706	0	LpHl	C1qb
Fgfr1	0	0.989226	0.908	0.499	0	LpHl	Fgfr1
Tgfbr2	0	0.956413	0.85	0.477	0	LpHl	Tgfbr2
Bin1	0	0.913044	0.801	0.433	0	LpHl	Bin1
Sulf2	0	0.9113	0.913	0.649	0	LpHl	Sulf2
Cd63	0	0.909547	0.966	0.579	0	LpHl	Cd63
S1pr1	0	0.892175	0.729	0.284	0	LpHl	S1pr1
P2ry12	0	0.888667	0.683	0.224	0	LpHl	P2ry12
Rin2	0	0.887093	0.901	0.566	0	LpHl	Rin2
Slco2b1	0	0.882245	0.592	0.132	0	LpHl	Slco2b1
Glul	0	0.876194	0.968	0.78	0	LpHl	Glul
C5ar1	0	0.867738	0.878	0.437	0	LpHl	C5ar1
Csf1r	0	0.826383	0.987	0.904	0	LpHl	Csf1r
Fcna	0	0.821926	0.522	0.103	0	LpHl	Fcna
Rasgrp3	0	0.816786	0.592	0.122	0	LpHl	Rasgrp3
Gprc5b	0	0.80784	0.713	0.268	0	LpHl	Gprc5b
Prune2	0	0.724857	0.615	0.188	0	LpHl	Prune2
Itm2b	0	0.687343	0.999	0.98	0	LpHl	Itm2b
Slc9a3r2	0	0.685256	0.497	0.11	0	LpHl	Slc9a3r2
Dnm1	0	0.681106	0.567	0.149	0	LpHl	Dnm1
Kank2	0	0.658945	0.467	0.078	0	LpHl	Kank2
Lamp1	0	0.648718	0.995	0.967	0	LpHl	Lamp1
Etv1	1.91426e-307	0.794271	0.611	0.202	3.91581e-303	LpHl	Etv1
Tmod1	1.11342e-306	0.63693	0.451	0.083	2.27761e-302	LpHl	Tmod1
C4b	7.31454e-301	1.20446	0.449	0.085	1.49626e-296	LpHl	C4b
Tmem37	1.03825e-287	0.81453	0.756	0.35	2.12384e-283	LpHl	Tmem37
Sptbn1	1.11753e-285	0.861466	0.831	0.519	2.28601e-281	LpHl	Sptbn1
Selenom	2.70971e-284	0.743978	0.708	0.305	5.54299e-280	LpHl	Selenom
Timd4	2.23508e-278	0.594166	0.317	0.026	4.57207e-274	LpHl	Timd4
Cd36	7.04867e-270	0.883835	0.917	0.539	1.44188e-265	LpHl	Cd36
Smagp	4.10969e-266	0.530828	0.466	0.109	8.40678e-262	LpHl	Smagp
Frmd4b	3.73913e-262	0.77247	0.803	0.434	7.64877e-258	LpHl	Frmd4b
Rab11fip5	7.29907e-262	0.707983	0.806	0.47	1.4931e-257	LpHl	Rab11fip5
Fermt2	2.10892e-252	0.533322	0.324	0.038	4.31401e-248	LpHl	Fermt2
Camk1	4.6066e-247	0.707012	0.773	0.436	9.42326e-243	LpHl	Camk1
Nfic	8.85345e-247	0.778815	0.894	0.651	1.81106e-242	LpHl	Nfic
Hpgd	7.47061e-243	0.814339	0.409	0.086	1.52819e-238	LpHl	Hpgd
Reps2	1.57512e-239	0.499185	0.353	0.056	3.22207e-235	LpHl	Reps2
Syngr1	2.42743e-236	0.683439	0.434	0.107	4.96554e-232	LpHl	Syngr1
Blvrb	9.18242e-234	0.704894	0.798	0.48	1.87836e-229	LpHl	Blvrb
Rab31	2.40643e-232	0.646568	0.907	0.707	4.92258e-228	LpHl	Rab31
Selenbp1	5.88193e-229	0.546676	0.513	0.16	1.20321e-224	LpHl	Selenbp1
Slc6a6	1.41597e-228	0.572363	0.984	0.915	2.89651e-224	LpHl	Slc6a6
C3ar1	6.15906e-228	0.663383	0.943	0.693	1.2599e-223	LpHl	C3ar1
Ms4a6b	6.20024e-227	0.699676	0.725	0.329	1.26832e-222	LpHl	Ms4a6b
Rhoj	4.45977e-224	0.453985	0.333	0.053	9.1229e-220	LpHl	Rhoj
Itga9	7.62048e-223	0.447069	0.321	0.048	1.55885e-218	LpHl	Itga9
Grn	2.71875e-215	0.692427	0.989	0.945	5.56147e-211	LpHl	Grn
Pdgfc	1.56556e-214	0.528342	0.44	0.125	3.20251e-210	LpHl	Pdgfc
Lamp2	2.92038e-212	0.507112	0.985	0.907	5.97393e-208	LpHl	Lamp2
Tcf4	5.05214e-212	0.645397	0.919	0.701	1.03347e-207	LpHl	Tcf4
Rgs7bp	1.09225e-210	0.427675	0.274	0.032	2.2343e-206	LpHl	Rgs7bp
Lgmn	2.94929e-210	0.579923	0.988	0.861	6.03307e-206	LpHl	Lgmn
Pepd	8.31228e-209	0.646436	0.847	0.58	1.70036e-204	LpHl	Pepd
Ednrb	1.61107e-208	1.12192	0.324	0.057	3.29561e-204	LpHl	Ednrb
Pon2	1.6314e-208	0.758682	0.865	0.639	3.3372e-204	LpHl	Pon2
Sash1	2.51502e-207	0.593447	0.667	0.305	5.14472e-203	LpHl	Sash1
Nupr1	1.43347e-205	0.75712	0.74	0.404	2.9323e-201	LpHl	Nupr1
Bhlhe41	1.67248e-205	0.449248	0.344	0.066	3.42121e-201	LpHl	Bhlhe41
Gypc	8.67827e-204	0.486551	0.438	0.131	1.77523e-199	LpHl	Gypc
Ppia	2.03796e-202	0.565761	0.997	0.982	4.16886e-198	LpHl	Ppia
Plekhg5	9.13164e-202	0.574449	0.409	0.112	1.86797e-197	LpHl	Plekhg5
Tut7	1.53153e-201	0.648901	0.86	0.642	3.1329e-197	LpHl	Tut7
Mir99ahg	4.33978e-201	0.434786	0.385	0.091	8.87745e-197	LpHl	Mir99ahg
Cmah	5.06959e-201	0.437266	0.263	0.031	1.03703e-196	LpHl	Cmah
Npl	1.59388e-198	0.426588	0.351	0.075	3.26044e-194	LpHl	Npl
Qk	3.33054e-196	0.529749	0.97	0.887	6.81296e-192	LpHl	Qk
Nfia	4.47665e-196	0.626308	0.579	0.248	9.15744e-192	LpHl	Nfia
Ank2	9.33528e-196	0.452862	0.336	0.072	1.90963e-191	LpHl	Ank2
Spred1	2.81369e-195	0.632114	0.879	0.622	5.75569e-191	LpHl	Spred1
Mtss1	5.94552e-194	0.669858	0.914	0.699	1.21622e-189	LpHl	Mtss1
Enpp1	2.5894e-192	0.426535	0.309	0.058	5.29688e-188	LpHl	Enpp1
Wfdc17	2.48575e-190	1.10871	0.852	0.626	5.08485e-186	LpHl	Wfdc17
Snx2	1.2839e-188	0.720607	0.887	0.682	2.62635e-184	LpHl	Snx2
Alox5	1.75812e-188	0.574228	0.814	0.498	3.5964e-184	LpHl	Alox5
Ski	4.91985e-188	0.577148	0.895	0.682	1.0064e-183	LpHl	Ski
Tpbgl	3.02292e-186	0.436766	0.271	0.04	6.18369e-182	LpHl	Tpbgl
Tns2	8.51554e-185	0.402051	0.354	0.087	1.74194e-180	LpHl	Tns2
Pls3	5.97892e-184	0.519269	0.466	0.162	1.22305e-179	LpHl	Pls3
Ctsl	5.65852e-182	0.471866	0.918	0.637	1.15751e-177	LpHl	Ctsl
Egfr	9.19235e-181	0.421501	0.295	0.055	1.88039e-176	LpHl	Egfr
Mt1	4.33236e-180	0.923361	0.906	0.671	8.86227e-176	LpHl	Mt1
Hpgds	2.02764e-179	0.501018	0.402	0.115	4.14774e-175	LpHl	Hpgds
Cd109	3.45043e-179	0.509535	0.583	0.262	7.0582e-175	LpHl	Cd109
Agpat3	9.79127e-177	0.378694	0.344	0.083	2.0029e-172	LpHl	Agpat3
Ophn1	1.29541e-176	0.500602	0.482	0.177	2.64988e-172	LpHl	Ophn1
Mertk	1.94115e-175	0.435902	0.444	0.141	3.97082e-171	LpHl	Mertk
Mef2a	3.23381e-175	0.532827	0.973	0.897	6.61508e-171	LpHl	Mef2a
Adamtsl5	3.35394e-175	0.384957	0.38	0.107	6.86082e-171	LpHl	Adamtsl5
Spire1	3.55349e-174	0.483026	0.487	0.194	7.26902e-170	LpHl	Spire1
Cd81	6.57731e-173	0.553227	0.87	0.508	1.34545e-168	LpHl	Cd81
Rab3il1	1.8625e-172	0.522397	0.648	0.318	3.80992e-168	LpHl	Rab3il1
Prxl2b	2.44486e-172	0.449436	0.428	0.139	5.00121e-168	LpHl	Prxl2b
Fchsd2	2.68281e-171	0.55066	0.554	0.248	5.48796e-167	LpHl	Fchsd2
Pmepa1	3.60613e-171	1.36985	0.583	0.301	7.3767e-167	LpHl	Pmepa1
Calm2	3.42017e-169	0.478558	0.984	0.929	6.9963e-165	LpHl	Calm2
Prkcb	3.52769e-169	0.455331	0.468	0.17	7.21625e-165	LpHl	Prkcb
Kif1b	6.09547e-169	0.544077	0.762	0.484	1.24689e-164	LpHl	Kif1b
Nrp1	1.21836e-167	0.627706	0.737	0.453	2.49228e-163	LpHl	Nrp1
Fkbp9	1.25124e-166	0.348763	0.286	0.057	2.55954e-162	LpHl	Fkbp9
Hcst	2.03819e-164	0.568913	0.744	0.476	4.16933e-160	LpHl	Hcst
Dhrs3	3.13851e-164	0.539389	0.735	0.429	6.42013e-160	LpHl	Dhrs3
Ctsb	4.58895e-164	0.513893	0.996	0.98	9.38715e-160	LpHl	Ctsb
Idh2	8.91714e-164	0.490137	0.633	0.316	1.82409e-159	LpHl	Idh2
Arhgef12	2.99416e-163	0.503759	0.636	0.334	6.12485e-159	LpHl	Arhgef12
Plod1	4.38858e-162	0.462901	0.53	0.231	8.97728e-158	LpHl	Plod1
Rgs10	7.71322e-160	0.518827	0.862	0.643	1.57782e-155	LpHl	Rgs10
Tcn2	1.48984e-159	0.519526	0.589	0.288	3.04762e-155	LpHl	Tcn2
Ftl1	5.75965e-159	0.458134	0.999	0.989	1.17819e-154	LpHl	Ftl1
Emp1	2.0081e-156	0.502749	0.991	0.934	4.10777e-152	LpHl	Emp1
Rasa1	2.78408e-156	0.524738	0.646	0.358	5.69511e-152	LpHl	Rasa1
Lifr	1.20274e-155	0.718422	0.639	0.351	2.46033e-151	LpHl	Lifr
Man2b1	1.48678e-155	0.590443	0.907	0.755	3.04136e-151	LpHl	Man2b1
Arsb	1.80186e-155	0.848522	0.542	0.275	3.68589e-151	LpHl	Arsb
Ttc28	1.18467e-154	0.400257	0.342	0.097	2.42336e-150	LpHl	Ttc28
Gns	3.10762e-154	0.519563	0.857	0.638	6.35695e-150	LpHl	Gns
Zcchc24	5.74057e-154	0.523292	0.792	0.509	1.17429e-149	LpHl	Zcchc24
Zcchc14	1.27048e-153	0.341759	0.291	0.067	2.59889e-149	LpHl	Zcchc14
Rgl1	1.70837e-152	0.609695	0.702	0.394	3.49463e-148	LpHl	Rgl1
Fam126a	4.09261e-152	0.536159	0.71	0.434	8.37185e-148	LpHl	Fam126a
Scamp5	9.42687e-152	0.328821	0.301	0.072	1.92836e-147	LpHl	Scamp5
Hmgn1	1.51384e-150	0.454546	0.611	0.303	3.09671e-146	LpHl	Hmgn1
Myo5a	5.70488e-150	0.515174	0.847	0.615	1.16699e-145	LpHl	Myo5a
Mrc1	3.65323e-149	0.725442	0.935	0.728	7.47304e-145	LpHl	Mrc1
Ccl24	2.28453e-148	0.526472	0.455	0.175	4.67323e-144	LpHl	Ccl24
Snx9	4.3992e-148	0.497963	0.762	0.504	8.99899e-144	LpHl	Snx9
Gatm	4.85478e-148	0.465775	0.533	0.243	9.93093e-144	LpHl	Gatm
Fxyd2	1.15937e-147	0.704273	0.957	0.705	2.37161e-143	LpHl	Fxyd2
Itsn1	2.08795e-147	0.44652	0.521	0.234	4.27111e-143	LpHl	Itsn1
Mtdh	1.17421e-146	0.703428	0.92	0.768	2.40197e-142	LpHl	Mtdh
Ms4a6d	2.63062e-146	0.450212	0.807	0.522	5.3812e-142	LpHl	Ms4a6d
2610507B11Rik	2.6171e-145	0.492987	0.763	0.52	5.35354e-141	LpHl	2610507B11Rik
Nr3c1	2.48313e-144	0.508373	0.809	0.589	5.07948e-140	LpHl	Nr3c1
Lair1	5.028e-144	0.622833	0.742	0.477	1.02853e-139	LpHl	Lair1
Fez2	8.06029e-144	0.386631	0.457	0.187	1.64881e-139	LpHl	Fez2
Arhgef3	1.14173e-143	0.452608	0.607	0.316	2.33552e-139	LpHl	Arhgef3
Pltp	3.14821e-143	0.626253	0.925	0.755	6.43997e-139	LpHl	Pltp
Wnk1	3.19795e-143	0.450396	0.964	0.87	6.54172e-139	LpHl	Wnk1
S100b	4.77978e-143	0.794915	0.251	0.052	9.77752e-139	LpHl	S100b
P2ry13	5.63874e-143	0.33675	0.26	0.053	1.15346e-138	LpHl	P2ry13
Aplp2	6.58406e-143	0.466985	0.966	0.84	1.34684e-138	LpHl	Aplp2
Ctsf	2.05548e-141	0.327063	0.313	0.085	4.20469e-137	LpHl	Ctsf
Cavin1	4.08434e-141	0.36098	0.768	0.401	8.35493e-137	LpHl	Cavin1
Ms4a7	4.75105e-139	0.359337	0.542	0.229	9.71874e-135	LpHl	Ms4a7
Sorbs3	7.92758e-139	0.285338	0.268	0.061	1.62167e-134	LpHl	Sorbs3
Ccdc152	4.81303e-138	0.369004	0.259	0.057	9.84553e-134	LpHl	Ccdc152
Zdhhc14	5.2071e-138	0.345523	0.402	0.146	1.06516e-133	LpHl	Zdhhc14
P2ry6	7.18596e-138	0.487566	0.733	0.462	1.46996e-133	LpHl	P2ry6
Sbf2	9.6675e-138	0.448614	0.668	0.381	1.97758e-133	LpHl	Sbf2
Pros1	1.06845e-137	0.523244	0.688	0.412	2.18563e-133	LpHl	Pros1
Ethe1	1.28578e-137	0.464286	0.571	0.293	2.63018e-133	LpHl	Ethe1
Trem2	5.02009e-137	0.61976	0.848	0.627	1.02691e-132	LpHl	Trem2
Sec14l1	6.38186e-137	0.460058	0.747	0.476	1.30547e-132	LpHl	Sec14l1
Elk3	1.28859e-136	0.474249	0.801	0.567	2.63594e-132	LpHl	Elk3
Gcnt1	2.53703e-135	0.480507	0.457	0.199	5.18975e-131	LpHl	Gcnt1
Ehd4	2.8822e-135	0.533366	0.915	0.765	5.89584e-131	LpHl	Ehd4
Epn2	2.59978e-132	0.300657	0.266	0.063	5.31812e-128	LpHl	Epn2
Agmo	9.33316e-132	0.283927	0.271	0.067	1.90919e-127	LpHl	Agmo
Clec5a	3.21815e-130	0.441904	0.636	0.356	6.58305e-126	LpHl	Clec5a
Cd163	4.46076e-129	1.06074	0.633	0.418	9.12492e-125	LpHl	Cd163
Mef2c	7.14716e-129	0.468928	0.892	0.683	1.46202e-124	LpHl	Mef2c
Zbtb20	3.40666e-128	0.568685	0.62	0.361	6.96867e-124	LpHl	Zbtb20
Snta1	5.07744e-128	0.334636	0.38	0.14	1.03864e-123	LpHl	Snta1
Poglut3	6.99803e-128	0.325305	0.304	0.091	1.43152e-123	LpHl	Poglut3
Tpp1	9.30199e-128	0.447197	0.717	0.452	1.90282e-123	LpHl	Tpp1
Zbtb4	1.22631e-127	0.334721	0.314	0.097	2.50853e-123	LpHl	Zbtb4
Vat1	1.35879e-127	0.444552	0.855	0.606	2.77954e-123	LpHl	Vat1
Rnasel	1.43259e-127	0.451465	0.561	0.287	2.93051e-123	LpHl	Rnasel
Sesn1	9.28686e-127	0.385168	0.506	0.23	1.89972e-122	LpHl	Sesn1
B3gnt2	1.45775e-126	0.429016	0.557	0.292	2.98198e-122	LpHl	B3gnt2
Ctsd	1.12901e-125	0.897116	0.931	0.8	2.30951e-121	LpHl	Ctsd
Tlr13	3.54887e-124	0.384444	0.493	0.222	7.25957e-120	LpHl	Tlr13
Rhoc	9.22272e-124	0.466976	0.581	0.298	1.8866e-119	LpHl	Rhoc
Cenpb	1.87701e-123	0.411651	0.793	0.572	3.83962e-119	LpHl	Cenpb
Ifitm2	1.18476e-122	0.462033	0.978	0.916	2.42354e-118	LpHl	Ifitm2
Igf1	2.76505e-122	0.429227	0.625	0.314	5.65619e-118	LpHl	Igf1
P2rx7	4.55461e-122	0.534008	0.525	0.264	9.31691e-118	LpHl	P2rx7
Rab11a	5.45013e-122	0.421468	0.851	0.659	1.11488e-117	LpHl	Rab11a
Ahnak2	1.37081e-121	0.459259	0.599	0.32	2.80413e-117	LpHl	Ahnak2
Tspan4	3.35892e-121	0.361392	0.564	0.287	6.87101e-117	LpHl	Tspan4
Fmn1	1.88365e-120	0.364228	0.408	0.165	3.8532e-116	LpHl	Fmn1
Wdfy3	2.6396e-120	0.424073	0.577	0.314	5.39957e-116	LpHl	Wdfy3
Sh3pxd2a	2.29253e-119	0.338014	0.355	0.126	4.68961e-115	LpHl	Sh3pxd2a
2610203C22Rik	4.89379e-119	0.362979	0.438	0.195	1.00107e-114	LpHl	2610203C22Rik
Gnaq	1.23356e-118	0.434249	0.794	0.566	2.52337e-114	LpHl	Gnaq
Tulp4	1.65983e-118	0.423618	0.638	0.383	3.39534e-114	LpHl	Tulp4
Cd164	1.83466e-118	0.417722	0.805	0.579	3.75299e-114	LpHl	Cd164
Malat1	1.92643e-118	0.495604	0.998	0.997	3.94071e-114	LpHl	Malat1
Klf9	3.04789e-118	0.526252	0.675	0.421	6.23477e-114	LpHl	Klf9
Rapgef6	3.47288e-118	0.44383	0.555	0.316	7.10413e-114	LpHl	Rapgef6
Slc12a7	1.57111e-117	0.304097	0.32	0.106	3.21387e-113	LpHl	Slc12a7
Man1a	1.71763e-117	0.450219	0.85	0.642	3.51359e-113	LpHl	Man1a
Ecm1	3.05952e-117	0.461299	0.972	0.772	6.25855e-113	LpHl	Ecm1
Fth1	3.20239e-117	0.29709	1	0.995	6.5508e-113	LpHl	Fth1
Anxa3	5.47657e-117	0.428284	0.593	0.328	1.12029e-112	LpHl	Anxa3
Snx27	6.18618e-117	0.408633	0.54	0.277	1.26545e-112	LpHl	Snx27
Lima1	2.12427e-116	0.414474	0.528	0.272	4.34541e-112	LpHl	Lima1
Ly96	7.12279e-116	0.381646	0.515	0.26	1.45704e-111	LpHl	Ly96
Mtus1	7.13324e-116	0.420511	0.379	0.148	1.45918e-111	LpHl	Mtus1
Serpinb1a	4.13387e-115	0.349651	0.353	0.134	8.45625e-111	LpHl	Serpinb1a
Prnp	4.55939e-115	0.306592	0.325	0.111	9.32669e-111	LpHl	Prnp
Eef2k	1.28973e-114	0.309035	0.329	0.115	2.63828e-110	LpHl	Eef2k
Sgcb	9.93099e-114	0.32167	0.356	0.137	2.03148e-109	LpHl	Sgcb
Rcsd1	3.93882e-113	0.344209	0.49	0.237	8.05724e-109	LpHl	Rcsd1
Cmklr1	1.2683e-112	0.367868	0.528	0.263	2.59443e-108	LpHl	Cmklr1
Ang	5.74743e-112	0.394524	0.501	0.24	1.17569e-107	LpHl	Ang
Kcnk13	7.17245e-112	0.357669	0.45	0.21	1.4672e-107	LpHl	Kcnk13
C77080	1.50901e-111	0.328121	0.264	0.077	3.08682e-107	LpHl	C77080
Scamp2	1.33187e-110	0.434744	0.83	0.657	2.72446e-106	LpHl	Scamp2
Tnfsf12	3.18614e-110	0.39364	0.725	0.477	6.51757e-106	LpHl	Tnfsf12
Emp3	3.51766e-110	0.440636	0.984	0.965	7.19573e-106	LpHl	Emp3
Cln8	1.95739e-109	0.376332	0.606	0.335	4.00403e-105	LpHl	Cln8
Tbc1d4	2.79255e-109	0.28715	0.286	0.089	5.71244e-105	LpHl	Tbc1d4
Msr1	3.3759e-109	0.359077	0.732	0.444	6.90575e-105	LpHl	Msr1
Cspg4	4.17835e-109	0.482223	0.332	0.123	8.54724e-105	LpHl	Cspg4
Igfbp4	8.69368e-109	0.463737	0.554	0.287	1.77838e-104	LpHl	Igfbp4
Ctnnd1	1.59665e-107	0.382968	0.682	0.434	3.2661e-103	LpHl	Ctnnd1
Maoa	5.53494e-107	0.263389	0.258	0.075	1.13223e-102	LpHl	Maoa
Scn1b	9.30729e-107	0.328047	0.359	0.148	1.9039e-102	LpHl	Scn1b
Mt2	1.13162e-106	0.760354	0.397	0.175	2.31485e-102	LpHl	Mt2
Hmox1	1.16086e-106	0.484658	0.795	0.557	2.37466e-102	LpHl	Hmox1
Adam9	1.25753e-106	0.40339	0.694	0.456	2.5724e-102	LpHl	Adam9
Laptm4a	4.41559e-106	0.373403	0.927	0.809	9.03253e-102	LpHl	Laptm4a
Ehd1	1.21892e-105	0.337909	0.776	0.531	2.49341e-101	LpHl	Ehd1
Comt	1.83235e-104	0.404023	0.672	0.439	3.74826e-100	LpHl	Comt
Usp24	4.81687e-104	0.360966	0.451	0.22	9.85338e-100	LpHl	Usp24
Ifi207	8.28958e-104	0.382675	0.74	0.457	1.69572e-99	LpHl	Ifi207
Aldh2	1.99769e-103	0.347383	0.58	0.322	4.08648e-99	LpHl	Aldh2
Ndufa4	5.00853e-103	0.386183	0.925	0.812	1.02455e-98	LpHl	Ndufa4
Tlr7	1.59851e-102	0.471722	0.631	0.382	3.26991e-98	LpHl	Tlr7
Rap1b	2.30554e-102	0.324394	0.974	0.927	4.71621e-98	LpHl	Rap1b
Rabac1	3.74721e-102	0.365993	0.943	0.824	7.66529e-98	LpHl	Rabac1
Kifc3	5.01337e-102	0.325043	0.463	0.227	1.02554e-97	LpHl	Kifc3
Tsc22d3	1.08602e-101	0.423243	0.886	0.716	2.22156e-97	LpHl	Tsc22d3
Cltc	5.99841e-101	0.435268	0.97	0.897	1.22704e-96	LpHl	Cltc
Epb41l1	6.21328e-101	0.352227	0.532	0.291	1.27099e-96	LpHl	Epb41l1
Atp2a3	7.33884e-101	0.47079	0.715	0.504	1.50123e-96	LpHl	Atp2a3
Nacc2	1.26687e-100	0.329955	0.398	0.18	2.59151e-96	LpHl	Nacc2
Myo1e	2.69479e-100	0.359247	0.466	0.235	5.51247e-96	LpHl	Myo1e
Rac3	3.17175e-100	0.297542	0.363	0.147	6.48812e-96	LpHl	Rac3
Slc17a5	6.33509e-100	0.31936	0.461	0.226	1.29591e-95	LpHl	Slc17a5
Mob2	6.71381e-100	0.356305	0.465	0.239	1.37338e-95	LpHl	Mob2
Cd68	1.01588e-99	0.496895	0.88	0.752	2.07808e-95	LpHl	Cd68
Sult1a1	5.55669e-99	0.334896	0.445	0.211	1.13668e-94	LpHl	Sult1a1
Tfpi	6.29861e-99	0.267469	0.28	0.094	1.28844e-94	LpHl	Tfpi
Slc9a9	1.88356e-98	0.332333	0.345	0.138	3.85302e-94	LpHl	Slc9a9
Abca9	5.76302e-98	0.39071	0.627	0.362	1.17888e-93	LpHl	Abca9
Ppp1r14b	3.86756e-97	0.395918	0.841	0.648	7.91147e-93	LpHl	Ppp1r14b
Dusp3	1.3892e-96	0.374554	0.9	0.747	2.84174e-92	LpHl	Dusp3
Rtl8b	5.35776e-96	0.2597	0.29	0.105	1.09598e-91	LpHl	Rtl8b
Adam15	6.25919e-96	0.375641	0.918	0.761	1.28038e-91	LpHl	Adam15
Rtl8a	1.09814e-95	0.266316	0.311	0.119	2.24635e-91	LpHl	Rtl8a
Rhoq	3.14551e-95	0.326741	0.474	0.246	6.43445e-91	LpHl	Rhoq
Mfsd11	1.4596e-94	0.351653	0.556	0.315	2.98576e-90	LpHl	Mfsd11
Pkp4	7.26318e-93	0.270301	0.26	0.087	1.48576e-88	LpHl	Pkp4
Mfsd6	1.10294e-92	0.346616	0.663	0.427	2.25616e-88	LpHl	Mfsd6
Xdh	5.18354e-92	0.339222	0.667	0.427	1.06035e-87	LpHl	Xdh
Sgpp1	5.45917e-92	0.366879	0.813	0.606	1.11673e-87	LpHl	Sgpp1
Cry2	1.08555e-91	0.282987	0.312	0.121	2.22059e-87	LpHl	Cry2
Zfhx3	1.29276e-91	0.390684	0.767	0.549	2.64447e-87	LpHl	Zfhx3
Ppp1cc	1.48815e-91	0.374305	0.675	0.463	3.04417e-87	LpHl	Ppp1cc
Cltb	1.88269e-91	0.339624	0.571	0.342	3.85122e-87	LpHl	Cltb
Cd33	2.30762e-91	0.383326	0.736	0.498	4.72048e-87	LpHl	Cd33
Cd37	2.65532e-91	0.379101	0.78	0.585	5.43173e-87	LpHl	Cd37
Tgfbi	5.62783e-91	0.294341	0.996	0.959	1.15123e-86	LpHl	Tgfbi
Rab10	5.99772e-91	0.377534	0.832	0.663	1.22689e-86	LpHl	Rab10
Snx5	8.72271e-91	0.401546	0.902	0.757	1.78432e-86	LpHl	Snx5
Tpcn1	5.2558e-90	0.355742	0.641	0.412	1.07513e-85	LpHl	Tpcn1
Nrp2	1.19909e-89	0.327341	0.729	0.482	2.45285e-85	LpHl	Nrp2
Ccr1	2.08656e-89	0.47847	0.728	0.527	4.26827e-85	LpHl	Ccr1
Gda	3.26675e-89	0.396991	0.921	0.772	6.68247e-85	LpHl	Gda
Evi5	3.32754e-89	0.359705	0.627	0.398	6.80681e-85	LpHl	Evi5
Abcc1	5.42871e-89	0.362059	0.592	0.365	1.1105e-84	LpHl	Abcc1
Stk17b	5.90607e-89	0.450907	0.819	0.662	1.20815e-84	LpHl	Stk17b
Mpp1	5.91341e-89	0.350285	0.719	0.498	1.20965e-84	LpHl	Mpp1
Plaat3	7.26275e-89	0.305157	0.379	0.179	1.48567e-84	LpHl	Plaat3
Ssh2	7.57461e-89	0.396034	0.728	0.522	1.54946e-84	LpHl	Ssh2
Ctsa	8.63409e-89	0.383316	0.9	0.771	1.76619e-84	LpHl	Ctsa
Sema6d	1.75371e-88	0.272638	0.26	0.091	3.58738e-84	LpHl	Sema6d
Cyfip1	3.32608e-88	0.350738	0.885	0.739	6.80383e-84	LpHl	Cyfip1
Crybg3	5.90336e-88	0.360384	0.61	0.382	1.20759e-83	LpHl	Crybg3
Hgsnat	9.02791e-88	0.382146	0.575	0.35	1.84675e-83	LpHl	Hgsnat
Acp5	2.15955e-87	0.418762	0.28	0.104	4.41757e-83	LpHl	Acp5
Nfix	2.64805e-87	0.33812	0.662	0.43	5.41686e-83	LpHl	Nfix
Idh1	2.8455e-87	0.361618	0.856	0.67	5.82075e-83	LpHl	Idh1
Slc38a6	3.8095e-87	0.271515	0.352	0.153	7.79272e-83	LpHl	Slc38a6
Selenof	4.68447e-87	0.324064	0.919	0.803	9.58256e-83	LpHl	Selenof
mt-Nd2	1.21254e-86	0.434105	0.984	0.941	2.48038e-82	LpHl	mt-Nd2
Tspan3	2.86411e-86	0.313572	0.594	0.365	5.85882e-82	LpHl	Tspan3
Cd302	5.36983e-86	0.352786	0.806	0.585	1.09845e-81	LpHl	Cd302
Abca1	1.5961e-85	0.369391	0.724	0.484	3.26498e-81	LpHl	Abca1
Cdr2	2.18458e-85	0.266363	0.26	0.093	4.46877e-81	LpHl	Cdr2
Rhoa	7.53475e-85	0.266025	0.989	0.967	1.54131e-80	LpHl	Rhoa
Eps15	1.50675e-84	0.387557	0.694	0.485	3.08221e-80	LpHl	Eps15
Rnf13	3.29012e-84	0.361423	0.749	0.552	6.73027e-80	LpHl	Rnf13
Dse	5.07419e-84	0.396285	0.767	0.556	1.03798e-79	LpHl	Dse
Dapk1	1.10439e-83	0.319479	0.662	0.423	2.25915e-79	LpHl	Dapk1
Wasl	1.10984e-82	0.283889	0.396	0.192	2.27028e-78	LpHl	Wasl
Slc43a2	1.48283e-82	0.35669	0.75	0.549	3.03329e-78	LpHl	Slc43a2
Ccdc85b	1.85258e-82	0.294441	0.547	0.326	3.78964e-78	LpHl	Ccdc85b
Dpysl3	3.29502e-82	0.313041	0.396	0.189	6.7403e-78	LpHl	Dpysl3
Peak1	3.91506e-82	0.329578	0.635	0.41	8.00864e-78	LpHl	Peak1
Trmt1	5.5693e-82	0.302862	0.566	0.342	1.13926e-77	LpHl	Trmt1
Trappc10	8.11279e-82	0.325594	0.542	0.327	1.65955e-77	LpHl	Trappc10
Knop1	8.39789e-82	0.327987	0.467	0.263	1.71787e-77	LpHl	Knop1
Sh3bp5	1.11776e-81	0.333433	0.827	0.635	2.28648e-77	LpHl	Sh3bp5
Nisch	1.30856e-81	0.36232	0.721	0.515	2.67678e-77	LpHl	Nisch
Galc	1.36549e-81	0.290607	0.421	0.213	2.79324e-77	LpHl	Galc
Snx3	2.99686e-81	0.314018	0.901	0.762	6.13039e-77	LpHl	Snx3
Pde3b	3.42477e-81	0.3642	0.454	0.254	7.0057e-77	LpHl	Pde3b
Cracr2b	5.88835e-81	0.261167	0.367	0.17	1.20452e-76	LpHl	Cracr2b
Srgap2	4.50654e-80	0.289559	0.682	0.464	9.21858e-76	LpHl	Srgap2
St6gal1	6.94883e-80	0.305096	0.52	0.304	1.42145e-75	LpHl	St6gal1
Itpripl2	1.08293e-79	0.36119	0.782	0.572	2.21525e-75	LpHl	Itpripl2
Sh3glb1	1.18414e-79	0.295761	0.943	0.878	2.42227e-75	LpHl	Sh3glb1
Prkacb	3.47854e-79	0.346162	0.565	0.364	7.1157e-75	LpHl	Prkacb
Mamdc2	1.59093e-78	0.451741	0.574	0.367	3.25441e-74	LpHl	Mamdc2
Abhd12	1.99462e-78	0.346776	0.76	0.57	4.0802e-74	LpHl	Abhd12
Man2a1	2.2814e-78	0.340623	0.757	0.563	4.66682e-74	LpHl	Man2a1
Tmem87b	2.68805e-78	0.288795	0.449	0.239	5.49868e-74	LpHl	Tmem87b
Ap2a2	2.69178e-78	0.418072	0.9	0.769	5.50631e-74	LpHl	Ap2a2
Uchl3	5.27385e-78	0.256711	0.41	0.212	1.07882e-73	LpHl	Uchl3
Dstn	1.2073e-77	0.29386	0.964	0.877	2.46965e-73	LpHl	Dstn
Snx8	6.27815e-77	0.26874	0.447	0.241	1.28426e-72	LpHl	Snx8
Atxn1	1.24598e-76	0.265531	0.327	0.148	2.54878e-72	LpHl	Atxn1
Tns3	2.68613e-76	0.273299	0.607	0.376	5.49475e-72	LpHl	Tns3
Bst1	3.60157e-76	0.287266	0.474	0.259	7.36736e-72	LpHl	Bst1
Gna12	4.77286e-76	0.290431	0.575	0.357	9.76337e-72	LpHl	Gna12
Dst	3.39475e-75	0.289444	0.353	0.17	6.94429e-71	LpHl	Dst
Mocs2	2.05792e-74	0.271564	0.55	0.336	4.20968e-70	LpHl	Mocs2
Psd3	2.40856e-74	0.335501	0.616	0.399	4.92696e-70	LpHl	Psd3
Ctss	2.56979e-74	0.265605	0.997	0.986	5.25675e-70	LpHl	Ctss
Lyl1	2.61522e-74	0.304324	0.534	0.312	5.3497e-70	LpHl	Lyl1
Lrp6	5.13895e-74	0.324142	0.436	0.242	1.05122e-69	LpHl	Lrp6
B230219D22Rik	5.65869e-74	0.308744	0.67	0.462	1.15754e-69	LpHl	B230219D22Rik
2023-03-08	7.13183e-74	0.257395	0.475	0.267	1.45889e-69	LpHl	2023-03-08
Apoe	1.73869e-73	0.838282	0.839	0.724	3.55667e-69	LpHl	Apoe
Serpinb8	1.82964e-73	0.32202	0.643	0.422	3.74272e-69	LpHl	Serpinb8
Slc7a2	5.79769e-73	0.894064	0.389	0.209	1.18598e-68	LpHl	Slc7a2
Dnajc13	6.47386e-73	0.310366	0.571	0.367	1.32429e-68	LpHl	Dnajc13
Cacna1d	8.01724e-73	0.256278	0.398	0.198	1.64001e-68	LpHl	Cacna1d
Wasf2	1.13109e-72	0.32114	0.882	0.76	2.31375e-68	LpHl	Wasf2
Mctp1	1.61635e-72	0.25843	0.416	0.219	3.30642e-68	LpHl	Mctp1
Cst3	1.62821e-72	0.30969	0.997	0.985	3.33066e-68	LpHl	Cst3
Hprt	1.92787e-72	0.310905	0.745	0.558	3.94364e-68	LpHl	Hprt
Hexb	7.74148e-72	0.674893	0.699	0.546	1.5836e-67	LpHl	Hexb
Itgb1	9.40948e-72	0.258207	0.952	0.873	1.9248e-67	LpHl	Itgb1
Galnt2	9.88652e-72	0.265107	0.471	0.269	2.02239e-67	LpHl	Galnt2
Itgb5	8.04429e-71	0.413159	0.37	0.189	1.64554e-66	LpHl	Itgb5
Rfk	8.9769e-71	0.298847	0.589	0.382	1.83631e-66	LpHl	Rfk
Fli1	1.00228e-70	0.315128	0.818	0.65	2.05025e-66	LpHl	Fli1
Atp2a2	3.47766e-70	0.316829	0.788	0.609	7.1139e-66	LpHl	Atp2a2
Smad5	4.02229e-70	0.251885	0.39	0.204	8.228e-66	LpHl	Smad5
Chmp3	4.53918e-70	0.314877	0.74	0.553	9.28534e-66	LpHl	Chmp3
Dhrs7	6.78528e-70	0.283984	0.588	0.382	1.388e-65	LpHl	Dhrs7
Ndufs5	8.05903e-70	0.302158	0.792	0.615	1.64856e-65	LpHl	Ndufs5
Tceal9	1.99907e-69	0.278253	0.557	0.346	4.0893e-65	LpHl	Tceal9
Gpr183	1.09041e-68	0.358288	0.685	0.48	2.23055e-64	LpHl	Gpr183
Nptn	1.10361e-68	0.301218	0.927	0.816	2.25754e-64	LpHl	Nptn
Ptpn18	1.19752e-68	0.349433	0.917	0.787	2.44964e-64	LpHl	Ptpn18
Rab14	1.75092e-68	0.279371	0.932	0.817	3.58169e-64	LpHl	Rab14
Calcrl	2.10294e-68	0.267051	0.351	0.175	4.30177e-64	LpHl	Calcrl
Grina	2.61379e-68	0.281411	0.713	0.506	5.34677e-64	LpHl	Grina
Trf	3.10724e-68	0.42777	0.608	0.398	6.35618e-64	LpHl	Trf
Lamtor1	4.92658e-68	0.291633	0.792	0.63	1.00778e-63	LpHl	Lamtor1
Atraid	5.46181e-67	0.307376	0.722	0.532	1.11727e-62	LpHl	Atraid
Fcho2	5.72017e-67	0.311701	0.812	0.645	1.17012e-62	LpHl	Fcho2
Tfrc	8.13841e-67	0.33796	0.362	0.185	1.66479e-62	LpHl	Tfrc
mt-Nd1	1.17913e-66	0.31504	0.992	0.976	2.41202e-62	LpHl	mt-Nd1
Asah1	3.46772e-66	0.324012	0.871	0.742	7.09356e-62	LpHl	Asah1
Ankrd12	4.54741e-66	0.325356	0.605	0.414	9.30219e-62	LpHl	Ankrd12
Fmnl3	7.85963e-66	0.25627	0.372	0.195	1.60777e-61	LpHl	Fmnl3
Klf2	1.92019e-65	0.377316	0.905	0.789	3.92794e-61	LpHl	Klf2
Zmiz1	1.93475e-65	0.299522	0.867	0.731	3.95772e-61	LpHl	Zmiz1
Mfge8	9.43959e-65	0.272825	0.41	0.224	1.93096e-60	LpHl	Mfge8
Dlgap4	1.56409e-64	0.290429	0.593	0.401	3.1995e-60	LpHl	Dlgap4
Hmgb1	1.83655e-64	0.262857	0.969	0.901	3.75686e-60	LpHl	Hmgb1
Map1lc3b	2.22264e-64	0.298277	0.862	0.726	4.54662e-60	LpHl	Map1lc3b
2610001J05Rik	7.908e-64	0.268037	0.72	0.52	1.61766e-59	LpHl	2610001J05Rik
Bri3	8.32571e-64	0.271046	0.945	0.849	1.70311e-59	LpHl	Bri3
Dynll2	1.32346e-63	0.282047	0.529	0.334	2.70726e-59	LpHl	Dynll2
Txnip	8.96789e-63	0.323506	0.962	0.881	1.83447e-58	LpHl	Txnip
Slc29a1	1.16744e-62	0.274413	0.582	0.382	2.38812e-58	LpHl	Slc29a1
Ndfip1	1.67008e-62	0.28725	0.924	0.813	3.41632e-58	LpHl	Ndfip1
Sgpl1	1.724e-62	0.293108	0.864	0.72	3.52661e-58	LpHl	Sgpl1
Fbxl3	3.30802e-62	0.275563	0.657	0.466	6.76689e-58	LpHl	Fbxl3
Fam89b	3.61728e-62	0.277351	0.738	0.548	7.3995e-58	LpHl	Fam89b
Bmpr2	3.97224e-62	0.297259	0.691	0.506	8.12562e-58	LpHl	Bmpr2
Dip2b	5.2407e-62	0.283279	0.591	0.403	1.07204e-57	LpHl	Dip2b
Tcf12	9.08552e-62	0.311591	0.658	0.484	1.85853e-57	LpHl	Tcf12
Gpr146	4.72878e-61	0.268335	0.405	0.226	9.67319e-57	LpHl	Gpr146
Lgals1	5.17087e-61	0.382536	0.941	0.866	1.05775e-56	LpHl	Lgals1
Zfp652	5.72069e-61	0.279596	0.553	0.359	1.17023e-56	LpHl	Zfp652
Tmem106b	6.2803e-61	0.272081	0.545	0.35	1.2847e-56	LpHl	Tmem106b
Nrip1	6.40986e-61	0.298329	0.513	0.332	1.3112e-56	LpHl	Nrip1
Clta	6.61241e-61	0.269606	0.941	0.851	1.35264e-56	LpHl	Clta
Vps35	3.48881e-60	0.259791	0.77	0.591	7.13671e-56	LpHl	Vps35
Mindy2	6.82714e-60	0.300228	0.676	0.489	1.39656e-55	LpHl	Mindy2
Bmp2k	1.68134e-59	0.302029	0.726	0.556	3.43935e-55	LpHl	Bmp2k
Pts	3.19153e-59	0.256663	0.519	0.333	6.5286e-55	LpHl	Pts
Rab5c	8.13727e-59	0.270659	0.865	0.74	1.66456e-54	LpHl	Rab5c
Gpr155	9.84001e-59	0.260943	0.403	0.228	2.01287e-54	LpHl	Gpr155
2510009E07Rik	1.09974e-58	0.40811	0.464	0.301	2.24962e-54	LpHl	2510009E07Rik
Cndp2	3.10431e-58	0.250856	0.757	0.571	6.35017e-54	LpHl	Cndp2
Mxd4	1.0214e-57	0.300159	0.657	0.478	2.08938e-53	LpHl	Mxd4
Park7	1.30247e-57	0.288384	0.71	0.543	2.66434e-53	LpHl	Park7
Mgst3	2.02082e-57	0.276531	0.56	0.367	4.13379e-53	LpHl	Mgst3
Agfg1	2.45833e-57	0.257197	0.523	0.337	5.02876e-53	LpHl	Agfg1
Smim10l1	2.83754e-57	0.256653	0.593	0.405	5.80447e-53	LpHl	Smim10l1
Man1c1	5.02252e-57	0.258411	0.466	0.287	1.02741e-52	LpHl	Man1c1
Snx30	1.44092e-56	0.251719	0.476	0.292	2.94755e-52	LpHl	Snx30
Kbtbd11	3.86511e-56	0.256261	0.268	0.128	7.90646e-52	LpHl	Kbtbd11
Rock2	4.45224e-56	0.298765	0.849	0.705	9.1075e-52	LpHl	Rock2
Nucb1	4.55108e-56	0.268901	0.737	0.562	9.3097e-52	LpHl	Nucb1
Kras	4.93617e-56	0.262237	0.74	0.563	1.00974e-51	LpHl	Kras
0610012G03Rik	7.96658e-56	0.282249	0.713	0.536	1.62964e-51	LpHl	0610012G03Rik
Cab39	9.53477e-56	0.262192	0.801	0.642	1.95043e-51	LpHl	Cab39
Mon2	1.17683e-55	0.256059	0.504	0.327	2.40733e-51	LpHl	Mon2
Gng5	2.10067e-55	0.260399	0.935	0.862	4.29713e-51	LpHl	Gng5
Dennd5a	2.85031e-55	0.276788	0.807	0.655	5.83059e-51	LpHl	Dennd5a
Dtnbp1	9.02441e-55	0.259295	0.58	0.389	1.84603e-50	LpHl	Dtnbp1
Nek7	9.53013e-55	0.264628	0.716	0.551	1.94948e-50	LpHl	Nek7
Pea15a	1.16007e-54	0.271998	0.681	0.503	2.37303e-50	LpHl	Pea15a
Twf1	1.40158e-54	0.261867	0.519	0.338	2.86707e-50	LpHl	Twf1
Tmem165	1.73188e-54	0.259918	0.578	0.395	3.54274e-50	LpHl	Tmem165
Prkar2b	1.98449e-54	0.286438	0.378	0.221	4.05948e-50	LpHl	Prkar2b
Pik3r1	2.21219e-54	0.276438	0.705	0.534	4.52526e-50	LpHl	Pik3r1
Ap1b1	2.37511e-54	0.258431	0.562	0.38	4.85852e-50	LpHl	Ap1b1
Mrfap1	2.39831e-54	0.250573	0.844	0.702	4.90598e-50	LpHl	Mrfap1
Hint1	6.4883e-54	0.268694	0.966	0.902	1.32725e-49	LpHl	Hint1
Lrp1	7.55525e-54	0.268669	0.953	0.888	1.5455e-49	LpHl	Lrp1
Coro1c	1.01442e-53	0.259727	0.842	0.686	2.0751e-49	LpHl	Coro1c
Card19	2.36134e-53	0.311697	0.854	0.722	4.83035e-49	LpHl	Card19
Gas2l1	3.01574e-53	0.264945	0.541	0.361	6.16899e-49	LpHl	Gas2l1
Tmem86a	5.62837e-53	0.283494	0.391	0.227	1.15134e-48	LpHl	Tmem86a
Fkbp5	1.06266e-52	0.26285	0.431	0.263	2.17378e-48	LpHl	Fkbp5
Resf1	2.49331e-52	0.30877	0.608	0.435	5.10031e-48	LpHl	Resf1
Hook3	6.83177e-52	0.283081	0.699	0.533	1.39751e-47	LpHl	Hook3
Sptssa	2.75581e-51	0.261856	0.759	0.61	5.63729e-47	LpHl	Sptssa
Anxa6	2.46824e-50	0.280008	0.752	0.597	5.04903e-46	LpHl	Anxa6
Smim14	7.96566e-50	0.255335	0.796	0.652	1.62945e-45	LpHl	Smim14
Ralbp1	1.42061e-49	0.268177	0.762	0.598	2.90599e-45	LpHl	Ralbp1
Gapvd1	2.47187e-48	0.251068	0.647	0.473	5.05647e-44	LpHl	Gapvd1
Ifi27l2a	3.22253e-46	0.379532	0.662	0.482	6.59201e-42	LpHl	Ifi27l2a
Klf3	6.12813e-46	0.258966	0.78	0.628	1.25357e-41	LpHl	Klf3
Fkbp2	6.68336e-44	0.268328	0.681	0.532	1.36715e-39	LpHl	Fkbp2
Hexa	6.97989e-44	0.285936	0.789	0.66	1.42781e-39	LpHl	Hexa
Hspb1	2.97065e-41	0.569982	0.26	0.139	6.07675e-37	LpHl	Hspb1
Cpeb4	2.17654e-39	0.25589	0.548	0.384	4.45232e-35	LpHl	Cpeb4
Tpr	6.33743e-37	0.256302	0.832	0.723	1.29638e-32	LpHl	Tpr
Clec10a	8.79163e-19	0.600329	0.448	0.362	1.79842e-14	LpHl	Clec10a
H2-Aa	0	3.20279	0.987	0.588	0	LnHh	H2-Aa
H2-Ab1	0	3.03248	1	0.626	0	LnHh	H2-Ab1
H2-Eb1	0	3.00969	0.97	0.435	0	LnHh	H2-Eb1
Cd74	0	2.99489	0.995	0.719	0	LnHh	Cd74
H2-DMb1	0	2.2652	0.905	0.228	0	LnHh	H2-DMb1
H2-DMa	0	1.74636	0.892	0.429	0	LnHh	H2-DMa
Ccr2	0	1.45329	0.772	0.291	0	LnHh	Ccr2
Cd52	0	1.31989	0.899	0.539	0	LnHh	Cd52
H2-DMb2	0	1.00973	0.565	0.105	0	LnHh	H2-DMb2
Clec4b1	0	0.941152	0.472	0.089	0	LnHh	Clec4b1
Olfm1	8.07845e-304	1.01567	0.737	0.349	1.65253e-299	LnHh	Olfm1
Ciita	1.15116e-284	0.702232	0.397	0.067	2.35481e-280	LnHh	Ciita
Tnip3	4.23629e-279	1.20575	0.554	0.173	8.66576e-275	LnHh	Tnip3
Ctsh	1.80157e-276	0.889047	0.885	0.638	3.68529e-272	LnHh	Ctsh
Plbd1	3.0756e-257	0.964338	0.494	0.128	6.29144e-253	LnHh	Plbd1
Clec4a2	3.68e-255	0.946484	0.837	0.58	7.52781e-251	LnHh	Clec4a2
Gm2a	1.84447e-254	0.888524	0.889	0.743	3.77305e-250	LnHh	Gm2a
Emb	8.63701e-237	0.801994	0.77	0.41	1.76679e-232	LnHh	Emb
Coro1a	4.41872e-229	0.697219	0.933	0.789	9.03894e-225	LnHh	Coro1a
H2afz	1.04144e-219	0.78671	0.969	0.96	2.13037e-215	LnHh	H2afz
Ramp1	2.34603e-204	0.607328	0.45	0.144	4.79903e-200	LnHh	Ramp1
Lsp1	1.11429e-200	0.733398	0.911	0.808	2.27939e-196	LnHh	Lsp1
Cd44	7.76545e-189	0.783803	0.958	0.872	1.5885e-184	LnHh	Cd44
S100a11	4.51567e-183	0.848048	0.909	0.834	9.23725e-179	LnHh	S100a11
Gpr141	9.60097e-176	0.603934	0.432	0.136	1.96397e-171	LnHh	Gpr141
Napsa	2.40443e-172	0.573513	0.58	0.254	4.9185e-168	LnHh	Napsa
Mpeg1	2.32272e-168	0.693061	0.866	0.648	4.75135e-164	LnHh	Mpeg1
Ndnf	3.0014e-163	0.692226	0.43	0.152	6.13965e-159	LnHh	Ndnf
Ltb4r1	3.16263e-162	0.557682	0.36	0.105	6.46947e-158	LnHh	Ltb4r1
Vim	7.5434e-162	0.645052	0.995	0.99	1.54308e-157	LnHh	Vim
Lmo1	7.66302e-159	0.55329	0.315	0.08	1.56755e-154	LnHh	Lmo1
Lgals3	5.37481e-155	0.607533	0.98	0.968	1.09947e-150	LnHh	Lgals3
Slamf7	7.7735e-155	0.587961	0.428	0.156	1.59015e-150	LnHh	Slamf7
Lsr	1.11392e-148	0.493665	0.415	0.151	2.27864e-144	LnHh	Lsr
Coro2a	2.15479e-148	0.427113	0.363	0.116	4.40785e-144	LnHh	Coro2a
Itgax	3.62538e-148	0.650546	0.268	0.059	7.41607e-144	LnHh	Itgax
Zyx	4.73001e-147	0.719236	0.86	0.775	9.67572e-143	LnHh	Zyx
Rab11fip1	1.51878e-143	0.476092	0.373	0.125	3.10681e-139	LnHh	Rab11fip1
Aif1	2.35865e-137	0.870843	0.617	0.376	4.82485e-133	LnHh	Aif1
Naaa	1.54897e-133	0.766553	0.763	0.592	3.16858e-129	LnHh	Naaa
Pld4	1.79348e-132	0.545684	0.788	0.523	3.66875e-128	LnHh	Pld4
Adam8	2.2428e-132	0.734461	0.478	0.223	4.58788e-128	LnHh	Adam8
Rplp0	2.36024e-132	0.419844	0.984	0.988	4.8281e-128	LnHh	Rplp0
Ptprc	1.0843e-129	0.429333	0.93	0.874	2.21805e-125	LnHh	Ptprc
Rps26	2.65979e-128	0.338673	0.991	0.992	5.44086e-124	LnHh	Rps26
Gpr132	5.51365e-127	0.533217	0.4	0.158	1.12787e-122	LnHh	Gpr132
Cytip	4.28585e-123	0.584906	0.551	0.289	8.76714e-119	LnHh	Cytip
Sub1	5.29776e-119	0.528085	0.922	0.907	1.08371e-114	LnHh	Sub1
Pim1	1.22992e-117	0.823086	0.695	0.472	2.51592e-113	LnHh	Pim1
Actg1	4.82706e-116	0.461083	0.996	0.992	9.87424e-112	LnHh	Actg1
Sirpb1c	7.0426e-112	0.450754	0.321	0.109	1.44063e-107	LnHh	Sirpb1c
Tmem176a	9.37432e-111	0.695469	0.601	0.386	1.91761e-106	LnHh	Tmem176a
1700025G04Rik	1.80846e-110	0.350709	0.288	0.092	3.69938e-106	LnHh	1700025G04Rik
Rpl41	2.30856e-109	0.323324	0.985	0.992	4.7224e-105	LnHh	Rpl41
Glipr2	6.57454e-107	0.419888	0.366	0.149	1.34489e-102	LnHh	Glipr2
Tmsb10	6.94572e-106	0.353793	0.853	0.731	1.42082e-101	LnHh	Tmsb10
Selplg	1.29414e-105	0.501704	0.669	0.466	2.64729e-101	LnHh	Selplg
Amz1	1.59098e-104	0.35828	0.272	0.086	3.25451e-100	LnHh	Amz1
Dna2	2.66557e-103	0.361178	0.302	0.106	5.45269e-99	LnHh	Dna2
Rpsa	1.86751e-98	0.346055	0.992	0.992	3.82017e-94	LnHh	Rpsa
Batf3	2.15201e-98	0.383903	0.309	0.115	4.40216e-94	LnHh	Batf3
Sod1	3.408e-97	0.502753	0.885	0.823	6.97141e-93	LnHh	Sod1
Prcp	3.88921e-97	0.484766	0.856	0.762	7.95576e-93	LnHh	Prcp
Lmo4	6.83942e-95	0.649774	0.69	0.52	1.39907e-90	LnHh	Lmo4
Rps9	2.16926e-94	0.275038	0.994	0.997	4.43743e-90	LnHh	Rps9
Rpl38	1.32255e-93	0.303577	0.992	0.994	2.70541e-89	LnHh	Rpl38
Rbm3	1.4849e-92	0.38137	0.972	0.968	3.03752e-88	LnHh	Rbm3
Tiam1	3.32177e-91	0.498132	0.76	0.603	6.79501e-87	LnHh	Tiam1
Csf2ra	5.97696e-91	0.491183	0.712	0.545	1.22265e-86	LnHh	Csf2ra
Cd24a	8.29327e-90	0.803599	0.409	0.204	1.69647e-85	LnHh	Cd24a
Cfp	1.34371e-89	0.556705	0.606	0.399	2.74869e-85	LnHh	Cfp
Mgl2	4.35325e-89	0.792643	0.321	0.134	8.905e-85	LnHh	Mgl2
Fam129a	2.68379e-87	0.486824	0.645	0.468	5.48996e-83	LnHh	Fam129a
Traf1	2.42516e-86	0.311757	0.25	0.086	4.9609e-82	LnHh	Traf1
Syngr2	2.44767e-86	0.59592	0.687	0.545	5.00696e-82	LnHh	Syngr2
Tmsb4x	5.66434e-84	0.342689	1	1	1.1587e-79	LnHh	Tmsb4x
Capza2	1.29842e-83	0.358509	0.958	0.956	2.65606e-79	LnHh	Capza2
Ahcyl2	2.58653e-83	0.493592	0.551	0.366	5.291e-79	LnHh	Ahcyl2
Id2	5.35503e-83	0.721499	0.708	0.529	1.09543e-78	LnHh	Id2
Atox1	3.55988e-82	0.470888	0.872	0.829	7.28209e-78	LnHh	Atox1
Gng10	5.26733e-79	0.474457	0.704	0.571	1.07749e-74	LnHh	Gng10
2023-09-09	7.36877e-79	0.478331	0.698	0.552	1.50736e-74	LnHh	2023-09-09
Csf2rb	9.85338e-79	0.541179	0.515	0.327	2.01561e-74	LnHh	Csf2rb
Fgr	2.08869e-77	0.380849	0.521	0.311	4.27263e-73	LnHh	Fgr
Pabpc1	2.88433e-76	0.35437	0.977	0.966	5.9002e-72	LnHh	Pabpc1
Bri3bp	6.21828e-75	0.300996	0.343	0.16	1.27201e-70	LnHh	Bri3bp
Arf5	1.31578e-73	0.347333	0.937	0.924	2.69156e-69	LnHh	Arf5
Rnase6	1.91069e-73	0.318853	0.3	0.129	3.90852e-69	LnHh	Rnase6
Lilra6	7.6758e-70	0.329179	0.302	0.135	1.57016e-65	LnHh	Lilra6
Arhgap26	6.21969e-68	0.383223	0.5	0.311	1.2723e-63	LnHh	Arhgap26
Cybb	2.34845e-67	0.419327	0.935	0.868	4.80399e-63	LnHh	Cybb
Malt1	2.59793e-67	0.775704	0.492	0.321	5.31433e-63	LnHh	Malt1
Zfp36	1.12996e-66	0.71699	0.824	0.714	2.31144e-62	LnHh	Zfp36
Anxa2	2.48062e-66	0.546295	0.938	0.933	5.07436e-62	LnHh	Anxa2
Rin3	2.39594e-65	0.289565	0.395	0.212	4.90114e-61	LnHh	Rin3
Lpl	9.20824e-65	1.07423	0.557	0.395	1.88364e-60	LnHh	Lpl
Clec4a3	1.21418e-63	0.444908	0.728	0.586	2.48373e-59	LnHh	Clec4a3
Mpp6	7.69634e-63	0.453869	0.698	0.577	1.57436e-58	LnHh	Mpp6
Actb	1.17568e-62	0.314911	0.999	1	2.40496e-58	LnHh	Actb
H2afy	5.57395e-61	0.390261	0.752	0.638	1.14021e-56	LnHh	H2afy
Gm42418	2.29996e-60	0.315926	1	1	4.7048e-56	LnHh	Gm42418
Ifi30	6.48597e-60	0.465731	0.809	0.767	1.32677e-55	LnHh	Ifi30
Sh3bgrl3	1.17437e-58	0.263521	0.984	0.985	2.4023e-54	LnHh	Sh3bgrl3
Atp2b1	1.35015e-58	0.333091	0.971	0.965	2.76187e-54	LnHh	Atp2b1
Ier5	1.97682e-58	0.53835	0.747	0.61	4.04378e-54	LnHh	Ier5
Pira2	2.96048e-58	0.404171	0.625	0.469	6.05595e-54	LnHh	Pira2
Ccrl2	6.43792e-57	0.782488	0.318	0.167	1.31694e-52	LnHh	Ccrl2
Ccr5	7.18169e-57	0.425358	0.56	0.384	1.46909e-52	LnHh	Ccr5
Fam49b	1.18601e-56	0.35368	0.868	0.808	2.42611e-52	LnHh	Fam49b
Ptms	1.80728e-56	0.333032	0.94	0.919	3.69696e-52	LnHh	Ptms
Sowahc	2.09381e-56	0.5773	0.405	0.243	4.2831e-52	LnHh	Sowahc
Clec4e	3.70998e-56	0.650612	0.526	0.35	7.58913e-52	LnHh	Clec4e
Furin	5.57095e-56	0.459013	0.774	0.684	1.13959e-51	LnHh	Furin
Socs6	2.07652e-55	0.51542	0.498	0.359	4.24773e-51	LnHh	Socs6
Ckb	5.59952e-55	0.539077	0.665	0.568	1.14544e-50	LnHh	Ckb
Junb	1.03762e-54	0.637	0.861	0.779	2.12255e-50	LnHh	Junb
Slc29a3	2.16911e-54	0.384867	0.506	0.351	4.43714e-50	LnHh	Slc29a3
Fabp5	8.5994e-54	0.605156	0.454	0.293	1.75909e-49	LnHh	Fabp5
Prkcd	1.1371e-51	0.392963	0.81	0.725	2.32606e-47	LnHh	Prkcd
Mmp19	2.30835e-51	0.795694	0.328	0.187	4.72196e-47	LnHh	Mmp19
Iqgap1	2.52931e-51	0.276296	0.974	0.972	5.17395e-47	LnHh	Iqgap1
Crybg1	7.21216e-51	0.314094	0.402	0.244	1.47532e-46	LnHh	Crybg1
Ank	1.11355e-50	0.387584	0.6	0.486	2.27787e-46	LnHh	Ank
Pid1	1.19372e-50	0.370436	0.901	0.879	2.44188e-46	LnHh	Pid1
Rnd3	3.08267e-50	0.426722	0.662	0.522	6.3059e-46	LnHh	Rnd3
Il1b	9.75754e-50	1.5276	0.288	0.155	1.996e-45	LnHh	Il1b
Atp8b4	2.29663e-49	0.25191	0.327	0.178	4.69799e-45	LnHh	Atp8b4
Mcl1	5.68755e-49	0.293497	0.974	0.971	1.16345e-44	LnHh	Mcl1
H13	1.82858e-48	0.353541	0.715	0.629	3.74054e-44	LnHh	H13
Scd2	3.11987e-48	0.364444	0.321	0.181	6.38201e-44	LnHh	Scd2
Marcks	4.21765e-48	0.546862	0.817	0.723	8.62762e-44	LnHh	Marcks
Ifngr1	6.87637e-48	0.40408	0.819	0.783	1.40663e-43	LnHh	Ifngr1
Tmem176b	1.09168e-46	0.45297	0.712	0.624	2.23313e-42	LnHh	Tmem176b
Ptpre	1.1369e-46	0.350514	0.689	0.574	2.32565e-42	LnHh	Ptpre
Abcg1	1.7186e-46	0.368575	0.523	0.374	3.51558e-42	LnHh	Abcg1
Nectin1	5.39834e-46	0.306329	0.359	0.22	1.10428e-41	LnHh	Nectin1
Sec61b	2.65684e-45	0.32804	0.841	0.823	5.43483e-41	LnHh	Sec61b
Tkt	3.14969e-45	0.314672	0.77	0.697	6.44301e-41	LnHh	Tkt
Mcub	4.19359e-45	0.336799	0.735	0.674	8.57841e-41	LnHh	Mcub
Pip4k2a	4.45312e-45	0.338577	0.801	0.735	9.1093e-41	LnHh	Pip4k2a
Hspa8	7.99282e-45	0.287938	0.986	0.986	1.63501e-40	LnHh	Hspa8
Esyt1	1.28801e-44	0.30698	0.598	0.474	2.63475e-40	LnHh	Esyt1
Unc119	1.46147e-44	0.290559	0.346	0.209	2.98958e-40	LnHh	Unc119
Itga4	1.21772e-43	0.364871	0.708	0.613	2.49097e-39	LnHh	Itga4
Rgs2	1.60837e-43	0.372271	0.585	0.431	3.29008e-39	LnHh	Rgs2
Rassf4	2.37918e-43	0.341216	0.834	0.784	4.86685e-39	LnHh	Rassf4
Nfil3	5.66536e-43	0.280349	0.258	0.134	1.15891e-38	LnHh	Nfil3
Ccl9	4.2671e-42	0.392646	0.853	0.782	8.72878e-38	LnHh	Ccl9
Vrk1	9.44737e-42	0.328222	0.473	0.339	1.93255e-37	LnHh	Vrk1
Plekho1	1.02174e-41	0.354695	0.687	0.599	2.09008e-37	LnHh	Plekho1
Fosb	1.05728e-41	0.405482	0.284	0.157	2.16277e-37	LnHh	Fosb
Irf5	1.08165e-41	0.35092	0.696	0.605	2.21262e-37	LnHh	Irf5
Rbpj	2.45492e-41	0.290166	0.922	0.91	5.02179e-37	LnHh	Rbpj
Fn1	4.51928e-41	0.270724	0.801	0.631	9.24464e-37	LnHh	Fn1
Ccdc88a	8.60061e-41	0.388281	0.673	0.575	1.75934e-36	LnHh	Ccdc88a
Fos	1.25049e-40	0.547104	0.817	0.728	2.558e-36	LnHh	Fos
Clec4a1	1.29445e-40	0.378591	0.811	0.721	2.64792e-36	LnHh	Clec4a1
Tet2	1.3978e-40	0.323052	0.589	0.465	2.85934e-36	LnHh	Tet2
Lat2	1.54922e-40	0.303121	0.608	0.48	3.16909e-36	LnHh	Lat2
Phlda1	3.34891e-40	0.408654	0.279	0.153	6.85054e-36	LnHh	Phlda1
Jarid2	8.68027e-40	0.357665	0.622	0.504	1.77564e-35	LnHh	Jarid2
Kcnn4	2.30499e-39	0.343607	0.391	0.255	4.71508e-35	LnHh	Kcnn4
Dusp1	1.12096e-38	0.584993	0.835	0.759	2.29303e-34	LnHh	Dusp1
Ptp4a2	1.31426e-38	0.261407	0.948	0.924	2.68845e-34	LnHh	Ptp4a2
Efhd2	1.47723e-37	0.349372	0.879	0.858	3.02181e-33	LnHh	Efhd2
Serp1	1.64101e-37	0.289256	0.855	0.811	3.35686e-33	LnHh	Serp1
Nlrp3	3.24371e-37	0.461434	0.269	0.151	6.63533e-33	LnHh	Nlrp3
B4galnt1	4.2309e-37	0.327694	0.556	0.44	8.65472e-33	LnHh	B4galnt1
Cnn2	4.46347e-37	0.269418	0.411	0.272	9.13047e-33	LnHh	Cnn2
4930523C07Rik	8.97337e-37	0.3546	0.541	0.42	1.83559e-32	LnHh	4930523C07Rik
Twf2	2.02095e-36	0.306358	0.533	0.418	4.13405e-32	LnHh	Twf2
Arl4c	2.03712e-36	0.418484	0.718	0.619	4.16713e-32	LnHh	Arl4c
Atf3	2.43045e-36	0.299968	0.632	0.487	4.97173e-32	LnHh	Atf3
Ezr	1.93358e-35	0.412752	0.676	0.597	3.95533e-31	LnHh	Ezr
Pfkp	2.37979e-35	0.406035	0.574	0.475	4.86809e-31	LnHh	Pfkp
Alcam	2.57741e-35	0.367512	0.659	0.568	5.27234e-31	LnHh	Alcam
Myo1g	5.89492e-35	0.256985	0.508	0.386	1.20587e-30	LnHh	Myo1g
Etv3	9.06577e-35	0.554711	0.547	0.454	1.85449e-30	LnHh	Etv3
Tep1	2.2188e-34	0.336199	0.643	0.558	4.53877e-30	LnHh	Tep1
Clec4n	1.04314e-33	0.360118	0.272	0.159	2.13384e-29	LnHh	Clec4n
Irf4	4.07691e-33	0.359593	0.443	0.327	8.33973e-29	LnHh	Irf4
Cotl1	9.97659e-33	0.264658	0.89	0.867	2.04081e-28	LnHh	Cotl1
Xylt1	1.19442e-32	0.262087	0.445	0.32	2.4433e-28	LnHh	Xylt1
Psap	2.89066e-32	0.284924	0.998	0.996	5.91314e-28	LnHh	Psap
Gsn	4.30288e-32	0.289119	0.806	0.748	8.80197e-28	LnHh	Gsn
2023-09-11	5.02842e-32	0.316905	0.717	0.655	1.02861e-27	LnHh	2023-09-11
Trerf1	1.14358e-31	0.260131	0.477	0.355	2.33931e-27	LnHh	Trerf1
Sirpa	1.25702e-31	0.297977	0.885	0.848	2.57136e-27	LnHh	Sirpa
Fam102b	2.29392e-31	0.393503	0.671	0.607	4.69243e-27	LnHh	Fam102b
Hspa1b	4.47611e-31	0.535253	0.891	0.871	9.15634e-27	LnHh	Hspa1b
Aprt	8.7197e-31	0.286221	0.761	0.69	1.7837e-26	LnHh	Aprt
Axl	1.33549e-30	0.319413	0.299	0.187	2.73187e-26	LnHh	Axl
Dok2	1.83406e-30	0.315985	0.601	0.51	3.75176e-26	LnHh	Dok2
Shtn1	3.48923e-30	0.304525	0.534	0.424	7.13757e-26	LnHh	Shtn1
Cd200r1	4.93289e-30	0.271983	0.305	0.202	1.00907e-25	LnHh	Cd200r1
Kdm6b	1.02322e-29	0.275432	0.483	0.355	2.09311e-25	LnHh	Kdm6b
Klf6	1.41658e-29	0.359745	0.965	0.959	2.89775e-25	LnHh	Klf6
Cd300c2	1.46992e-29	0.35413	0.438	0.332	3.00687e-25	LnHh	Cd300c2
Tnfrsf13b	1.53836e-29	0.278115	0.487	0.371	3.14688e-25	LnHh	Tnfrsf13b
Kdm7a	5.33013e-29	0.282305	0.676	0.585	1.09033e-24	LnHh	Kdm7a
Sdc4	1.951e-28	0.605555	0.58	0.487	3.99097e-24	LnHh	Sdc4
Cysltr1	6.09303e-28	0.256616	0.385	0.275	1.24639e-23	LnHh	Cysltr1
Pdlim1	5.87192e-27	0.381764	0.63	0.578	1.20116e-22	LnHh	Pdlim1
Pla2g7	7.38424e-27	0.281902	0.671	0.561	1.51052e-22	LnHh	Pla2g7
Hspa1a	7.02722e-26	0.43173	0.884	0.853	1.43749e-21	LnHh	Hspa1a
Ywhah	9.94263e-26	0.291602	0.758	0.724	2.03387e-21	LnHh	Ywhah
Csrnp1	1.55404e-25	0.544632	0.359	0.26	3.17893e-21	LnHh	Csrnp1
Got1	2.60768e-25	0.418705	0.465	0.374	5.33427e-21	LnHh	Got1
Arpc4	2.78657e-25	0.278164	0.869	0.848	5.70021e-21	LnHh	Arpc4
Unc93b1	4.15339e-25	0.28254	0.865	0.839	8.49618e-21	LnHh	Unc93b1
Jak2	7.67222e-25	0.282262	0.444	0.345	1.56943e-20	LnHh	Jak2
Btg1	2.44178e-24	0.280829	0.954	0.944	4.99491e-20	LnHh	Btg1
Tubb2a	3.93894e-24	0.26286	0.47	0.368	8.0575e-20	LnHh	Tubb2a
Plxnd1	1.2153e-23	0.261222	0.834	0.786	2.48601e-19	LnHh	Plxnd1
Tnf	6.4792e-23	0.365634	0.47	0.36	1.32538e-18	LnHh	Tnf
Dpysl2	6.6789e-23	0.266142	0.726	0.692	1.36624e-18	LnHh	Dpysl2
Rilpl2	8.50299e-23	0.346177	0.282	0.194	1.73937e-18	LnHh	Rilpl2
Rel	9.97942e-23	0.391622	0.569	0.494	2.04139e-18	LnHh	Rel
Tnfaip3	1.26234e-22	0.510307	0.373	0.277	2.58225e-18	LnHh	Tnfaip3
Slfn2	8.56543e-22	0.349491	0.746	0.688	1.75214e-17	LnHh	Slfn2
Cxcl2	1.0248e-21	0.419121	0.454	0.365	2.09633e-17	LnHh	Cxcl2
Plaur	2.81662e-21	0.343717	0.535	0.461	5.76167e-17	LnHh	Plaur
Errfi1	4.03101e-21	0.370687	0.44	0.348	8.24583e-17	LnHh	Errfi1
Btg2	2.01448e-20	0.283853	0.589	0.497	4.12081e-16	LnHh	Btg2
Ccl4	3.68845e-20	0.718564	0.336	0.248	7.54509e-16	LnHh	Ccl4
Tnfsf9	5.33055e-20	0.510418	0.293	0.21	1.09042e-15	LnHh	Tnfsf9
Nme1	6.16292e-20	0.258522	0.797	0.784	1.26069e-15	LnHh	Nme1
Ppp1r15a	2.21849e-19	0.427998	0.591	0.52	4.53815e-15	LnHh	Ppp1r15a
Gadd45b	2.35076e-19	0.372553	0.486	0.403	4.80872e-15	LnHh	Gadd45b
Nfkbia	2.80529e-19	0.462741	0.742	0.721	5.7385e-15	LnHh	Nfkbia
Fem1c	7.19095e-19	0.275398	0.448	0.361	1.47098e-14	LnHh	Fem1c
Anxa8	3.50408e-18	0.329118	0.274	0.19	7.16794e-14	LnHh	Anxa8
Socs3	6.74434e-18	0.298245	0.455	0.374	1.37962e-13	LnHh	Socs3
Slc15a3	2.12602e-17	0.259176	0.385	0.304	4.34899e-13	LnHh	Slc15a3
Uvrag	3.42821e-17	0.252804	0.535	0.465	7.01275e-13	LnHh	Uvrag
Pgk1	4.9985e-17	0.295988	0.614	0.565	1.02249e-12	LnHh	Pgk1
Crip1	1.54121e-16	0.296282	1	0.998	3.15269e-12	LnHh	Crip1
Zfp703	2.01619e-16	0.25517	0.561	0.486	4.12431e-12	LnHh	Zfp703
Ndrg1	5.74946e-15	0.299111	0.47	0.391	1.17611e-10	LnHh	Ndrg1
AA467197	2.35196e-14	0.755203	0.319	0.253	4.81117e-10	LnHh	AA467197
Il13ra1	2.90071e-14	0.266825	0.548	0.494	5.93369e-10	LnHh	Il13ra1
Slc16a3	4.66867e-14	0.26423	0.358	0.29	9.55022e-10	LnHh	Slc16a3
Rgs1	6.00018e-14	0.532466	0.345	0.28	1.2274e-09	LnHh	Rgs1
Slamf9	1.36463e-13	0.285154	0.46	0.405	2.7915e-09	LnHh	Slamf9
Lyz1	1.76736e-13	0.89948	0.593	0.583	3.61532e-09	LnHh	Lyz1
Cebpb	2.37116e-13	0.332894	0.844	0.84	4.85044e-09	LnHh	Cebpb
Avpi1	1.2785e-12	0.266354	0.482	0.429	2.61529e-08	LnHh	Avpi1
Icam1	1.14148e-11	0.27126	0.435	0.364	2.33502e-07	LnHh	Icam1
Cxcl16	1.29308e-11	0.489148	0.616	0.614	2.64511e-07	LnHh	Cxcl16
Nfkbiz	3.02552e-11	0.310387	0.513	0.453	6.18901e-07	LnHh	Nfkbiz
Cdkn1a	2.35467e-10	0.285994	0.699	0.663	4.81671e-06	LnHh	Cdkn1a
Ccdc71l	2.83943e-10	0.26735	0.455	0.404	5.80834e-06	LnHh	Ccdc71l
Chka	7.64681e-10	0.264249	0.353	0.291	1.56423e-05	LnHh	Chka
Ier3	1.15222e-08	0.334296	0.57	0.545	0.000235697	LnHh	Ier3
Ifrd1	1.27766e-07	0.307226	0.552	0.528	0.00261358	LnHh	Ifrd1
Bhlhe40	1.93316e-06	0.297278	0.542	0.518	0.0395447	LnHh	Bhlhe40
Cxcr4	3.53582e-05	0.299722	0.519	0.504	0.723287	LnHh	Cxcr4
Ccl2	0.00289691	0.310128	0.325	0.302	1	LnHh	Ccl2
Ifitm6	8.57544e-67	1.04606	0.291	0.128	1.75419e-62	LnHl	Ifitm6
Gngt2	7.98081e-60	0.918005	0.372	0.196	1.63255e-55	LnHl	Gngt2
Tmsb101	3.11793e-52	1.02224	0.819	0.76	6.37803e-48	LnHl	Tmsb10
Lgals31	5.79629e-51	0.489078	0.976	0.971	1.18569e-46	LnHl	Lgals3
Gsr	1.18367e-48	0.839704	0.506	0.369	2.42133e-44	LnHl	Gsr
Mpeg11	3.78095e-43	0.675502	0.779	0.705	7.73432e-39	LnHl	Mpeg1
Btg11	1.86067e-41	0.50911	0.948	0.947	3.80618e-37	LnHl	Btg1
Napsa1	1.53153e-39	0.585343	0.484	0.331	3.13289e-35	LnHl	Napsa
Lst1	1.98382e-37	1.56824	0.418	0.3	4.05811e-33	LnHl	Lst1
Cebpb1	5.12263e-37	0.8803	0.868	0.835	1.04789e-32	LnHl	Cebpb
Taldo1	1.25741e-36	0.489996	0.768	0.75	2.57215e-32	LnHl	Taldo1
Clec4e1	3.05964e-35	0.785364	0.516	0.382	6.2588e-31	LnHl	Clec4e
Msrb1	4.53588e-35	0.819897	0.696	0.65	9.27861e-31	LnHl	Msrb1
H3f3b	7.51547e-34	0.311456	0.985	0.991	1.53736e-29	LnHl	H3f3b
Prdx5	2.47229e-31	0.665558	0.724	0.694	5.05731e-27	LnHl	Prdx5
Cxcr41	3.25298e-31	0.572491	0.599	0.488	6.6543e-27	LnHl	Cxcr4
Cytip1	8.83728e-26	0.477633	0.469	0.353	1.80775e-21	LnHl	Cytip
Tpd52	1.0423e-24	0.466424	0.705	0.679	2.13213e-20	LnHl	Tpd52
Klf13	1.31268e-24	0.31876	0.775	0.758	2.68522e-20	LnHl	Klf13
Smpdl3a	2.08643e-24	0.507332	0.693	0.642	4.26799e-20	LnHl	Smpdl3a
Gm50022	4.25025e-24	0.642866	0.32	0.226	8.6943e-20	LnHl	Gm50022
Aprt1	5.74355e-24	0.316687	0.743	0.706	1.1749e-19	LnHl	Aprt
Coro1a1	2.94914e-23	0.449483	0.847	0.833	6.03276e-19	LnHl	Coro1a
Pou2f2	1.48959e-22	0.586067	0.331	0.23	3.04711e-18	LnHl	Pou2f2
Sirpb1c1	2.24788e-21	0.437485	0.255	0.16	4.59827e-17	LnHl	Sirpb1c
Tyrobp	3.39378e-21	0.453034	0.92	0.965	6.94232e-17	LnHl	Tyrobp
Gpr1411	4.25457e-21	0.476068	0.312	0.213	8.70315e-17	LnHl	Gpr141
Clec4d	9.06106e-21	0.546849	0.502	0.418	1.85353e-16	LnHl	Clec4d
Pkm	3.5463e-18	0.274863	0.872	0.872	7.2543e-14	LnHl	Pkm
Mcl11	4.47521e-18	0.272149	0.964	0.973	9.1545e-14	LnHl	Mcl1
Fgr1	8.17788e-18	0.474789	0.445	0.364	1.67287e-13	LnHl	Fgr
Ptprc1	1.46586e-17	0.397704	0.891	0.892	2.99856e-13	LnHl	Ptprc
Emb1	6.23098e-17	0.293399	0.606	0.509	1.27461e-12	LnHl	Emb
Glipr1	1.67975e-16	0.293809	0.298	0.218	3.4361e-12	LnHl	Glipr1
Il17ra	9.35011e-16	0.322288	0.442	0.377	1.91266e-11	LnHl	Il17ra
Cd441	1.06293e-15	0.351226	0.895	0.901	2.17433e-11	LnHl	Cd44
Cd300a	3.14429e-15	0.365763	0.628	0.591	6.43196e-11	LnHl	Cd300a
Sat1	3.16374e-15	0.395934	0.925	0.945	6.47174e-11	LnHl	Sat1
Rnf149	1.87256e-14	0.328084	0.289	0.216	3.8305e-10	LnHl	Rnf149
Emilin2	4.12075e-14	0.408898	0.69	0.693	8.42941e-10	LnHl	Emilin2
Mgst1	4.16477e-14	0.454037	0.474	0.418	8.51946e-10	LnHl	Mgst1
Cd521	2.01931e-13	0.268084	0.727	0.64	4.13069e-09	LnHl	Cd52
Txn1	4.58422e-13	0.484789	0.878	0.88	9.37749e-09	LnHl	Txn1
Plaur1	2.75722e-12	0.350643	0.53	0.475	5.64017e-08	LnHl	Plaur
Cdkn1a1	4.11744e-12	0.322848	0.694	0.671	8.42264e-08	LnHl	Cdkn1a
Igsf6	6.00636e-12	0.371058	0.393	0.331	1.22866e-07	LnHl	Igsf6
Ndrg11	1.10662e-11	0.341905	0.458	0.407	2.26371e-07	LnHl	Ndrg1
Prr13	1.17072e-11	0.270486	0.594	0.567	2.39482e-07	LnHl	Prr13
Por	1.75555e-11	0.254559	0.408	0.352	3.59116e-07	LnHl	Por
Lilrb4a	1.81802e-11	0.339433	0.816	0.833	3.71895e-07	LnHl	Lilrb4a
Pld41	4.27527e-11	0.306984	0.64	0.602	8.74549e-07	LnHl	Pld4
Lyz2	4.4459e-11	0.458534	0.974	0.996	9.09454e-07	LnHl	Lyz2
Cers6	4.64492e-11	0.304543	0.329	0.269	9.50164e-07	LnHl	Cers6
Atf31	5.10308e-11	0.367568	0.579	0.524	1.04389e-06	LnHl	Atf3
Esd	7.94105e-11	0.331566	0.703	0.706	1.62442e-06	LnHl	Esd
Hck	8.24426e-11	0.420129	0.3	0.244	1.68645e-06	LnHl	Hck
Nfe2l2	9.33503e-11	0.337261	0.638	0.62	1.90957e-06	LnHl	Nfe2l2
Stk10	9.91852e-11	0.294855	0.386	0.327	2.02893e-06	LnHl	Stk10
Prkcd1	1.46297e-10	0.270902	0.745	0.754	2.99266e-06	LnHl	Prkcd
Kcnn41	6.77653e-10	0.277661	0.353	0.287	1.38621e-05	LnHl	Kcnn4
Fyb	1.91685e-09	0.337024	0.533	0.52	3.92111e-05	LnHl	Fyb
Cybb1	2.21927e-09	0.498806	0.836	0.902	4.53974e-05	LnHl	Cybb
Kdm7a1	2.25736e-09	0.282258	0.626	0.612	4.61765e-05	LnHl	Kdm7a
Bin2	2.88249e-09	0.250464	0.252	0.202	5.89642e-05	LnHl	Bin2
Rara	3.66377e-09	0.267851	0.433	0.393	7.4946e-05	LnHl	Rara
2410006H16Rik	4.29576e-09	0.258255	0.631	0.624	8.78741e-05	LnHl	2410006H16Rik
Malat11	4.52059e-09	0.409892	0.998	0.997	9.24733e-05	LnHl	Malat1
Samsn1	5.81286e-09	0.302251	0.297	0.245	0.000118908	LnHl	Samsn1
Dusp11	6.14805e-09	0.31736	0.787	0.782	0.000125765	LnHl	Dusp1
Plin2	7.14688e-09	0.373175	0.651	0.654	0.000146196	LnHl	Plin2
Cd300c21	7.82422e-09	0.295465	0.411	0.356	0.000160052	LnHl	Cd300c2
Adssl1	1.0444e-08	0.250022	0.45	0.407	0.000213643	LnHl	Adssl1
Pim11	1.07776e-08	0.437792	0.576	0.537	0.000220467	LnHl	Pim1
Lyn	1.22109e-08	0.264808	0.775	0.806	0.000249787	LnHl	Lyn
Ier51	5.86542e-08	0.279717	0.673	0.65	0.00119983	LnHl	Ier5
Fam49b1	6.00342e-08	0.260736	0.804	0.833	0.00122806	LnHl	Fam49b
Tnfaip2	6.36658e-08	0.418194	0.569	0.55	0.00130235	LnHl	Tnfaip2
Slfn21	1.06164e-07	0.481756	0.687	0.711	0.00217168	LnHl	Slfn2
Ceacam1	1.5408e-07	0.35965	0.346	0.306	0.00315186	LnHl	Ceacam1
Xylt11	1.92821e-07	0.255768	0.391	0.354	0.00394435	LnHl	Xylt1
Tnfrsf1b	1.99078e-07	0.326734	0.561	0.561	0.00407233	LnHl	Tnfrsf1b
Sgms2	2.45771e-07	0.319814	0.439	0.411	0.00502749	LnHl	Sgms2
Neat1	5.43706e-07	0.402678	0.87	0.896	0.011122	LnHl	Neat1
Cks2	5.64324e-07	0.311419	0.283	0.238	0.0115438	LnHl	Cks2
Sowahc1	7.1264e-07	0.310416	0.332	0.287	0.0145778	LnHl	Sowahc
Hist1h1c	8.30688e-07	0.473384	0.572	0.556	0.0169926	LnHl	Hist1h1c
Vcan	9.09479e-07	0.422427	0.264	0.215	0.0186043	LnHl	Vcan
Rgcc	2.05491e-06	0.354246	0.377	0.342	0.0420353	LnHl	Rgcc
Mt11	2.1769e-06	0.252696	0.67	0.786	0.0445306	LnHl	Mt1
Tmpo	3.98073e-06	0.314236	0.351	0.325	0.0814299	LnHl	Tmpo
Hmox11	6.36626e-06	0.254689	0.58	0.668	0.130228	LnHl	Hmox1
Cd14	7.81233e-06	0.551463	0.68	0.753	0.159809	LnHl	Cd14
Dleu2	9.78689e-06	0.25034	0.553	0.551	0.200201	LnHl	Dleu2
Ezr1	1.00571e-05	0.262527	0.614	0.625	0.205728	LnHl	Ezr
Aopep	1.01548e-05	0.259893	0.473	0.474	0.207727	LnHl	Aopep
Myo1f	1.69826e-05	0.26574	0.376	0.353	0.347397	LnHl	Myo1f
Hmgb2	2.11831e-05	0.424443	0.516	0.519	0.433322	LnHl	Hmgb2
Ptpn1	3.66116e-05	0.258275	0.583	0.601	0.748928	LnHl	Ptpn1
Ifitm3	4.06545e-05	1.10958	0.639	0.692	0.831628	LnHl	Ifitm3
Tgif1	4.1602e-05	0.267159	0.336	0.303	0.851011	LnHl	Tgif1
Hsp90aa1	5.49145e-05	0.290302	0.799	0.833	1	LnHl	Hsp90aa1
Ccnl1	6.71023e-05	0.267893	0.683	0.698	1	LnHl	Ccnl1
Ccl3	6.82056e-05	0.694703	0.379	0.35	1	LnHl	Ccl3
Ifrd11	7.80853e-05	0.539307	0.535	0.536	1	LnHl	Ifrd1
Zfp361	8.44713e-05	0.365031	0.741	0.752	1	LnHl	Zfp36
Nadk	0.000124511	0.285995	0.543	0.557	1	LnHl	Nadk
Rgs21	0.000180095	0.251358	0.405	0.499	1	LnHl	Rgs2
Plbd11	0.00019008	0.356264	0.269	0.242	1	LnHl	Plbd1
Trib1	0.000235943	0.251439	0.401	0.379	1	LnHl	Trib1
Nfkbia1	0.000351944	0.436502	0.712	0.732	1	LnHl	Nfkbia
Ier2	0.000365837	0.28242	0.583	0.593	1	LnHl	Ier2
Jun	0.000499061	0.407787	0.681	0.691	1	LnHl	Jun
Tlr2	0.000650719	0.388092	0.463	0.454	1	LnHl	Tlr2
Itga41	0.000978705	0.33637	0.618	0.65	1	LnHl	Itga4
Clec4a31	0.00125436	0.285547	0.618	0.636	1	LnHl	Clec4a3
Pla2g71	0.00297115	0.299535	0.585	0.599	1	LnHl	Pla2g7
Ccl41	0.00689904	0.391262	0.299	0.271	1	LnHl	Ccl4
H2-Ab11	1.13026e-113	0.738118	1	0.723	2.31205e-109	LpHh	H2-Ab1
Cd741	2.27306e-98	0.845482	0.991	0.791	4.64977e-94	LpHh	Cd74
H2-Aa1	7.38635e-91	0.676585	0.978	0.693	1.51095e-86	LpHh	H2-Aa
H2-Eb11	1.14614e-87	0.696914	0.934	0.578	2.34453e-83	LpHh	H2-Eb1
H2-DMb11	3.56254e-74	0.691843	0.804	0.414	7.28753e-70	LpHh	H2-DMb1
Retnla	7.57907e-71	3.19259	0.485	0.219	1.55037e-66	LpHh	Retnla
H2-DMa1	2.95422e-43	0.446961	0.832	0.555	6.04315e-39	LpHh	H2-DMa
H2-DMb21	5.21954e-37	0.337705	0.468	0.234	1.06771e-32	LpHh	H2-DMb2
Mgl21	2.37207e-36	0.525808	0.382	0.177	4.85232e-32	LpHh	Mgl2
Sdc3	3.19469e-32	0.447902	0.854	0.689	6.53506e-28	LpHh	Sdc3
Flt1	4.19043e-25	0.58532	0.304	0.158	8.57194e-21	LpHh	Flt1
Qpct	6.21237e-25	0.410213	0.677	0.517	1.2708e-20	LpHh	Qpct
Naaa1	8.7792e-24	0.340315	0.785	0.634	1.79587e-19	LpHh	Naaa
Ccl91	3.56264e-23	0.412044	0.898	0.796	7.28773e-19	LpHh	Ccl9
Anxa81	2.88122e-21	0.545508	0.354	0.204	5.89383e-17	LpHh	Anxa8
AA4671971	1.21553e-20	0.680188	0.409	0.262	2.4865e-16	LpHh	AA467197
Olfm11	1.59834e-19	0.301335	0.649	0.458	3.26957e-15	LpHh	Olfm1
Cfp1	1.76441e-18	0.361872	0.612	0.453	3.60927e-14	LpHh	Cfp
Mpp61	7.98e-18	0.338933	0.723	0.606	1.63239e-13	LpHh	Mpp6
Ccl6	1.28798e-16	0.53878	0.842	0.714	2.63468e-12	LpHh	Ccl6
Lpl1	7.57489e-16	0.421815	0.586	0.434	1.54952e-11	LpHh	Lpl
Dok21	7.64858e-16	0.288116	0.67	0.527	1.56459e-11	LpHh	Dok2
Fcgr2b	1.08733e-15	0.328859	0.863	0.766	2.22424e-11	LpHh	Fcgr2b
Slc7a21	3.20461e-15	1.25911	0.383	0.271	6.55535e-11	LpHh	Slc7a2
Irf41	1.06899e-14	0.299394	0.504	0.351	2.18674e-10	LpHh	Irf4
Axl1	1.62229e-14	0.301873	0.338	0.213	3.31856e-10	LpHh	Axl
Cavin11	1.91787e-14	0.367218	0.662	0.537	3.9232e-10	LpHh	Cavin1
Ccr21	1.12777e-13	0.269644	0.6	0.433	2.30698e-09	LpHh	Ccr2
Dpysl21	1.72329e-13	0.300115	0.761	0.697	3.52516e-09	LpHh	Dpysl2
Eps8	2.11154e-12	0.299887	0.796	0.69	4.31937e-08	LpHh	Eps8
Anxa21	5.26744e-12	0.268193	0.944	0.933	1.07751e-07	LpHh	Anxa2
Dpysl31	1.64288e-11	0.272763	0.375	0.262	3.36068e-07	LpHh	Dpysl3
Ccr51	4.19044e-11	0.271547	0.552	0.431	8.57196e-07	LpHh	Ccr5
Ctsc	9.05399e-11	0.34215	0.913	0.837	1.85208e-06	LpHh	Ctsc
Fn11	1.61339e-10	0.400492	0.789	0.676	3.30034e-06	LpHh	Fn1
Cd361	5.40359e-10	0.303178	0.789	0.68	1.10536e-05	LpHh	Cd36
Cd811	2.90019e-09	0.324532	0.714	0.647	5.93264e-05	LpHh	Cd81
Pfkp1	4.87752e-09	0.307615	0.578	0.5	9.97746e-05	LpHh	Pfkp
Ldha	6.20138e-09	0.252976	0.823	0.796	0.000126856	LpHh	Ldha
Cd24a1	2.28921e-08	0.438931	0.353	0.263	0.000468281	LpHh	Cd24a
Cd1631	6.06594e-07	0.296777	0.612	0.494	0.0124085	LpHh	Cd163
Adam81	6.55162e-07	0.271275	0.379	0.299	0.013402	LpHh	Adam8
Gatm1	6.46662e-06	0.312703	0.428	0.352	0.132281	LpHh	Gatm
Tuba1a	7.97655e-06	0.261797	0.606	0.539	0.163168	LpHh	Tuba1a
Lyz11	2.21063e-05	0.330812	0.662	0.579	0.452207	LpHh	Lyz1
Igfbp41	6.4213e-05	0.344436	0.448	0.388	1	LpHh	Igfbp4
